# Supplementary material for: Transcriptome Sequencing and Positive Selected Genes Analysis of Bombyx mandarina
Source: PLoS One. 2015 Mar 25;10(3):e0122837. doi: 10.1371/journal.pone.0122837 (PMC4373670; doi:10.1371/journal.pone.0122837)
Supplement: S1 Table — (XLSX) [file pone.0122837.s004.xlsx]

## Sheet: Sheet1
Table S1.Summary of transcriptome sequencing for Bombyx mandarina.
	MSG	PSG	Total
Raw reads	62612070	57769130	120381200
Clean reads	53358834	46645244	100004078
Percentage	0.852213	0.807442	0.830728
GC percentage	0.45	0.48	0.465
