# Supplementary material for: Transcriptome Sequencing and Positive Selected Genes Analysis of Bombyx mandarina
Source: PLoS One. 2015 Mar 25;10(3):e0122837. doi: 10.1371/journal.pone.0122837 (PMC4373670; doi:10.1371/journal.pone.0122837)
Supplement: S2 Table — (XLSX) [file pone.0122837.s005.xlsx]

## Sheet: Sheet1
Table S2.Annotation of Unigene.
Anno Database	Annotated Number	Percentage
COG	6245	0.184988
GO	9571	0.28351
KEGG	5893	0.174561
Swissprot	9093	0.26935
Pfam	8273	0.245061
NR	12805	0.379306
