# Supplementary material for: Transcriptome Sequencing and Positive Selected Genes Analysis of Bombyx mandarina
Source: PLoS One. 2015 Mar 25;10(3):e0122837. doi: 10.1371/journal.pone.0122837 (PMC4373670; doi:10.1371/journal.pone.0122837)
Supplement: S3 Table — (XLSX) [file pone.0122837.s006.xlsx]

## Sheet: Sheet1
	Table S3. Summary of 1308 differentlly expression unigenes between MSG and PSG
WBm_unigene	length	FPKM_MSG	FPKM_PSG	logFC	logCPM	PValue	FDR	Bm_CDS	e_value	Bm_annotation	e_value	nr_annotation
comp15568_c0_seq1	1795	0	40.2	13.1278	5.04406	2.13002e-19	3.66697e-17	BGIBMGA000091	7e-82	gi|512893433|ref|XP_004923180.1| PREDICTED: homeobox protein SIX4-like [Bombyx mori]	0	gi|512893497|ref|XP_004923196.1|PREDICTED: protein sine oculis-like [Bombyx mori]
comp17043_c0_seq1	2285	1.68	7450.23	11.9059	12.926	6.02114e-31	8.60361e-27
comp11303_c1_seq1	303	1.07	4462.87	11.7953	8.96892	1.02153e-27	1.45966e-24				2e-16	gi|507946359|ref|XP_004682158.1|PREDICTED: uncharacterized protein LOC101633258 [Condylura cristata]
comp10353_c0_seq1	5736	0	4.63	11.7235	3.65865	2.86132e-15	2.87925e-13	BGIBMGA014227	0	gi|158299190|ref|XP_319309.3| AGAP010147-PA [Anopheles gambiae str. PEST]_x0001_gi|157014247|gb|EAA43613.3| AGAP010147-PA [Anopheles gambiae str. PEST]	0	gi|189239937|ref|XP_001814083.1|PREDICTED: myosin heavy chain, muscle isoform X20 [Tribolium castaneum]
comp17149_c0_seq1	234	0	131.01	11.4952	3.4353	1.33938e-14	1.219e-12
comp10484_c0_seq1	3000	0	5.48	11.0162	2.96906	3.08252e-13	2.25878e-11
comp15535_c0_seq1	987	0	17.33	11.0065	2.95961	3.3191e-13	2.40744e-11	BGIBMGA010626	5e-11	gi|512903136|ref|XP_004925545.1| PREDICTED: exocyst complex component 3-like [Bombyx mori]	1e-57	gi|560138581|emb|CDJ82928.1|Transposase domain containing protein [Haemonchus contortus]
comp8760_c0_seq1	270	0	69.46	10.8464	2.80463	9.54001e-13	6.55371e-11
comp12652_c1_seq2	3546	0	3.58	10.6476	2.61284	3.41017e-12	2.20488e-10
comp17248_c0_seq1	250	0	62.44	10.5504	2.51931	6.39239e-12	3.8218e-10
comp16155_c0_seq2	2856	0	3.92	10.4605	2.43299	1.12401e-11	6.50239e-10	BGIBMGA002632	7e-59	gi|298204355|gb|ADI61826.1| endonuclease-reverse transcriptase [Bombyx mori]	6e-180	gi|298204345|gb|ADI61821.1|endonuclease-reverse transcriptase [Bombyx mori]
comp8026_c0_seq1	1449	0	7.44	10.3722	2.34841	2.04429e-11	1.15458e-09	BGIBMGA000301	3e-53	gi|512929849|ref|XP_004931924.1| PREDICTED: pancreatic triacylglycerol lipase-like isoform X2 [Bombyx mori]	3e-56	gi|556103755|gb|ESO92407.1|hypothetical protein LOTGIDRAFT_216931 [Lottia gigantea]
comp17044_c0_seq1	2697	8.48	12052.9	10.2751	13.8665	2.47105e-26	1.60495e-23				1e-07	gi|497676663|ref|WP_009990847.1|
comp4764_c0_seq1	217	0	59.18	10.2033	2.18713	5.9198e-11	3.13289e-09
comp10573_c0_seq3	545	0	17.13	10.0505	2.04175	1.4751e-10	7.47434e-09
comp5011_c0_seq1	3059	0	2.6	9.97258	1.96783	2.40736e-10	1.20275e-08	BGIBMGA000529	4e-144	gi|112983290|ref|NP_001036959.1| neutral endopeptidase 24.11 [Bombyx mori]_x0001_gi|13359138|dbj|BAB33300.1| neutral endopeptidase 24.11 [Bombyx mori]	2e-157	gi|321461668|gb|EFX72698.1|hypothetical protein DAPPUDRAFT_200882 [Daphnia pulex]
comp4794_c0_seq1	703	0	12.15	9.96254	1.95832	2.58701e-10	1.28045e-08	BGIBMGA002087	2e-82	gi|512933437|ref|XP_004932791.1| PREDICTED: macrophage migration inhibitory factor-like [Bombyx mori]	5e-79	gi|512933437|ref|XP_004932791.1|PREDICTED: macrophage migration inhibitory factor-like [Bombyx mori]
comp17405_c0_seq1	628	0	12.71	9.84718	1.84922	5.4754e-10	2.53197e-08
comp8459_c0_seq1	279	0	30.78	9.73365	1.74219	1.04166e-09	4.56572e-08
comp14541_c0_seq3	1096	0	5.89	9.61042	1.62643	2.26493e-09	9.57502e-08
comp8995_c0_seq1	308	0	23.58	9.53109	1.55214	3.58464e-09	1.46346e-07
comp10774_c0_seq1	823	0	6.71	9.35801	1.39073	9.61643e-09	3.71376e-07
comp10324_c0_seq1	1207	0	4.32	9.31129	1.34732	1.31916e-08	4.96038e-07
comp9852_c1_seq1	2320	0	2.07	9.22989	1.27186	2.04348e-08	7.44879e-07
comp13855_c0_seq1	464	0	10.73	9.10762	1.15893	4.09326e-08	1.42655e-06
comp1017_c0_seq1	1950	0	2.24	9.08927	1.14203	4.61803e-08	1.59005e-06
comp5590_c0_seq1	1000	0	4.52	9.08927	1.14203	4.61803e-08	1.59005e-06	BGIBMGA006510	9e-47	gi|512924481|ref|XP_004930606.1| PREDICTED: myosin light chain alkali-like isoform X1 [Bombyx mori]	2e-84	gi|161669178|gb|ABX75441.1|myosin light chain [Lycosa singoriensis]
comp7795_c0_seq1	1859	0	2.32	9.07069	1.12493	5.21778e-08	1.78366e-06	BGIBMGA001404	9e-19	gi|512933332|ref|XP_004932765.1| PREDICTED: RNA-directed DNA polymerase from mobile element jockey-like [Bombyx mori]	7e-109	gi|270017193|gb|EFA13639.1|hypothetical protein TcasGA2_TC005208 [Tribolium castaneum]
comp18343_c0_seq1	1382	0	3.04	9.01347	1.07233	7.59584e-08	2.53e-06	BGIBMGA012485	5e-142	gi|114052677|ref|NP_001040269.1| phosphoserine aminotransferase 1 [Bombyx mori]_x0001_gi|87248573|gb|ABD36339.1| phosphoserine aminotransferase [Bombyx mori]	0	gi|318087150|gb|ADV40167.1|phosphoserine aminotransferase 1 isoform 1, partial [Latrodectus hesperus]
comp5072_c0_seq2	1240	0	3.27	8.95388	1.01768	9.83586e-08	3.17256e-06	BGIBMGA012996	8e-62	gi|357631699|gb|EHJ79168.1| glucose dehydrogenase [Danaus plexippus]	3e-66	gi|391342852|ref|XP_003745729.1|PREDICTED: glucose dehydrogenase [acceptor]-like [Metaseiulus occidentalis]
comp10034_c0_seq1	620	0	6.84	8.93346	0.998986	1.12212e-07	3.57901e-06				1e-29	gi|294653189|gb|ADF28502.1|putative toxin [Pelinobius muticus]
comp6961_c0_seq1	1738	0	2.23	8.91274	0.980036	1.28242e-07	4.0541e-06
comp15273_c2_seq4	1300	0	2.94	8.8704	0.941349	1.6842e-07	5.209e-06
comp6680_c0_seq1	1599	0	2.37	8.8704	0.941349	1.6842e-07	5.209e-06				1e-14	gi|449669457|ref|XP_004207031.1|PREDICTED: histone-lysine N-methyltransferase SETMAR-like [Hydra vulgaris]
comp11381_c0_seq1	857	0	4.47	8.82677	0.901565	1.93558e-07	5.93508e-06				2e-09	gi|318087264|gb|ADV40224.1|hypothetical protein, partial [Latrodectus hesperus]
comp11483_c0_seq1	639	0	5.95	8.78178	0.860617	2.57175e-07	7.60821e-06	BGIBMGA007578	5e-07	gi|307178650|gb|EFN67292.1| Transposable element Tc3 transposase [Camponotus floridanus]	3e-51	gi|270003149|gb|EEZ99596.1|hypothetical protein TcasGA2_TC002110 [Tribolium castaneum]
comp18736_c0_seq1	1956	0	1.78	8.75875	0.839686	2.97358e-07	8.63608e-06	BGIBMGA011477	3e-167	gi|512932872|ref|XP_004932651.1| PREDICTED: hexokinase type 2-like isoform X2 [Bombyx mori]	0	gi|391347294|ref|XP_003747899.1|PREDICTED: hexokinase-2-like [Metaseiulus occidentalis]
comp11450_c0_seq2	741	0	4.89	8.73535	0.818437	3.44558e-07	9.86651e-06
comp6201_c0_seq1	765	0	4.72	8.73535	0.818437	3.44558e-07	9.86651e-06				9e-104	gi|452084968|emb|CCC86607.1|transposase [Tapinoma nigerrimum]
comp12544_c0_seq1	1055	0	3.28	8.71156	0.79686	4.00132e-07	1.11888e-05
comp17438_c0_seq1	397	0	9.79	8.71156	0.79686	4.00132e-07	1.11888e-05
comp4769_c0_seq1	286	0	14.65	8.71156	0.79686	4.00132e-07	1.11888e-05
comp17910_c0_seq1	897	0	3.78	8.66277	0.752681	5.43348e-07	1.47884e-05	BGIBMGA006793	4e-07	gi|512924181|ref|XP_004930536.1| PREDICTED: MICAL-like protein 1-like [Bombyx mori]	9e-15	gi|432845559|ref|XP_004065828.1|PREDICTED: uncharacterized protein C16orf45-like [Oryzias latipes]
comp8143_c0_seq1	1964	38.38	16956.1	8.59086	13.8904	2.44599e-21	5.46105e-19				2e-29	gi|555934945|emb|CDJ12065.1|
comp10663_c0_seq1	300	0	12.65	8.58634	0.68368	7.45e-07	1.96771e-05
comp4328_c0_seq1	376	0	9.58	8.58634	0.68368	7.45e-07	1.96771e-05
comp10402_c0_seq1	309	0	11.96	8.55994	0.659901	8.75702e-07	2.27922e-05
comp9130_c0_seq1	455	0	7.51	8.55994	0.659901	8.75702e-07	2.27922e-05
comp9173_c0_seq2	881	0	3.52	8.53304	0.635709	1.03208e-06	2.63935e-05
comp11485_c0_seq1	1293	0	2.25	8.4777	0.586031	1.4456e-06	3.59864e-05
comp11533_c0_seq1	1293	0	2.25	8.4777	0.586031	1.4456e-06	3.59864e-05
comp4760_c0_seq1	624	0	4.95	8.4777	0.586031	1.4456e-06	3.59864e-05
comp16782_c0_seq2	4010	0.16	65.26	8.44866	6.92783	2.97127e-19	4.9368e-17	BGIBMGA010642	0	gi|512903018|ref|XP_004925516.1| PREDICTED: uridine phosphorylase 1-like isoform X1 [Bombyx mori]	0	gi|512903018|ref|XP_004925516.1|PREDICTED: uridine phosphorylase 1-like isoform X1 [Bombyx mori]
comp1109_c0_seq1	1968	0	1.39	8.42015	0.534518	1.71836e-06	4.15459e-05	BGIBMGA000613	3e-150	gi|221327579|gb|ACM17460.1| miniparamyosin [Bombyx mori]	0	gi|42559470|sp|Q86RN8.1|MYSP_BOOMI
comp17682_c0_seq1	547	0	5.51	8.42015	0.534518	1.71836e-06	4.15459e-05				2e-32	gi|306755754|sp|B1P1H7.1|JZT57_CHIJI
comp19578_c0_seq1	1502	0	1.81	8.39049	0.50803	2.04881e-06	4.86303e-05	BGIBMGA010466	4e-82	gi|512919576|ref|XP_004929417.1| PREDICTED: neutral ceramidase-like [Bombyx mori]	3e-86	gi|524888229|ref|XP_005100690.1|PREDICTED: neutral ceramidase-like [Aplysia californica]
comp4403_c0_seq1	235	0	15.12	8.39049	0.50803	2.04881e-06	4.86303e-05
comp5635_c0_seq1	666	0	4.33	8.39049	0.50803	2.04881e-06	4.86303e-05
comp6333_c0_seq1	1395	0	1.96	8.39049	0.50803	2.04881e-06	4.86303e-05	BGIBMGA001404	4e-24	gi|512933332|ref|XP_004932765.1| PREDICTED: RNA-directed DNA polymerase from mobile element jockey-like [Bombyx mori]	6e-59	gi|3859938|gb|AAC72919.1|reverse transcriptase, partial [Lymantria dispar]
comp9699_c1_seq3	1405	0	1.9	8.36021	0.481028	2.45054e-06	5.75917e-05
comp5963_c1_seq1	304	0	10.18	8.29767	0.425401	3.54078e-06	8.04359e-05
comp5396_c0_seq1	806	0	3.22	8.26535	0.396731	4.27844e-06	9.56359e-05	BGIBMGA009394	4e-15	no hits	7e-122	gi|452394|emb|CAA81531.1|
comp17936_c0_seq1	925	0	2.58	8.16381	0.306995	6.31674e-06	0.000137173
comp18267_c0_seq1	1096	0	2.15	8.16381	0.306995	6.31674e-06	0.000137173	BGIBMGA011599	6e-80	gi|148298667|ref|NP_001091760.1| signal sequence receptor precursor [Bombyx mori]_x0001_gi|87248609|gb|ABD36357.1| signal sequence receptor [Bombyx mori]	4e-142	gi|318086998|gb|ADV40091.1|signal sequence receptor, partial [Latrodectus hesperus]
comp17166_c0_seq1	825	0.25	83.72	8.1327	4.92084	4.81275e-16	5.54591e-14
comp17537_c0_seq1	896	0	2.61	8.12831	0.275748	7.72046e-06	0.000162471	BGIBMGA013123	6e-67	gi|512909398|ref|XP_004926911.1| PREDICTED: dehydrogenase/reductase SDR family member 11-like [Bombyx mori]	4e-104	gi|512912031|ref|XP_004927557.1|PREDICTED: dehydrogenase/reductase SDR family member 11-like [Bombyx mori]
comp18130_c0_seq1	1159	0	1.98	8.12831	0.275748	7.72046e-06	0.000162471
comp2436_c0_seq2	1129	0	2.04	8.12831	0.275748	7.72046e-06	0.000162471	BGIBMGA000647	3e-34	gi|512921230|ref|XP_004929827.1| PREDICTED: nucleobindin-2-like isoform X2 [Bombyx mori]	6e-76	gi|318087546|gb|ADV40363.1|putative Niemann-Pick type C1 domain-containing protein, partial [Latrodectus hesperus]
comp8640_c1_seq1	496	0	5.03	8.12831	0.275748	7.72046e-06	0.000162471	BGIBMGA004476	1e-93	gi|512890758|ref|XP_004922568.1| PREDICTED: microvitellogenin-like [Bombyx mori]	3e-100	gi|512891031|ref|XP_004922614.1|PREDICTED: microvitellogenin-like [Bombyx mori]
comp8462_c0_seq1	789	0	2.92	8.09192	0.243782	9.4751e-06	0.000196217
comp16553_c0_seq2	3501	0.04	12.15	8.08659	4.32105	8.43097e-15	7.92567e-13	BGIBMGA009423	0	no hits
comp9285_c0_seq1	897	0	2.48	8.05458	0.211062	1.16786e-05	0.00023372	BGIBMGA007498	3e-89	gi|512899686|ref|XP_004924707.1| PREDICTED: zinc finger protein 704-like [Bombyx mori]	1e-128	gi|512899686|ref|XP_004924707.1|PREDICTED: zinc finger protein 704-like [Bombyx mori]
comp10603_c0_seq1	707	0	3.04	7.97688	0.143215	1.79859e-05	0.000342211
comp5672_c0_seq1	524	0	4.25	7.97688	0.143215	1.79859e-05	0.000342211
comp10361_c1_seq2	846	0	2.43	7.93641	0.108005	1.79859e-05	0.000342211
comp17934_c0_seq1	600	0	3.55	7.93641	0.108005	1.79859e-05	0.000342211
comp19136_c0_seq1	1320	0	1.51	7.93641	0.108005	1.79859e-05	0.000342211
comp5802_c0_seq1	242	0	10.6	7.93641	0.108005	1.79859e-05	0.000342211
comp14747_c0_seq1	4161	0.03	9.08	7.9202	4.15759	2.55949e-14	2.20317e-12	BGIBMGA003888	6e-140	gi|379698940|ref|NP_001243941.1| arrowhead PA [Bombyx mori]_x0001_gi|346223348|dbj|BAK78925.1| arrowhead PA [Bombyx mori]	0	gi|379698940|ref|NP_001243941.1|arrowhead PA [Bombyx mori]
comp10686_c0_seq1	1110	0	1.76	7.89476	0.0718774	2.24824e-05	0.000413006
comp18972_c0_seq1	1033	0	1.9	7.89476	0.0718774	2.24824e-05	0.000413006
comp5547_c1_seq1	931	0	2.13	7.89476	0.0718774	2.24824e-05	0.000413006				3e-23	gi|307197280|gb|EFN78575.1|Histone-lysine N-methyltransferase SETMAR, partial [Harpegnathos saltator]
comp6592_c0_seq1	647	0	3.17	7.89476	0.0718774	2.24824e-05	0.000413006
comp8644_c0_seq1	507	0	4.17	7.89476	0.0718774	2.24824e-05	0.000413006
comp9555_c0_seq2	387	0	5.72	7.89476	0.0718774	2.24824e-05	0.000413006
comp10082_c0_seq1	1067	0	1.78	7.85187	0.0347834	2.82471e-05	0.000510268	BGIBMGA005083	4e-169	gi|512886631|ref|XP_004921790.1| PREDICTED: homeobox protein prospero [Bombyx mori]	0	gi|512886631|ref|XP_004921790.1|PREDICTED: homeobox protein prospero [Bombyx mori]
comp17739_c0_seq1	700	0	2.82	7.85187	0.0347834	2.82471e-05	0.000510268
comp18970_c0_seq1	915	0	2.1	7.85187	0.0347834	2.82471e-05	0.000510268	BGIBMGA001503	2e-06	no hits	5e-146	gi|512921016|ref|XP_004929778.1|PREDICTED: uncharacterized protein LOC101743554 [Bombyx mori]
comp12479_c0_seq2	664	0	2.89	7.80767	-0.00333086	3.56805e-05	0.000625569
comp13332_c0_seq1	493	0	4.05	7.80767	-0.00333086	3.56805e-05	0.000625569
comp6340_c0_seq1	741	0	2.57	7.80767	-0.00333086	3.56805e-05	0.000625569
comp89_c1_seq1	1369	0	1.33	7.80767	-0.00333086	3.56805e-05	0.000625569	BGIBMGA002544	1e-127	gi|512926917|ref|XP_004931205.1| PREDICTED: moesin/ezrin/radixin homolog 1-like isoform X2 [Bombyx mori]_x0001_gi|512926921|ref|XP_004931206.1| PREDICTED: moesin/ezrin/radixin homolog 1-like isoform X3 [Bombyx mori]	2e-131	gi|501297984|dbj|BAN21261.1|moesin/ezrin/radixin homolog 1 [Riptortus pedestris]
comp16446_c0_seq1	2486	0.16	40.59	7.78612	5.54611	1.24464e-16	1.49451e-14	BGIBMGA007428	8e-111	gi|512896686|ref|XP_004923970.1| PREDICTED: sialin-like [Bombyx mori]	0	gi|357620735|gb|EHJ72819.1|sodium-dependent phosphate transporter [Danaus plexippus]
comp16175_c3_seq1	2646	0.22	56.16	7.77018	6.10405	4.75184e-17	6.17264e-15	BGIBMGA001601	0	gi|512920832|ref|XP_004929731.1| PREDICTED: organic cation transporter protein-like [Bombyx mori]	0	gi|512920832|ref|XP_004929731.1|PREDICTED: organic cation transporter protein-like [Bombyx mori]
comp5089_c0_seq2	433	0	4.61	7.76208	-0.0425234	4.53239e-05	0.000772832
comp11249_c0_seq1	1109	0	1.56	7.71499	-0.0828575	5.79138e-05	0.000956683
comp12823_c0_seq1	244	0	8.88	7.71499	-0.0828575	5.79138e-05	0.000956683
comp4485_c0_seq1	369	0	5.35	7.71499	-0.0828575	5.79138e-05	0.000956683
comp6706_c0_seq1	363	0	5.45	7.71499	-0.0828575	5.79138e-05	0.000956683
comp9484_c0_seq1	215	0	10.65	7.71499	-0.0828575	5.79138e-05	0.000956683
comp8196_c0_seq1	2145	0.03	7.99	7.68733	3.02128	1.33404e-11	7.62484e-10	BGIBMGA011477	6e-178	gi|512932872|ref|XP_004932651.1| PREDICTED: hexokinase type 2-like isoform X2 [Bombyx mori]	0	gi|391347294|ref|XP_003747899.1|PREDICTED: hexokinase-2-like [Metaseiulus occidentalis]
comp17761_c0_seq1	479	0	3.8	7.66632	-0.124402	7.44607e-05	0.00118219
comp18191_c0_seq1	694	0	2.5	7.66632	-0.124402	7.44607e-05	0.00118219	BGIBMGA005347	1e-130	gi|148298726|ref|NP_001091755.1| ADP-ribosylation factor [Bombyx mori]_x0001_gi|87248075|gb|ABD36090.1| ADP-ribosylation factor [Bombyx mori]_x0001_gi|357363768|gb|AET74048.1| ADP-ribosylation factor [Spodoptera exigua]_x0001_gi|389608553|dbj|BAM17886.1| ADP ribosylation factor [Papilio xuthus]_x0001_gi|389611063|dbj|BAM19142.1| ADP ribosylation factor [Papilio polytes]	3e-129	gi|114153122|gb|ABI52727.1|ADP ribosylation factor 79F [Argas monolakensis]
comp3161_c0_seq1	1130	0	1.48	7.66632	-0.124402	7.44607e-05	0.00118219	BGIBMGA005965	3e-43	gi|512918871|ref|XP_004929238.1| PREDICTED: uncharacterized protein C05D11.1-like isoform X1 [Bombyx mori]	2e-84	gi|443711328|gb|ELU05156.1|hypothetical protein CAPTEDRAFT_140557 [Capitella teleta]
comp17608_c0_seq1	411	0	4.39	7.61595	-0.167232	7.44607e-05	0.00118219
comp18002_c0_seq1	576	0	2.97	7.61595	-0.167232	7.44607e-05	0.00118219
comp19315_c0_seq1	1036	0	1.56	7.61595	-0.167232	7.44607e-05	0.00118219
comp20628_c0_seq1	1425	0	1.12	7.61595	-0.167232	7.44607e-05	0.00118219	BGIBMGA000622	9e-174	gi|168823429|ref|NP_001108348.1| kettin protein [Bombyx mori]	0	gi|241999170|ref|XP_002434228.1|kettin, putative [Ixodes scapularis]
comp20184_c0_seq1	846	0	1.87	7.56375	-0.21143	9.63608e-05	0.00148054
comp20720_c0_seq1	1074	0	1.45	7.56375	-0.21143	9.63608e-05	0.00148054	BGIBMGA012680	4e-79	gi|512900044|ref|XP_004924796.1| PREDICTED: four and a half LIM domains protein 2-like isoform X3 [Bombyx mori]	0	gi|241172983|ref|XP_002410816.1|LIM domain-containing protein, putative [Ixodes scapularis]
comp4456_c0_seq1	482	0	3.51	7.56375	-0.21143	9.63608e-05	0.00148054
comp4547_c0_seq1	375	0	4.72	7.56375	-0.21143	9.63608e-05	0.00148054
comp6234_c0_seq2	697	0	2.32	7.56375	-0.21143	9.63608e-05	0.00148054
comp6509_c0_seq1	1078	0.5	106.42	7.51018	5.67951	4.63075e-16	5.37958e-14	BGIBMGA003330	0	gi|512892835|ref|XP_004923030.1| PREDICTED: probable uridine nucleosidase 2-like [Bombyx mori]	0	gi|512892835|ref|XP_004923030.1|PREDICTED: probable uridine nucleosidase 2-like [Bombyx mori]
comp18132_c0_seq1	819	0	1.87	7.5096	-0.257087	0.000125561	0.00186501
comp19913_c0_seq1	1098	0	1.36	7.5096	-0.257087	0.000125561	0.00186501
comp231_c0_seq1	825	0	1.85	7.5096	-0.257087	0.000125561	0.00186501	BGIBMGA012440	6e-93	gi|512903452|ref|XP_004925623.1| PREDICTED: neuroendocrine convertase 1-like [Bombyx mori]	3e-148	gi|512903452|ref|XP_004925623.1|PREDICTED: neuroendocrine convertase 1-like [Bombyx mori]
comp5176_c0_seq1	536	0	2.99	7.5096	-0.257087	0.000125561	0.00186501	BGIBMGA010257	5e-16	gi|198041261|dbj|BAG70409.1| hemocyte protease-1 [Bombyx mori]	5e-21	gi|241683202|ref|XP_002412732.1|proclotting enzyme precursor, putative, partial [Ixodes scapularis]
comp13606_c0_seq2	1154	1.05	218.23	7.49124	6.81575	4.33491e-17	5.68271e-15
comp19953_c0_seq1	861	0	1.7	7.45333	-0.304303	0.000164799	0.00235246	BGIBMGA000612	4e-87	gi|531996938|gb|AGT62469.1| paramyosin, partial [Bicyclus anynana]	1e-122	gi|318087176|gb|ADV40180.1|paramyosin, partial [Latrodectus hesperus]
comp5044_c0_seq1	408	0	3.95	7.45333	-0.304303	0.000164799	0.00235246
comp7029_c0_seq1	409	0	3.94	7.45333	-0.304303	0.000164799	0.00235246
comp8814_c0_seq2	671	0	2.24	7.45333	-0.304303	0.000164799	0.00235246
comp19147_c0_seq1	927	0	1.51	7.39478	-0.353189	0.00021796	0.00301202
comp19721_c0_seq1	874	0	1.61	7.39478	-0.353189	0.00021796	0.00301202	BGIBMGA011438	2e-18	gi|112983348|ref|NP_001036999.1| glutathione peroxidase [Bombyx mori]_x0001_gi|71003492|dbj|BAE07196.1| glutathione peroxidase [Bombyx mori]	2e-50	gi|321450289|gb|EFX62365.1|hypothetical protein DAPPUDRAFT_270542 [Daphnia pulex]
comp20177_c0_seq1	894	0	1.54	7.39478	-0.353189	0.00021796	0.00301202				2e-19	gi|241616954|ref|XP_002408092.1|conserved hypothetical protein, partial [Ixodes scapularis]
comp5551_c0_seq1	503	0	2.97	7.39478	-0.353189	0.00021796	0.00301202
comp8764_c0_seq1	724	0	1.97	7.39478	-0.353189	0.00021796	0.00301202	BGIBMGA012973	9e-06	gi|357630297|gb|EHJ78517.1| putative transposon Ty3-I Gag-Pol polyprotein [Danaus plexippus]	9e-55	gi|291221631|ref|XP_002730823.1|
comp12718_c0_seq1	696	0.3	58.27	7.34075	4.14168	9.91034e-14	7.86716e-12
comp18692_c0_seq1	680	0	2.03	7.33375	-0.403867	0.000290613	0.00383432				3e-78	gi|483521444|gb|EOB06502.1|Amine oxidase [flavin-containing] B, partial [Anas platyrhynchos]
comp18738_c0_seq1	732	0	1.87	7.33375	-0.403867	0.000290613	0.00383432
comp24575_c0_seq1	1303	0	1.01	7.33375	-0.403867	0.000290613	0.00383432
comp6221_c0_seq1	977	0	1.37	7.33375	-0.403867	0.000290613	0.00383432	BGIBMGA000622	6e-126	gi|168823429|ref|NP_001108348.1| kettin protein [Bombyx mori]	2e-158	gi|241999170|ref|XP_002434228.1|kettin, putative [Ixodes scapularis]
comp8406_c0_seq1	671	0	2.07	7.33375	-0.403867	0.000290613	0.00383432
comp8475_c0_seq1	642	0	2.16	7.33375	-0.403867	0.000290613	0.00383432
comp17036_c0_seq1	4395	0.12	21.95	7.32972	5.50111	1.58013e-15	1.66019e-13	BGIBMGA012290	7e-22	gi|357621647|gb|EHJ73416.1| putative pol-like protein [Danaus plexippus]	0	gi|125901787|gb|ABN58714.1|pol-like protein [Biomphalaria glabrata]
comp14673_c1_seq4	5773	0.07	12.21	7.29021	5.05626	3.6015e-15	3.5491e-13	BGIBMGA002240	1e-51	gi|557782555|ref|XP_005190890.1| PREDICTED: uncharacterized protein LOC101897372, partial [Musca domestica]	0	gi|512911764|ref|XP_004927492.1|PREDICTED: uncharacterized protein LOC101741723 [Bombyx mori]
comp10362_c0_seq1	1264	0.48	86.58	7.2877	5.62644	1.26962e-15	1.38485e-13
comp10397_c0_seq1	491	0	2.8	7.27003	-0.456474	0.000390825	0.00489868	BGIBMGA004414	5e-06	gi|189239227|ref|XP_973767.2| PREDICTED: similar to kakapo [Tribolium castaneum]	2e-11	gi|546682333|gb|ERL92281.1|hypothetical protein D910_09598 [Dendroctonus ponderosae]
comp2021_c0_seq1	1063	0	1.18	7.27003	-0.456474	0.000390825	0.00489868	BGIBMGA007578	8e-06	gi|307178650|gb|EFN67292.1| Transposable element Tc3 transposase [Camponotus floridanus]	3e-38	gi|560133850|emb|CDJ85919.1|putative DNA-mediated transposase [Haemonchus contortus]
comp3737_c0_seq1	476	0	2.9	7.27003	-0.456474	0.000390825	0.00489868	BGIBMGA009394	9e-112	no hits	2e-106	gi|512902650|ref|XP_004925427.1|PREDICTED: uncharacterized protein LOC101743535 [Bombyx mori]
comp8545_c1_seq1	1353	182.4	31454.7	7.23481	14.2271	2.73339e-17	3.75552e-15	BGIBMGA001347	7e-165	gi|13383195|dbj|BAB39500.1| fibroin P25 [Bombyx mandarina]	3e-161	gi|13383195|dbj|BAB39500.1|fibroin P25 [Bombyx mandarina]
comp15985_c0_seq1	2499	0.03	4.97	7.22639	2.57791	2.50521e-10	1.24728e-08	BGIBMGA006746	0	gi|194346224|tpg|DAA06287.1| TPA: laccase-like multicopper oxidase 2 isoform B [Bombyx mori]	0	gi|194346224|tpg|DAA06287.1|TPA: laccase-like multicopper oxidase 2 isoform B [Bombyx mori]
comp10631_c0_seq1	627	0.11	21.18	7.20686	2.55922	2.89036e-10	1.41925e-08
comp20332_c0_seq1	792	0	1.57	7.20336	-0.511163	0.000530405	0.00632106	BGIBMGA000184	2e-30	gi|512912172|ref|XP_004927591.1| PREDICTED: cysteine dioxygenase type 1-like [Bombyx mori]	1e-73	gi|321459245|gb|EFX70300.1|hypothetical protein DAPPUDRAFT_202397 [Daphnia pulex]
comp24511_c0_seq1	1091	0	1.11	7.20336	-0.511163	0.000530405	0.00632106
comp2857_c0_seq1	646	0	1.96	7.20336	-0.511163	0.000530405	0.00632106
comp571_c0_seq1	665	0	1.9	7.20336	-0.511163	0.000530405	0.00632106
comp6717_c0_seq1	644	0	1.97	7.20336	-0.511163	0.000530405	0.00632106
comp18418_c0_seq1	540	0	2.28	7.13346	-0.568106	0.000530405	0.00632106	BGIBMGA001043	1e-71	gi|112983527|ref|NP_001037522.1| ribosomal protein L27A [Bombyx mori]_x0001_gi|54609247|gb|AAV34839.1| ribosomal protein L27A [Bombyx mori]	2e-94	gi|318086960|gb|ADV40072.1|60S ribosomal protein l27a, partial [Latrodectus hesperus]
comp19071_c0_seq1	683	0	1.75	7.13346	-0.568106	0.000530405	0.00632106	BGIBMGA010248	2e-86	gi|512927479|ref|XP_004931345.1| PREDICTED: mitochondrial glutamate carrier 1-like [Bombyx mori]	1e-99	gi|119114782|ref|XP_554210.2|AGAP010293-PA, partial [Anopheles gambiae str. PEST]
comp193_c1_seq1	562	0	2.18	7.13346	-0.568106	0.000530405	0.00632106
comp19305_c0_seq1	775	0	1.53	7.13346	-0.568106	0.000530405	0.00632106				3e-103	gi|324497758|gb|ADY39528.1|putative basic leucine zipper [Hottentotta judaicus]
comp19868_c0_seq1	857	0	1.37	7.13346	-0.568106	0.000530405	0.00632106	BGIBMGA011047	2e-55	gi|242014485|ref|XP_002427920.1| f-spondin, putative [Pediculus humanus corporis]_x0001_gi|212512404|gb|EEB15182.1| f-spondin, putative [Pediculus humanus corporis]	6e-86	gi|91078104|ref|XP_972867.1|PREDICTED: spondin-2 isoform X1 [Tribolium castaneum]
comp21055_c0_seq1	726	0	1.64	7.13346	-0.568106	0.000530405	0.00632106	BGIBMGA004315	5e-07	gi|160333253|ref|NP_001103813.1| P-element somatic inhibitor [Bombyx mori]_x0001_gi|159031799|dbj|BAF91871.1| Bombyx homolog of P-element somatic inhibitor [Bombyx mori]	3e-105	gi|291232032|ref|XP_002735964.1|
comp6543_c0_seq1	419	0.36	59.87	7.10729	3.36418	5.54088e-12	3.38349e-10
comp17032_c0_seq7	3501	0.15	23.64	7.10337	5.27772	7.32727e-15	6.97996e-13	BGIBMGA002632	1e-40	gi|298204355|gb|ADI61826.1| endonuclease-reverse transcriptase [Bombyx mori]	0	gi|390366620|ref|XP_791979.2|PREDICTED: uncharacterized protein LOC587137 [Strongylocentrotus purpuratus]
comp17605_c0_seq1	485	0	2.45	7.06	-0.627497	0.000726851	0.00814116
comp18517_c0_seq1	775	0	1.45	7.06	-0.627497	0.000726851	0.00814116
comp18873_c0_seq1	928	0	1.19	7.06	-0.627497	0.000726851	0.00814116
comp19504_c0_seq1	647	0	1.77	7.06	-0.627497	0.000726851	0.00814116				3e-94	gi|321477760|gb|EFX88718.1|hypothetical protein DAPPUDRAFT_191289 [Daphnia pulex]
comp5536_c0_seq1	555	0	2.1	7.06	-0.627497	0.000726851	0.00814116
comp17020_c0_seq1	1877	0.14	21.02	6.99036	4.19551	2.02243e-13	1.52097e-11	BGIBMGA014528	1e-07	gi|189239114|ref|XP_001813413.1| PREDICTED: similar to copia-type polyprotein, putative [Tribolium castaneum]	1e-69	gi|125901786|gb|ABN58713.1|gag-like protein [Biomphalaria glabrata]
comp13518_c0_seq1	2108	0.03	4.64	6.87695	2.24504	2.29753e-09	9.68418e-08
comp11985_c0_seq1	964	0.5	67.47	6.86964	4.85926	6.44761e-14	5.23466e-12
comp16766_c0_seq1	1339	0.1	13.35	6.79102	3.05847	4.39689e-11	2.37084e-09	BGIBMGA002632	9e-09	gi|298204355|gb|ADI61826.1| endonuclease-reverse transcriptase [Bombyx mori]	7e-122	gi|125901787|gb|ABN58714.1|pol-like protein [Biomphalaria glabrata]
comp14393_c0_seq3	3075	0.06	8.31	6.7875	3.602	3.84928e-12	2.42301e-10
comp4642_c0_seq1	251	1.02	128.5	6.73343	3.54952	5.53292e-12	3.38349e-10
comp15014_c1_seq2	342	0.23	29.51	6.66433	2.04409	8.07429e-09	3.1696e-07
comp9998_c0_seq1	929	3.1	352.97	6.63308	7.18078	4.72149e-15	4.58948e-13	BGIBMGA011460	2e-176	gi|112983146|ref|NP_001036944.1| juvenile hormone binding protein an-0895 precursor [Bombyx mori]_x0001_gi|255977204|dbj|BAH97094.1| juvenile hormone binding protein [Bombyx mori]	3e-173	gi|112983146|ref|NP_001036944.1|juvenile hormone binding protein an-0895 precursor [Bombyx mori]
comp11395_c0_seq1	1362	1298.87	137786	6.53373	16.3742	3.2627e-15	3.23755e-13	BGIBMGA009393	0	gi|119850|sp|P21828.1|FIBL_BOMMO RecName: Full=Fibroin light chain; Short=Fib-L; AltName: Full=L-fibroin; Contains: RecName: Full=Fibroin light chain, short form; Flags: Precursor_x0001_gi|5921|emb|CAA35180.1| silk fibroin light chain [Bombyx mori]	0	gi|13383193|dbj|BAB39499.1|fibroin L-chain [Bombyx mandarina]
comp9556_c0_seq1	580	0.37	39.27	6.47889	3.3032	2.90174e-11	1.58862e-09
comp16968_c0_seq1	2809	0.07	7.11	6.42773	3.25385	4.01604e-11	2.17991e-09	BGIBMGA002632	3e-15	gi|298204355|gb|ADI61826.1| endonuclease-reverse transcriptase [Bombyx mori]	2e-104	gi|390351605|ref|XP_003727690.1|PREDICTED: RNA-directed DNA polymerase from mobile element jockey-like [Strongylocentrotus purpuratus]
comp16627_c0_seq2	3455	0.24	23.56	6.38503	5.2593	2.28897e-13	1.71241e-11	BGIBMGA006745	0	gi|198278344|dbj|BAG70891.1| laccase 2A [Bombyx mori]	0	gi|198278344|dbj|BAG70891.1|laccase 2A [Bombyx mori]
comp12656_c0_seq1	1300	0.1	10.09	6.34213	2.62826	7.52996e-10	3.38351e-08	BGIBMGA010626	8e-13	gi|512903136|ref|XP_004925545.1| PREDICTED: exocyst complex component 3-like [Bombyx mori]	2e-87	gi|270003149|gb|EEZ99596.1|hypothetical protein TcasGA2_TC002110 [Tribolium castaneum]
comp17165_c0_seq1	564	1.41	131.51	6.33823	4.97638	3.50922e-13	2.50716e-11
comp11987_c0_seq1	1487	0.04	4.53	6.32112	1.72255	6.43493e-08	2.17373e-06
comp11063_c0_seq1	4596	0.03	2.6	6.26487	2.55471	1.20107e-09	5.18494e-08	BGIBMGA013961	2e-24	gi|52696262|pdb|1WDU|A Chain A, Endonuclease Domain Of Tras1, A Telomere-Specific Non-Ltr Retrotransposon_x0001_gi|52696263|pdb|1WDU|B Chain B, Endonuclease Domain Of Tras1, A Telomere-Specific Non-Ltr Retrotransposon	1e-21	gi|307203760|gb|EFN82708.1|Uncharacterized 50 kDa protein in type I retrotransposable element R1DM, partial [Harpegnathos saltator]
comp12526_c0_seq1	858	0.08	7.59	6.22084	1.62933	1.16525e-07	3.7083e-06	BGIBMGA010626	4e-08	gi|512903136|ref|XP_004925545.1| PREDICTED: exocyst complex component 3-like [Bombyx mori]	1e-53	gi|471887279|emb|CCO33146.1|Transposable element Tcb2 transposase [Rhizoctonia solani AG-1 IB]
comp11216_c0_seq1	1076	0.06	5.78	6.18136	1.59272	1.38992e-07	4.3554e-06	BGIBMGA010626	2e-14	gi|512903136|ref|XP_004925545.1| PREDICTED: exocyst complex component 3-like [Bombyx mori]	2e-101	gi|223649434|gb|ACN11475.1|Transposable element Tcb1 transposase [Salmo salar]
comp4431_c0_seq1	685	0.1	9.18	6.14078	1.55515	1.82151e-07	5.6094e-06				1e-76	gi|310946829|sp|D2Y2B6.1|H15A1_HAPHA
comp7630_c0_seq1	1432	0.14	11.65	6.13568	2.97322	2.62448e-10	1.29315e-08	BGIBMGA005812	0	gi|408535165|dbj|BAM62792.1| arginine kinase isoform 2 [Bombyx mori]	0	gi|49258756|pdb|1RL9|A
comp17653_c0_seq1	1446	0.05	4.04	6.11307	1.52953	2.19039e-07	6.63105e-06	BGIBMGA007508	9e-98	gi|512899542|ref|XP_004924671.1| PREDICTED: hydroxyacid oxidase 1-like [Bombyx mori]	1e-104	gi|340713831|ref|XP_003395439.1|PREDICTED: hydroxyacid oxidase 1-like [Bombus terrestris]
comp14237_c0_seq7	1874	0.11	8.32	6.05499	2.89604	4.4163e-10	2.09649e-08	BGIBMGA001379	4e-87	gi|91086949|ref|XP_972844.1| PREDICTED: similar to beta-1,3-galactosyltransferase [Tribolium castaneum]	2e-27	gi|512908903|ref|XP_004926792.1|PREDICTED: uncharacterized protein LOC101737726 [Bombyx mori]
comp4655_c0_seq1	562	21.07	1580.95	6.0352	8.55107	1.28653e-13	9.93689e-12				6e-136	gi|164448672|ref|NP_001106733.1|fibroin heavy chain precursor [Bombyx mori]
comp8716_c0_seq1	2063	0.03	2.64	6.02661	1.44976	3.5272e-07	1.00599e-05	BGIBMGA001008	0	gi|512913049|ref|XP_004927805.1| PREDICTED: monocarboxylate transporter 9-like [Bombyx mori]	0	gi|512913049|ref|XP_004927805.1|PREDICTED: monocarboxylate transporter 9-like [Bombyx mori]
comp10890_c0_seq1	1695	0.12	8.73	5.97501	2.81971	7.34509e-10	3.33187e-08	BGIBMGA006529	1e-99	gi|512924528|ref|XP_004930617.1| PREDICTED: facilitated trehalose transporter Tret1-1-like [Bombyx mori]	3e-109	gi|512924528|ref|XP_004930617.1|PREDICTED: facilitated trehalose transporter Tret1-1-like [Bombyx mori]
comp16650_c0_seq1	1472	0.14	9.93	5.94733	2.79333	8.63575e-10	3.84412e-08	BGIBMGA010626	5e-13	gi|512903136|ref|XP_004925545.1| PREDICTED: exocyst complex component 3-like [Bombyx mori]	2e-44	gi|157285980|gb|ABV31711.1|transposase [Salmo salar]
comp17458_c0_seq1	731	0.1	7.33	5.91871	1.35063	6.44788e-07	1.72859e-05
comp16244_c1_seq6	2218	0.83	55.36	5.86181	5.84067	1.44529e-12	9.74137e-11	BGIBMGA013836	0	gi|379698972|ref|NP_001243958.1| UDP-glycosyltransferase UGT33K1 precursor [Bombyx mori]_x0001_gi|363896138|gb|AEW43153.1| UDP-glycosyltransferase UGT33K1 [Bombyx mori]	0	gi|379698972|ref|NP_001243958.1|UDP-glycosyltransferase UGT33K1 precursor [Bombyx mori]
comp16818_c0_seq1	3768	1.7	109.17	5.80604	7.59905	6.92492e-13	4.8505e-11	BGIBMGA008568	2e-94	gi|512915698|ref|XP_004928453.1| PREDICTED: visual system homeobox 2-like [Bombyx mori]	0	gi|512915698|ref|XP_004928453.1|PREDICTED: visual system homeobox 2-like [Bombyx mori]
comp5665_c0_seq1	1452	0.05	3.12	5.74907	1.19568	1.71579e-06	4.15459e-05
comp17495_c0_seq1	1333	0.1	6.5	5.74503	2.06428	2.88696e-08	1.03388e-06	BGIBMGA012961	4e-53	gi|114052621|ref|NP_001040260.1| myosin light polypeptide 9 isoform A [Bombyx mori]_x0001_gi|87248545|gb|ABD36325.1| myosin light polypeptide 9 isoform 2 [Bombyx mori]	1e-112	gi|209156648|pdb|3DTP|E
comp18229_c0_seq1	1388	0.05	3.11	5.67521	1.12859	2.43143e-06	5.73311e-05	BGIBMGA000301	6e-46	gi|512929849|ref|XP_004931924.1| PREDICTED: pancreatic triacylglycerol lipase-like isoform X2 [Bombyx mori]	2e-52	gi|168420295|gb|ACA23976.1|pancreatic lipase-related protein [Mizuhopecten yessoensis]
comp6191_c0_seq1	693	2.85	164.26	5.65194	5.63564	5.80287e-12	3.51344e-10				3e-52	gi|310946909|sp|D2Y204.1|H2A01_HAPHA
comp18636_c0_seq1	1901	0.03	2.09	5.57722	1.03994	3.94671e-06	8.92319e-05	BGIBMGA014398	0	gi|512911662|ref|XP_004927467.1| PREDICTED: eukaryotic peptide chain release factor subunit 1-like isoform X1 [Bombyx mori]	0	gi|241560343|ref|XP_002400993.1|eukaryotic peptide chain release factor subunit, putative [Ixodes scapularis]
comp10163_c0_seq1	1550	0.26	14.3	5.57549	3.38628	3.06745e-10	1.49085e-08	BGIBMGA001201	9e-73	gi|114052470|ref|NP_001040476.1| muscular protein 20 [Bombyx mori]_x0001_gi|95103052|gb|ABF51467.1| muscular protein 20 [Bombyx mori]	5e-110	gi|294653203|gb|ADF28509.1|putative muscular protein, partial [Pelinobius muticus]
comp17287_c0_seq1	541	0.8	44.66	5.57549	3.38628	3.06745e-10	1.49085e-08				3e-103	gi|197210425|gb|ACH48220.1|nidogen and related basement membrane protein [Haplopelma schmidti]
comp6247_c0_seq1	1621	0.45	24.08	5.5322	4.192	7.14141e-11	3.71415e-09	BGIBMGA005993	9e-15	gi|512918767|ref|XP_004929212.1| PREDICTED: toll-like receptor 13-like [Bombyx mori]	3e-16	gi|241171432|ref|XP_002410646.1|membrane glycoprotein LIG-1, putative [Ixodes scapularis]
comp18696_c0_seq1	2276	0.03	1.62	5.47209	0.945314	1.62639e-06	3.95229e-05	BGIBMGA002695	8e-50	gi|512932042|ref|XP_004932448.1| PREDICTED: maternal effect protein staufen-like [Bombyx mori]	0	gi|443692836|gb|ELT94341.1|hypothetical protein CAPTEDRAFT_152167 [Capitella teleta]
comp12708_c0_seq2	388	6018.61	303071	5.4626	15.5223	4.42413e-12	2.77265e-10
comp4602_c0_seq1	508	0.87	44.18	5.45668	3.27269	6.41264e-10	2.92748e-08
comp18093_c0_seq1	1724	0.04	2.13	5.45011	0.925596	1.62639e-06	3.95229e-05	BGIBMGA000629	8e-67	gi|512921161|ref|XP_004929812.1| PREDICTED: cold shock domain-containing protein E1-like isoform X3 [Bombyx mori]	1e-18	gi|332026461|gb|EGI66589.1|Cold shock domain-containing protein E1 [Acromyrmex echinatior]
comp16929_c0_seq2	1570	0.42	20.48	5.38604	3.91715	2.58976e-10	1.28045e-08	BGIBMGA010626	4e-11	gi|512903136|ref|XP_004925545.1| PREDICTED: exocyst complex component 3-like [Bombyx mori]	4e-89	gi|270001827|gb|EEZ98274.1|hypothetical protein TcasGA2_TC000717 [Tribolium castaneum]
comp9109_c0_seq1	1268	0.05	2.7	5.3349	0.82261	3.28997e-06	7.57011e-05				3e-14	gi|357607323|gb|EHJ65450.1|putative endonuclease and reverse transcriptase-like protein [Danaus plexippus]
comp17042_c0_seq1	299	1121.79	50781.1	5.31068	12.4878	1.21716e-11	6.98475e-10
comp13235_c0_seq1	988	0.14	6.52	5.29202	1.64419	4.27248e-07	1.18919e-05	BGIBMGA014198	2e-168	gi|512912644|ref|XP_004927708.1| PREDICTED: apyrase-like [Bombyx mori]	9e-165	gi|512912644|ref|XP_004927708.1|PREDICTED: apyrase-like [Bombyx mori]
comp10379_c0_seq1	1285	0.05	2.58	5.28611	0.779194	4.42441e-06	9.84741e-05	BGIBMGA007499	2e-98	gi|512899686|ref|XP_004924707.1| PREDICTED: zinc finger protein 704-like [Bombyx mori]	0	gi|512899686|ref|XP_004924707.1|PREDICTED: zinc finger protein 704-like [Bombyx mori]
comp11584_c0_seq1	2297	0.06	2.62	5.25254	1.60795	5.08031e-07	1.3987e-05				0	gi|512912559|ref|XP_004927687.1|PREDICTED: uncharacterized protein LOC101739175, partial [Bombyx mori]
comp11766_c0_seq1	928	0.07	3.45	5.20968	0.711427	6.00382e-06	0.000131175
comp17954_c0_seq1	807	0.09	3.87	5.15638	0.66435	8.22534e-06	0.000172841	BGIBMGA004175	3e-28	gi|112983090|ref|NP_001037664.1| eukaryotic translation initiation factor 3 subunit J [Bombyx mori]_x0001_gi|122092617|sp|Q0ZB73.1|EIF3J_BOMMO RecName: Full=Eukaryotic translation initiation factor 3 subunit J; Short=eIF3j_x0001_gi|110175082|gb|ABG54291.1| eukaryotic translation initiation factor 3 subunit 1 [Bombyx mori]	8e-46	gi|147907176|ref|NP_001085202.1|eukaryotic translation initiation factor 3 subunit J [Xenopus laevis]
comp16982_c3_seq4	4636	1.56	63.7	5.15477	7.14072	4.93427e-11	2.65059e-09
comp15813_c0_seq1	1955	1.75	70.5	5.13233	6.01684	9.40083e-11	4.83196e-09	BGIBMGA004629	0	gi|512909666|ref|XP_004926977.1| PREDICTED: facilitated trehalose transporter Tret1-like [Bombyx mori]	0	gi|512909666|ref|XP_004926977.1|PREDICTED: facilitated trehalose transporter Tret1-like [Bombyx mori]
comp17204_c0_seq1	488	2.42	96.76	5.12164	4.32572	4.71159e-10	2.2146e-08
comp18105_c0_seq1	849	0.08	3.46	5.07255	0.590611	1.13841e-05	0.000231391	BGIBMGA014227	9e-17	gi|158299190|ref|XP_319309.3| AGAP010147-PA [Anopheles gambiae str. PEST]_x0001_gi|157014247|gb|EAA43613.3| AGAP010147-PA [Anopheles gambiae str. PEST]	6e-33	gi|161669254|gb|ABX75479.1|myosin heavy chain, partial [Lycosa singoriensis]
comp12232_c0_seq1	299	0.55	21.94	5.06777	1.4392	1.53653e-06	3.77892e-05
comp4626_c0_seq1	560	0.39	15.11	5.04533	1.9465	2.00375e-07	6.10482e-06	BGIBMGA009108	2e-57	no hits
comp17672_c0_seq1	696	0.1	4.25	5.04349	0.565137	1.34468e-05	0.000266493
comp4572_c0_seq1	2205	0.18	6.86	5.04317	2.88048	8.69739e-09	3.39555e-07	BGIBMGA008006	6e-153	gi|512892407|ref|XP_004922924.1| PREDICTED: protein FAM46C-like isoform X1 [Bombyx mori]	0	gi|391329629|ref|XP_003739272.1|PREDICTED: protein FAM46C-like [Metaseiulus occidentalis]
comp12394_c0_seq1	2040	0.06	2.5	5.0058	1.38293	2.06744e-06	4.89912e-05	BGIBMGA001346	3e-19	no hits	0	gi|512908911|ref|XP_004926794.1|PREDICTED: thyroid receptor-interacting protein 11-like [Bombyx mori]
comp11256_c0_seq1	471	6.14	220.27	4.96965	5.44772	3.57006e-10	1.7234e-08				1e-55	gi|55977812|sp|P61104.2|TXH5_HAPSC
comp17828_c0_seq1	1585	0.08	3.14	4.95752	1.33921	2.80694e-06	6.54297e-05	BGIBMGA003656	1e-142	gi|114051239|ref|NP_001040113.1| cystathionine gamma-lyase [Bombyx mori]_x0001_gi|87248095|gb|ABD36100.1| cystathionine gamma-lyase [Bombyx mori]	0	gi|405964445|gb|EKC29931.1|Cystathionine gamma-lyase [Crassostrea gigas]
comp7468_c0_seq1	360	0.43	15.61	4.90756	1.29408	3.45984e-06	7.9227e-05
comp4337_c0_seq1	795	0.26	9.15	4.8795	1.79398	5.21756e-07	1.42823e-05
comp5073_c0_seq1	1471	0.09	3.2	4.87327	1.26317	4.2835e-06	9.56359e-05	BGIBMGA013003	6e-71	gi|357631699|gb|EHJ79168.1| glucose dehydrogenase [Danaus plexippus]	3e-86	gi|391333758|ref|XP_003741277.1|PREDICTED: glucose dehydrogenase [acceptor]-like [Metaseiulus occidentalis]
comp14855_c0_seq1	1158	0.47	15.76	4.86506	3.10973	1.60318e-08	5.9501e-07	BGIBMGA007854	5e-169	gi|512916195|ref|XP_004928572.1| PREDICTED: kynurenine formamidase-like [Bombyx mori]	0	gi|512916195|ref|XP_004928572.1|PREDICTED: kynurenine formamidase-like [Bombyx mori]
comp8886_c0_seq1	843	0.08	3	4.85563	0.401648	3.88701e-05	0.000674866
comp10223_c0_seq1	2046	0.1	3.25	4.83186	1.75038	7.14054e-07	1.89649e-05
comp14942_c0_seq2	2565	3.06	99.11	4.82235	6.91835	4.41253e-10	2.09649e-08	BGIBMGA010881	0	gi|357602077|gb|EHJ63265.1| sugar transporter [Danaus plexippus]	3e-99	gi|357602077|gb|EHJ63265.1|sugar transporter [Danaus plexippus]
comp17835_c0_seq1	796	0.09	3.11	4.8218	0.372427	3.88701e-05	0.000674866
comp8458_c0_seq2	613	0.12	4.15	4.8218	0.372427	3.88701e-05	0.000674866
comp5535_c0_seq1	1512	0.18	5.82	4.81942	2.12102	1.95568e-07	5.98389e-06	BGIBMGA013700	3e-80	gi|114052138|ref|NP_001040221.1| troponin T [Bombyx mori]_x0001_gi|87248429|gb|ABD36267.1| troponin T [Bombyx mori]	9e-108	gi|161671316|gb|ABX75510.1|troponin T, partial [Lycosa singoriensis]
comp16905_c1_seq3	2483	1.53	48.82	4.80019	5.85291	7.49291e-10	3.38351e-08
comp16028_c0_seq1	3690	1.04	32.99	4.79463	5.87208	7.51736e-10	3.38351e-08	BGIBMGA009857	0	gi|512895354|ref|XP_004923652.1| PREDICTED: myosin-IB-like isoform X1 [Bombyx mori]	0	gi|512895354|ref|XP_004923652.1|PREDICTED: myosin-IB-like isoform X1 [Bombyx mori]
comp10078_c0_seq2	1198	0.11	3.68	4.76521	1.16614	7.45779e-06	0.000159051
comp17496_c0_seq1	761	0.27	8.57	4.71854	1.64707	1.37939e-06	3.45791e-05	BGIBMGA000944	4e-69	gi|112983414|ref|NP_001036985.1| heat shock protein hsp21.4 [Bombyx mori]_x0001_gi|56378321|dbj|BAD74197.1| heat shock protein hsp21.4 [Bombyx mori]	8e-75	gi|512134559|gb|AGN98124.1|heat shock protein [Penaeus monodon]
comp4998_c0_seq1	806	0.09	2.85	4.71526	0.280883	6.91332e-05	0.00112255
comp5246_c0_seq1	918	0.07	2.48	4.71526	0.280883	6.91332e-05	0.00112255	BGIBMGA005313	3e-111	gi|108880992|gb|EAT45217.1| AAEL003495-PA, partial [Aedes aegypti]	3e-80	gi|357616012|gb|EHJ69956.1|hypothetical protein KGM_10366 [Danaus plexippus]
comp5538_c0_seq1	890	0.08	2.56	4.71526	0.280883	6.91332e-05	0.00112255
comp7058_c0_seq1	1157	0.06	1.93	4.71526	0.280883	6.91332e-05	0.00112255	BGIBMGA013201	7e-83	gi|148298752|ref|NP_001091764.1| 14-3-3 epsilon protein [Bombyx mori]_x0001_gi|95102932|gb|ABF51407.1| tyrosine 3-monooxygenase/tryptophan 5-monooxygenase activation protein epsilon polypeptide [Bombyx mori]_x0001_gi|118500449|gb|ABK97426.1| 14-3-3 epsilon protein [Bombyx mori]_x0001_gi|189086228|dbj|BAG38534.1| 14-3-3 epsilon [Bombyx mori]	6e-114	gi|318087128|gb|ADV40156.1|putative 14-3-3 protein isoform 2, partial [Latrodectus hesperus]
comp17251_c0_seq1	754	1.48	44.13	4.69326	3.91692	7.14578e-09	2.81284e-07				6e-43	gi|306755727|sp|P0CH43.1|DKTX_CHIJI
comp11477_c1_seq2	1198	0.06	1.82	4.67792	0.248975	8.43945e-05	0.00132518
comp11645_c0_seq1	511	0.14	4.62	4.67792	0.248975	8.43945e-05	0.00132518
comp5419_c0_seq1	1066	0.06	2.06	4.67792	0.248975	8.43945e-05	0.00132518
comp13360_c1_seq2	831	42.08	1224.26	4.66899	8.84039	8.90433e-10	3.95136e-08
comp10508_c0_seq1	564	0.13	4.02	4.6396	0.216315	0.000103439	0.00157239
comp18885_c0_seq1	1289	0.05	1.64	4.6396	0.216315	0.000103439	0.00157239
comp4782_c0_seq1	657	4.1	115.81	4.62373	5.07891	3.47638e-09	1.43567e-07				4e-77	gi|310946864|sp|D2Y271.1|H16B1_HAPHA
comp18094_c0_seq1	674	0.1	3.2	4.60022	0.182866	0.000127312	0.00187736	BGIBMGA001243	2e-67	gi|112983505|ref|NP_001037524.1| ribosomal protein S10 [Bombyx mori]_x0001_gi|54609301|gb|AAV34866.1| ribosomal protein S10 [Bombyx mori]	2e-85	gi|318087010|gb|ADV40097.1|ribosomal protein S10, partial [Latrodectus hesperus]
comp9210_c0_seq1	714	0.1	3.01	4.60022	0.182866	0.000127312	0.00187736
comp17334_c0_seq1	599	0.6	16.85	4.59455	2.21402	2.68735e-07	7.9338e-06				2e-71	gi|310946893|sp|D2Y251.1|H18A1_HAPHA
comp18086_c0_seq1	834	0.08	2.47	4.55974	0.14859	0.000127312	0.00187736
comp8964_c1_seq3	2569	0.81	21.99	4.55612	4.76945	6.45919e-09	2.55666e-07	BGIBMGA004945	1e-174	gi|512898858|ref|XP_004924500.1| PREDICTED: protein NDRG3-like [Bombyx mori]	0	gi|512921134|ref|XP_004929805.1|PREDICTED: protein NDRG3-like [Bombyx mori]
comp4553_c0_seq1	587	0.24	6.85	4.54326	0.968687	2.49918e-05	0.000454336
comp12368_c0_seq1	1242	3.79	101.15	4.5412	5.87441	3.49077e-09	1.43745e-07	BGIBMGA005814	5e-108	no hits	9e-169	gi|512896361|ref|XP_004923892.1|PREDICTED: uncharacterized protein LOC101741240 [Bombyx mori]
comp17617_c0_seq1	1287	0.16	4.26	4.52242	1.46964	4.04551e-06	9.1177e-05	BGIBMGA004196	5e-151	gi|114051566|ref|NP_001040306.1| presenilin-like signal peptide peptidase [Bombyx mori]_x0001_gi|87248229|gb|ABD36167.1| presenilin-like signal peptide peptidase [Bombyx mori]	6e-164	gi|501297629|dbj|BAN21195.1|signal peptide peptidase [Riptortus pedestris]
comp6749_c0_seq1	1269	0.26	7.02	4.50499	2.13176	4.62402e-07	1.28296e-05	BGIBMGA008050	3e-83	gi|512892289|ref|XP_004922895.1| PREDICTED: myophilin-like [Bombyx mori]	8e-103	gi|241691757|ref|XP_002402019.1|calponin, putative [Ixodes scapularis]
comp17298_c0_seq1	410	1.11	29.21	4.50053	2.37463	2.27575e-07	6.86038e-06
comp16815_c7_seq5	3331	16.11	415.9	4.49345	9.3831	2.55987e-09	1.07267e-07				1e-09	gi|57506558|dbj|BAD86650.1|reverse transcriptase, partial [Bombyx mori]
comp9099_c0_seq1	1822	0.69	17.82	4.4899	3.96711	2.18397e-08	7.92049e-07	BGIBMGA011844	0	gi|112984454|ref|NP_001037171.1| protein disulfide isomerase precursor [Bombyx mori]_x0001_gi|12025459|gb|AAG45936.1|AF325211_1 protein disulfide isomerase [Bombyx mori]	0	gi|148717315|dbj|BAF63671.1|protein disulfide isomerase-2 [Haemaphysalis longicornis]
comp14475_c0_seq4	2875	0.54	14.05	4.48931	4.29718	1.19562e-08	4.54367e-07	BGIBMGA007324	0	gi|512911603|ref|XP_004927453.1| PREDICTED: homogentisate 1,2-dioxygenase-like [Bombyx mori]	5e-31	gi|512936480|ref|XP_004933530.1|PREDICTED: probable ATP-dependent RNA helicase ddx17-like [Bombyx mori]
comp17918_c0_seq1	801	0.09	2.43	4.47521	0.0773822	0.000195424	0.00273497
comp6212_c0_seq1	613	0.12	3.27	4.47521	0.0773822	0.000195424	0.00273497
comp9938_c0_seq1	1414	0.24	6.03	4.44846	2.08002	6.33379e-07	1.70119e-05
comp11709_c0_seq1	798	0.09	2.37	4.43101	0.0403555	0.000243817	0.00332433
comp18533_c0_seq1	1017	0.07	1.82	4.43101	0.0403555	0.000243817	0.00332433	BGIBMGA004822	2e-128	gi|163838674|ref|NP_001106217.1| eukaryotic initiation factor 4A-III [Bombyx mori]_x0001_gi|110376569|gb|ABG73410.1| eIF4AIII protein [Bombyx mori]	5e-139	gi|13874468|dbj|BAB46863.1|hypothetical protein [Macaca fascicularis]
comp4883_c0_seq1	705	0.1	2.71	4.43101	0.0403555	0.000243817	0.00332433	BGIBMGA005205	3e-23	gi|112983080|ref|NP_001037670.1| repressor splicing factor 1 [Bombyx mori]	1e-35	gi|197210363|gb|ACH48189.1|alternative splicing factor SRp20/9G8 [Haplopelma schmidti]
comp6829_c0_seq2	938	0.07	1.99	4.43101	0.0403555	0.000243817	0.00332433
comp18841_c0_seq1	1857	0.07	1.84	4.42986	0.868818	4.23374e-05	0.00073151	BGIBMGA014556	0	gi|512937619|ref|XP_004933808.1| PREDICTED: polypeptide N-acetylgalactosaminyltransferase 2-like [Bombyx mori]	0	gi|189236651|ref|XP_969621.2|PREDICTED: polypeptide N-acetylgalactosaminyltransferase 2 [Tribolium castaneum]
comp12166_c0_seq4	385	0.6	15.21	4.42945	1.38619	6.5671e-06	0.000141748
comp4584_c0_seq1	545	1.46	36.03	4.41533	3.13051	8.00705e-08	2.65459e-06				3e-58	gi|294653189|gb|ADF28502.1|putative toxin [Pelinobius muticus]
comp13488_c0_seq1	663	0.21	5.44	4.40607	0.847958	4.85126e-05	0.000822297
comp12733_c0_seq3	609	7.49	181.64	4.40042	5.61189	8.96047e-09	3.48872e-07				1e-53	gi|310946995|sp|D2Y232.1|H4A01_HAPHA
comp18990_c0_seq1	885	0.08	2.05	4.38542	0.0023103	0.000305695	0.00398911				2e-53	gi|452084968|emb|CCC86607.1|transposase [Tapinoma nigerrimum]
comp3919_c0_seq1	862	0.08	2.11	4.38542	0.0023103	0.000305695	0.00398911
comp5437_c0_seq1	1279	0.1	2.63	4.38188	0.826782	5.56909e-05	0.000938406	BGIBMGA006153	0	gi|512918732|ref|XP_004929203.1| PREDICTED: tubulin glycylase 3A-like [Bombyx mori]	9e-176	gi|512918732|ref|XP_004929203.1|PREDICTED: tubulin glycylase 3A-like [Bombyx mori]
comp11373_c0_seq1	751	0.28	6.87	4.38062	1.34253	8.88422e-06	0.000185866
comp17164_c0_seq1	699	0.2	4.87	4.33225	0.78344	6.40524e-05	0.00105201
comp13365_c0_seq1	722	0.58	13.61	4.32783	2.21615	6.17963e-07	1.66605e-05
comp14813_c0_seq1	1179	1.72	38.9	4.30272	4.43785	2.93089e-08	1.04699e-06
comp8223_c0_seq1	1128	0.18	4.18	4.29538	1.26661	1.34873e-05	0.000266926	BGIBMGA001030	1e-29	gi|225346693|gb|ACN86369.1| troponin I transcript variant B [Bombyx mandarina]	1e-124	gi|325074036|gb|ADY76980.1|troponin I isoform 4 [Aphonopelma sp. SH-2011]
comp11475_c0_seq6	717	0.1	2.41	4.28966	-0.0770724	0.000488131	0.00596146
comp17941_c0_seq1	761	0.09	2.26	4.28966	-0.0770724	0.000488131	0.00596146
comp5403_c0_seq1	1509	0.09	2.06	4.28085	0.738708	8.52291e-05	0.00133535	BGIBMGA011168	0	gi|153791817|ref|NP_001093271.1| S-adenosyl-L-homocysteine hydrolase [Bombyx mori]_x0001_gi|95102906|gb|ABF51394.1| S-adenosyl-L-homocysteine hydrolase [Bombyx mori]	0	gi|327271526|ref|XP_003220538.1|PREDICTED: adenosylhomocysteinase [Anolis carolinensis]
comp16990_c1_seq2	3987	16.61	367.12	4.26939	9.47748	1.05936e-08	4.06913e-07	BGIBMGA004507	0	gi|512906019|ref|XP_004926092.1| PREDICTED: monosaccharide-sensing protein 1-like [Bombyx mori]	0	gi|267844867|ref|NP_001161186.1|sugar transporter protein [Bombyx mori]
comp17612_c0_seq1	1589	0.25	5.58	4.25619	2.15081	9.37585e-07	2.42702e-05	BGIBMGA009132	0	gi|112983318|ref|NP_001036964.1| beta-tubulin [Bombyx mori]_x0001_gi|19773428|dbj|BAB86853.1| beta-tubulin [Bombyx mori]_x0001_gi|389608419|dbj|BAM17819.1| beta-tubulin [Papilio xuthus]_x0001_gi|389611111|dbj|BAM19166.1| beta-tubulin [Papilio polytes]	0	gi|383861487|ref|XP_003706217.1|PREDICTED: tubulin beta-1 chain-like [Megachile rotundata]
comp4385_c0_seq1	1404	0.38	8.37	4.24601	2.53369	6.61912e-07	1.76786e-05	BGIBMGA001079	6e-49	gi|512913835|ref|XP_004927990.1| PREDICTED: tyrosine-protein phosphatase 10D-like [Bombyx mori]	5e-82	gi|85544397|pdb|2C7S|A
comp8257_c0_seq1	678	0.1	2.48	4.23929	-0.118542	0.000621965	0.00719034
comp17603_c0_seq1	649	0.22	4.92	4.22756	0.692493	0.00011434	0.00172342
comp6166_c0_seq1	920	0.15	3.36	4.22756	0.692493	0.00011434	0.00172342	BGIBMGA001934	6e-09	gi|512936001|ref|XP_004933413.1| PREDICTED: dystroglycan-like isoform X1 [Bombyx mori]_x0001_gi|512936005|ref|XP_004933414.1| PREDICTED: dystroglycan-like isoform X2 [Bombyx mori]	1e-71	gi|197210361|gb|ACH48188.1|dystroglycan [Haplopelma schmidti]
comp15777_c0_seq1	1850	1.36	28.61	4.19997	4.67754	4.95935e-08	1.70347e-06	BGIBMGA004675	3e-144	no hits	0	gi|512910443|ref|XP_004927172.1|PREDICTED: uncharacterized protein LOC101744556 [Bombyx mori]
comp16863_c0_seq1	4463	0.64	13.41	4.19667	4.88345	4.4094e-08	1.53299e-06	BGIBMGA003973	0	gi|571548383|ref|XP_006561665.1| PREDICTED: titin-like [Apis mellifera]	0	gi|357618538|gb|EHJ71483.1|hypothetical protein KGM_16353 [Danaus plexippus]
comp15308_c0_seq1	2414	0.19	4.03	4.19386	2.3034	1.50153e-06	3.71844e-05
comp17745_c0_seq1	432	0.17	3.99	4.18709	-0.161295	0.000621965	0.00719034
comp20051_c0_seq1	1233	0.05	1.25	4.18709	-0.161295	0.000621965	0.00719034				7e-10	gi|358332592|dbj|GAA31514.2|protein translocase subunit secA, partial [Clonorchis sinensis]
comp17962_c0_seq1	1289	0.16	3.36	4.18595	1.16974	2.3311e-05	0.000424861	BGIBMGA001587	1e-107	gi|114052020|ref|NP_001040445.1| tropomyosin-1 [Bombyx mori]_x0001_gi|121958906|sp|Q1HPU0.1|TPM1_BOMMO RecName: Full=Tropomyosin-1_x0001_gi|95102920|gb|ABF51401.1| tropomyosin 1 [Bombyx mori]	3e-172	gi|40548521|gb|AAR87381.1|tropomyosin [Neoscona nautica]
comp17848_c0_seq1	1486	0.18	3.81	4.17861	1.53863	7.00347e-06	0.000150259	BGIBMGA014589	2e-141	gi|114052589|ref|NP_001040482.1| phosphate transport protein [Bombyx mori]_x0001_gi|95103076|gb|ABF51479.1| phosphate transport protein [Bombyx mori]	1e-177	gi|241826628|ref|XP_002414702.1|Der_and-312 phosphate carrier protein, putative [Ixodes scapularis]
comp7931_c0_seq1	669	0.21	4.58	4.17221	0.644691	0.000154728	0.00224686	BGIBMGA007701	4e-85	gi|153791847|ref|NP_001093284.1| abnormal wing disc-like protein [Bombyx mori]_x0001_gi|95103130|gb|ABF51506.1| abnormal wing disc-like protein [Bombyx mori]	4e-89	gi|161669226|gb|ABX75465.1|nucleoside diphosphate kinase [Lycosa singoriensis]
comp8818_c0_seq1	396	1.74	36.02	4.16601	2.62218	7.01234e-07	1.86939e-05
comp10550_c0_seq1	594	0.12	2.66	4.13294	-0.205414	0.000797167	0.00876209
comp18811_c0_seq1	568	0.13	2.8	4.13294	-0.205414	0.000797167	0.00876209	BGIBMGA003594	2e-120	gi|512922999|ref|XP_004930253.1| PREDICTED: kinesin-like protein KIF21A-like [Bombyx mori]	3e-117	gi|512922999|ref|XP_004930253.1|PREDICTED: kinesin-like protein KIF21A-like [Bombyx mori]
comp18819_c0_seq1	684	0.1	2.28	4.13294	-0.205414	0.000797167	0.00876209
comp4548_c0_seq1	315	0.26	5.62	4.13294	-0.205414	0.000797167	0.00876209
comp9672_c1_seq1	765	0.09	2.01	4.13294	-0.205414	0.000797167	0.00876209
comp10009_c0_seq1	851	0.24	5.03	4.12796	1.11867	3.2849e-05	0.000583804
comp11863_c0_seq1	1419	0.14	2.92	4.12796	1.11867	3.2849e-05	0.000583804
comp18230_c0_seq1	1237	0.11	2.26	4.11466	0.595189	0.000180606	0.00255766	BGIBMGA001934	1e-17	gi|512936001|ref|XP_004933413.1| PREDICTED: dystroglycan-like isoform X1 [Bombyx mori]_x0001_gi|512936005|ref|XP_004933414.1| PREDICTED: dystroglycan-like isoform X2 [Bombyx mori]	2e-150	gi|197210361|gb|ACH48188.1|dystroglycan [Haplopelma schmidti]
comp4866_c0_seq1	2202	1.01	20.04	4.10643	4.43156	9.25201e-08	3.02522e-06	BGIBMGA002381	0	gi|112982828|ref|NP_001036892.1| heat shock cognate protein [Bombyx mori]_x0001_gi|20563125|dbj|BAB92074.1| heat shock cognate protein [Bombyx mori]_x0001_gi|320526705|gb|ADW41775.1| heat shock protein 70 [Bombyx mori]	0	gi|241153675|ref|XP_002407132.1|heat shock protein, putative [Ixodes scapularis]
comp14752_c0_seq2	1234	0.44	8.64	4.09179	2.39273	1.59785e-06	3.91623e-05	BGIBMGA008454	0	gi|189236545|ref|XP_001816234.1| PREDICTED: similar to AGAP002486-PA [Tribolium castaneum]	6e-106	gi|357624729|gb|EHJ75388.1|hypothetical protein KGM_00124 [Danaus plexippus]
comp7851_c0_seq1	1185	0.11	2.27	4.05472	0.543858	0.000247831	0.00337262	BGIBMGA002609	5e-53	no hits	3e-66	gi|357615575|gb|EHJ69732.1|hypothetical protein KGM_01703 [Danaus plexippus]
comp13543_c0_seq1	863	0.8	15.17	4.03522	2.64769	1.03581e-06	2.64298e-05
comp5427_c0_seq1	893	0.15	2.95	3.99218	0.490559	0.000343491	0.00442973	BGIBMGA006318	5e-13	gi|528079476|gb|AGS17917.1| farnesoic acid O-methyltransferase [Bombyx mori]	3e-17	gi|391336366|ref|XP_003742552.1|PREDICTED: uncharacterized protein LOC100905186 [Metaseiulus occidentalis]
comp8534_c0_seq1	2142	0.21	3.91	3.97166	2.10203	5.05792e-06	0.000111877	BGIBMGA007869	0	gi|512916235|ref|XP_004928585.1| PREDICTED: ATP-binding cassette sub-family F member 1-like [Bombyx mori]	0	gi|391330522|ref|XP_003739709.1|PREDICTED: ATP-binding cassette sub-family F member 1-like [Metaseiulus occidentalis]
comp10912_c0_seq1	444	0.34	6.15	3.92681	0.435132	0.000481147	0.00589632
comp18498_c0_seq1	1700	0.12	2.02	3.86943	0.893433	0.000112865	0.0017084	BGIBMGA006463	5e-28	gi|148298703|ref|NP_001091774.1| eukaryotic initiation factor 4B protein [Bombyx mori]_x0001_gi|111608109|gb|ABH10798.1| eukaryotic initiation factor 4B protein [Bombyx mori]	5e-54	gi|340712410|ref|XP_003394753.1|PREDICTED: eukaryotic translation initiation factor 4B-like [Bombus terrestris]
comp16337_c0_seq1	5176	0.54	9.15	3.86281	4.57164	3.37412e-07	9.73995e-06	BGIBMGA010869	0	gi|512898100|ref|XP_004924316.1| PREDICTED: tyrosine kinase receptor Cad96Ca-like [Bombyx mori]	0	gi|357608680|gb|EHJ66093.1|hypothetical protein KGM_11923 [Danaus plexippus]
comp17511_c0_seq1	2697	0.41	6.89	3.86277	3.22747	9.40124e-07	2.42919e-05	BGIBMGA004165	0	gi|281371488|ref|NP_001163865.1| translation elongation factor 2 isoform 2 [Bombyx mori]_x0001_gi|122096234|sp|Q1HPK6.1|EF2_BOMMO RecName: Full=Translation elongation factor 2; Short=EF-2_x0001_gi|95103088|gb|ABF51485.1| translation elongation factor 2 [Bombyx mori]_x0001_gi|334855073|gb|AEH16569.1| elongation factor 2 [Bombyx mori]	0	gi|391339548|ref|XP_003744110.1|PREDICTED: elongation factor 2-like [Metaseiulus occidentalis]
comp17780_c0_seq1	1956	0.17	2.81	3.83508	1.52875	1.86873e-05	0.000354142
comp6160_c0_seq1	1627	0.08	1.39	3.82283	0.347602	0.000681598	0.0078165
comp10312_c0_seq1	1553	0.21	3.49	3.80538	1.50257	2.23754e-05	0.000413006
comp9978_c0_seq1	1892	0.28	4.48	3.7913	2.12148	8.4387e-06	0.000177064	BGIBMGA012684	8e-100	no hits	4e-180	gi|512900012|ref|XP_004924788.1|PREDICTED: uncharacterized protein LOC101740914 [Bombyx mori]
comp7109_c0_seq1	882	0.23	3.71	3.74635	0.787685	0.000193372	0.00271423
comp16657_c0_seq1	4038	15.18	233.43	3.74604	8.87392	2.71897e-07	8.01059e-06	BGIBMGA006518	0	gi|512924512|ref|XP_004930613.1| PREDICTED: peroxidase-like isoform X1 [Bombyx mori]	0	gi|512924512|ref|XP_004930613.1|PREDICTED: peroxidase-like isoform X1 [Bombyx mori]
comp15806_c1_seq1	2404	2.48	37.2	3.71141	5.46986	5.02985e-07	1.39017e-05
comp14094_c0_seq1	850	0.65	9.7	3.69254	2.03341	1.47359e-05	0.000288046
comp11967_c0_seq1	895	0.23	3.46	3.66712	0.720156	0.000295197	0.00388358
comp9363_c0_seq1	1692	1.1	15.97	3.6651	3.74847	1.58447e-06	3.89013e-05	BGIBMGA000619	3e-105	gi|169234934|ref|NP_001108408.1| FK506-binding protein precursor [Bombyx mori]	5e-153	gi|169234934|ref|NP_001108408.1|FK506-binding protein precursor [Bombyx mori]
comp17677_c0_seq1	1509	0.22	3.26	3.66358	1.37834	4.75578e-05	0.000808992	BGIBMGA001039	1e-34	gi|389611205|dbj|BAM19214.1| tetraspanin 74F [Papilio polytes]	3e-65	gi|322784352|gb|EFZ11326.1|hypothetical protein SINV_12334, partial [Solenopsis invicta]
comp15489_c0_seq1	3964	0.24	3.5	3.63161	2.843	4.81824e-06	0.000106907	BGIBMGA002612	2e-129	no hits	8e-96	gi|357615566|gb|EHJ69723.1|hypothetical protein KGM_01708 [Danaus plexippus]
comp4623_c0_seq1	4479	1.33	17.99	3.56417	5.34995	1.18037e-06	2.97993e-05	BGIBMGA000553	0	gi|512921307|ref|XP_004929845.1| PREDICTED: peroxidasin-like [Bombyx mori]	0	gi|512921307|ref|XP_004929845.1|PREDICTED: peroxidasin-like [Bombyx mori]
comp4781_c1_seq1	547	0.66	9.11	3.56067	1.28896	7.84905e-05	0.00124065	BGIBMGA003073	1e-48	gi|112982880|ref|NP_001037572.1| translationally-controlled tumor protein homolog [Bombyx mori]_x0001_gi|74860221|sp|Q75VN3.1|TCTP_BOMMO RecName: Full=Translationally-controlled tumor protein homolog; Short=TCTP; AltName: Full=BmTCTP_x0001_gi|37857713|dbj|BAC99978.1| translationally controlled tumor protein [Bombyx mori]_x0001_gi|62912522|gb|AAY21816.1| translationally controlled tumor protein [B…	1e-116	gi|475392968|dbj|BAN13536.1|GTx-TCTP1 [Grammostola rosea]
comp13307_c0_seq1	958	30.65	412.74	3.55719	7.55646	9.00465e-07	2.33941e-05
comp1538_c0_seq1	1241	0.16	2.26	3.55423	0.624692	0.000458791	0.00565631	BGIBMGA013567	0	gi|112982798|ref|NP_001037126.1| ribosomal protein L3 [Bombyx mori]_x0001_gi|54609193|gb|AAV34812.1| ribosomal protein L3 [Bombyx mori]	0	gi|241859209|ref|XP_002416193.1|ribosomal protein L3, putative [Ixodes scapularis]
comp16236_c2_seq4	4012	4.53	60.15	3.53437	6.92629	1.09985e-06	2.78155e-05	BGIBMGA009933	0	gi|512910258|ref|XP_004927125.1| PREDICTED: perilipin-4-like isoform X2 [Bombyx mori]	0	gi|512910256|ref|XP_004927124.1|PREDICTED: perilipin-4-like isoform X1 [Bombyx mori]
comp17709_c0_seq1	494	0.45	5.81	3.46336	0.548527	0.000727001	0.00814116	BGIBMGA009130	6e-64	gi|148298732|ref|NP_001091809.1| ribosomal protein S20 [Bombyx mori]_x0001_gi|54609325|gb|AAV34878.1| ribosomal protein S20 [Bombyx mori]_x0001_gi|268306374|gb|ACY95308.1| ribosomal protein S20 [Manduca sexta]_x0001_gi|342356369|gb|AEL28843.1| ribosomal protein S20 [Heliconius melpomene cythera]	6e-69	gi|525546299|gb|AGR53508.1|putative 40S ribosomal protein S20 [Dolomedes mizhoanus]
comp16807_c2_seq1	1406	8.77	111	3.46264	6.25938	1.76692e-06	4.26477e-05
comp9813_c0_seq2	2540	0.44	5.4	3.42334	2.83048	1.14668e-05	0.000232741	BGIBMGA003469	0	gi|148298695|ref|NP_001091823.1| poly A binding protein [Bombyx mori]_x0001_gi|111608107|gb|ABH10797.1| poly A binding protein [Bombyx mori]	0	gi|350408504|ref|XP_003488426.1|PREDICTED: polyadenylate-binding protein 1-like isoform 1 [Bombus impatiens]
comp10152_c0_seq3	1557	0.43	5.19	3.39471	2.07393	3.54338e-05	0.000625569	BGIBMGA009132	0	gi|112983318|ref|NP_001036964.1| beta-tubulin [Bombyx mori]_x0001_gi|19773428|dbj|BAB86853.1| beta-tubulin [Bombyx mori]_x0001_gi|389608419|dbj|BAM17819.1| beta-tubulin [Papilio xuthus]_x0001_gi|389611111|dbj|BAM19166.1| beta-tubulin [Papilio polytes]	0	gi|241151397|ref|XP_002406664.1|beta tubulin [Ixodes scapularis]
comp14267_c0_seq1	878	3.06	36.25	3.36911	3.94903	6.49942e-06	0.0001405
comp12474_c0_seq1	682	0.41	4.92	3.34373	0.813691	0.000436421	0.00540382	BGIBMGA007939	1e-91	gi|512917109|ref|XP_004928806.1| PREDICTED: receptor-mediated endocytosis protein 6 homolog [Bombyx mori]	4e-82	gi|512917109|ref|XP_004928806.1|PREDICTED: receptor-mediated endocytosis protein 6 homolog [Bombyx mori]
comp13248_c1_seq3	324	1.48	17.4	3.33779	1.33771	0.00012685	0.00187736
comp17416_c0_seq1	860	0.8	9.34	3.33293	2.01988	4.83367e-05	0.000820289	BGIBMGA000232	3e-62	gi|160333136|ref|NP_001103794.1| calcyphosphine isoform 1 [Bombyx mori]_x0001_gi|95102738|gb|ABF51310.1| calcyphosphine isoform 1 [Bombyx mori]	3e-132	gi|197210423|gb|ACH48219.1|EF-hand protein-like protein [Haplopelma schmidti]
comp7225_c0_seq2	1469	0.41	4.71	3.31614	1.8622	7.13339e-05	0.00115435
comp10594_c0_seq1	454	0.82	9.48	3.30877	1.07321	0.000259582	0.00351247	BGIBMGA006758	1e-42	no hits	5e-06	gi|357617633|gb|EHJ70903.1|hypothetical protein KGM_22484 [Danaus plexippus]
comp14446_c0_seq1	5100	2.78	30.92	3.27847	6.34097	5.04411e-06	0.000111745	BGIBMGA000582	0	gi|512921173|ref|XP_004929815.1| PREDICTED: UNC93-like protein-like [Bombyx mori]	0	gi|512921173|ref|XP_004929815.1|PREDICTED: UNC93-like protein-like [Bombyx mori]
comp11377_c0_seq2	689	3.16	35.17	3.27375	3.53905	1.17626e-05	0.000235072
comp13480_c0_seq1	1044	8.14	89.42	3.26193	5.51434	6.40898e-06	0.000138755
comp16811_c0_seq1	4086	0.59	6.44	3.25831	3.77519	1.1335e-05	0.000230721	BGIBMGA007937	0	gi|512917109|ref|XP_004928806.1| PREDICTED: receptor-mediated endocytosis protein 6 homolog [Bombyx mori]	0	gi|512917109|ref|XP_004928806.1|PREDICTED: receptor-mediated endocytosis protein 6 homolog [Bombyx mori]
comp17372_c0_seq1	1105	1.35	14.64	3.23937	3.02686	2.26607e-05	0.000414595	BGIBMGA002005	7e-171	gi|512933645|ref|XP_004932842.1| PREDICTED: ADP,ATP carrier protein-like isoform X1 [Bombyx mori]_x0001_gi|512933649|ref|XP_004932843.1| PREDICTED: ADP,ATP carrier protein-like isoform X2 [Bombyx mori]	0	gi|325303798|tpg|DAA34568.1|TPA_exp: ADP/ATP translocase [Amblyomma variegatum]
comp14885_c0_seq1	2295	0.31	3.42	3.23829	2.06738	6.25883e-05	0.00102914	BGIBMGA000798	6e-95	gi|512903812|ref|XP_004925709.1| PREDICTED: RNA-binding protein Nova-2-like [Bombyx mori]	0	gi|512903812|ref|XP_004925709.1|PREDICTED: RNA-binding protein Nova-2-like [Bombyx mori]
comp13808_c1_seq1	1898	3.68	39.77	3.23585	5.25461	7.41023e-06	0.000158273	BGIBMGA004538	0	gi|512906015|ref|XP_004926091.1| PREDICTED: sugar transporter ERD6-like 14-like [Bombyx mori]	0	gi|512905999|ref|XP_004926087.1|PREDICTED: monosaccharide-sensing protein 1-like [Bombyx mori]
comp8504_c0_seq1	1300	1.03	11.03	3.21338	2.87086	3.23025e-05	0.00057709	BGIBMGA003608	0	gi|386873642|gb|AFJ44727.1| elongation factor 1 alpha [Bombyx mori]	0	gi|241647495|ref|XP_002411147.1|translation elongation factor EF-1 alpha/Tu, putative [Ixodes scapularis]
comp11881_c0_seq1	1483	0.22	2.41	3.19883	0.980462	0.000415922	0.0051738
comp16672_c0_seq1	5801	0.54	5.71	3.1939	4.11598	1.33349e-05	0.000264642	BGIBMGA002609	0	no hits	5e-110	gi|357615575|gb|EHJ69732.1|hypothetical protein KGM_01703 [Danaus plexippus]
comp16505_c0_seq1	3188	1.14	11.93	3.18708	4.29974	1.27239e-05	0.000252869	BGIBMGA001042	0	gi|512913922|ref|XP_004928012.1| PREDICTED: LOW QUALITY PROTEIN: probable phospholipid-transporting ATPase VD-like, partial [Bombyx mori]	0	gi|512913922|ref|XP_004928012.1|PREDICTED: LOW QUALITY PROTEIN: probable phospholipid-transporting ATPase VD-like, partial [Bombyx mori]
comp10894_c1_seq1	1456	0.37	3.82	3.16834	1.57608	0.000213985	0.00297436	BGIBMGA004612	0	gi|112983556|ref|NP_001036876.1| 90-kDa heat shock protein [Bombyx mori]_x0001_gi|75021709|sp|Q9BLC5.1|HSP83_BOMMO RecName: Full=Heat shock protein 83; Short=BmHSP90_x0001_gi|13699184|dbj|BAB41209.1| 90-kDa heat shock protein [Bombyx mori]	0	gi|241830514|ref|XP_002414808.1|Hsp90 protein, putative [Ixodes scapularis]
comp10387_c0_seq1	3821	0.2	2.1	3.16414	2.12195	7.47148e-05	0.00118491	BGIBMGA004024	6e-27	gi|358341466|dbj|GAA49140.1| transposon Ty3-G gap-Pol polyprotein [Clonorchis sinensis]	8e-113	gi|512894373|ref|XP_004923414.1|PREDICTED: uncharacterized protein LOC101738874 [Bombyx mori]
comp12615_c0_seq1	1179	0.37	3.53	3.15291	1.18053	0.000320045	0.00415361
comp5144_c0_seq1	1513	0.26	2.75	3.15291	1.18053	0.000320045	0.00415361	BGIBMGA008302	5e-92	gi|112983898|ref|NP_001036852.1| elongation factor 1 gamma [Bombyx mori]_x0001_gi|12328431|dbj|BAB21108.1| elongation factor 1 gamma [Bombyx mori]	1e-139	gi|110734619|gb|ABG88914.1|elongation factor-1 gamma, partial [Bothriocyrtum californicum]
comp12783_c0_seq1	2939	0.42	4.26	3.13571	2.73129	4.20487e-05	0.000727401	BGIBMGA003915	0	gi|512901258|ref|XP_004925091.1| PREDICTED: monocarboxylate transporter 14-like, partial [Bombyx mori]	0	gi|357606053|gb|EHJ64898.1|hypothetical protein KGM_19368 [Danaus plexippus]
comp7689_c0_seq1	1856	0.21	2.18	3.13305	1.16379	0.000356572	0.00458189	BGIBMGA004251	3e-123	gi|114052146|ref|NP_001040457.1| ornithine decarboxylase [Bombyx mori]_x0001_gi|95102974|gb|ABF51428.1| ornithine decarboxylase [Bombyx mori]	1e-167	gi|241699676|ref|XP_002413144.1|ornithine decarboxylase, putative [Ixodes scapularis]
comp16489_c0_seq1	3310	1.43	14.22	3.11363	4.6121	1.7135e-05	0.000333572
comp16522_c0_seq4	2451	10.59	104.66	3.10845	7.03729	1.2162e-05	0.000242376	BGIBMGA004675	0	no hits	0	gi|512910443|ref|XP_004927172.1|PREDICTED: uncharacterized protein LOC101744556 [Bombyx mori]
comp12710_c0_seq1	2401	0.35	3.48	3.08859	2.16626	0.000127096	0.00187736	BGIBMGA009344	0	gi|262034623|gb|ACY06936.1| putative cuticle protein CPH41 [Bombyx mori]	0	gi|512895951|ref|XP_004923796.1|PREDICTED: centromere/kinetochore protein zw10-like [Bombyx mori]
comp18198_c0_seq1	1265	0.27	2.62	3.07981	0.881104	0.000773646	0.00858399	BGIBMGA007469	8e-70	gi|112982832|ref|NP_001037538.1| translation initiation factor 5A [Bombyx mori]_x0001_gi|70908362|gb|AAZ15319.1| eukaryotic initiation factor 5A [Bombyx mori]_x0001_gi|73695590|gb|AAZ80490.1| translation initiation factor 5A [Bombyx mori]_x0001_gi|76577779|gb|ABA54172.1| eukaryotic translation initiation factor 5A [Bombyx mori]_x0001_gi|76786562|gb|ABA54998.1| eukaryotic translation initiation fa…	2e-110	gi|197210381|gb|ACH48198.1|translation initiation factor 5A [Haplopelma schmidti]
comp16679_c0_seq2	2904	8.97	86.52	3.07394	7.01729	1.4888e-05	0.000290621	BGIBMGA013228	0	gi|512891843|ref|XP_004922783.1| PREDICTED: bicaudal D-related protein homolog [Bombyx mori]	4e-41	gi|357618161|gb|EHJ71255.1|hypothetical protein KGM_08703 [Danaus plexippus]
comp17641_c0_seq1	1339	0.4	3.78	3.02958	1.4582	0.000423146	0.00525768	BGIBMGA001202	7e-31	gi|160333386|ref|NP_001103762.1| muscle LIM protein isoform 1 [Bombyx mori]_x0001_gi|87248175|gb|ABD36140.1| muscle LIM protein [Bombyx mori]	3e-55	gi|294653205|gb|ADF28510.1|putative muscle protein [Pelinobius muticus]
comp13223_c0_seq2	1766	0.22	2.12	3.02943	1.07697	0.000555732	0.006579
comp17755_c0_seq1	976	0.35	3.33	3.02931	0.839285	0.000879821	0.00963353	BGIBMGA002542	0	gi|112983501|ref|NP_001036885.1| alpha-tubulin [Bombyx mori]_x0001_gi|19773422|dbj|BAB86850.1| alpha-tubulin [Bombyx mori]	0	gi|149625857|ref|XP_001521403.1|PREDICTED: tubulin alpha-1C chain-like, partial [Ornithorhynchus anatinus]
comp17971_c0_seq1	1661	0.28	2.63	3.01093	1.26478	0.000652882	0.00751735	BGIBMGA001954	9e-19	gi|512936106|ref|XP_004933438.1| PREDICTED: heterogeneous nuclear ribonucleoprotein K-like isoform X1 [Bombyx mori]_x0001_gi|512936110|ref|XP_004933439.1| PREDICTED: heterogeneous nuclear ribonucleoprotein K-like isoform X2 [Bombyx mori]	2e-77	gi|348528027|ref|XP_003451520.1|PREDICTED: heterogeneous nuclear ribonucleoprotein K-like isoform X1 [Oreochromis niloticus]
comp14312_c0_seq1	906	2.05	18.69	2.99066	3.09545	7.22122e-05	0.00116724
comp9796_c0_seq1	858	0.72	6.64	2.98575	1.57907	0.000373606	0.00477928	BGIBMGA008768	6e-28	gi|112982932|ref|NP_001037580.1| ferritin precursor [Bombyx mori]_x0001_gi|94451508|gb|ABF19823.1| ferritin subunit [Bombyx mori]	1e-102	gi|172051190|gb|ACB70370.1|ferritin [Ornithodoros coriaceus]
comp11361_c1_seq1	797	0.52	4.74	2.96348	1.02216	0.000698785	0.00799435
comp15918_c1_seq1	2890	5.48	48.83	2.96039	6.19947	2.89953e-05	0.000522463	BGIBMGA008725	0	gi|512904813|ref|XP_004925789.1| PREDICTED: UTP--glucose-1-phosphate uridylyltransferase-like isoform X1 [Bombyx mori]	0	gi|512904821|ref|XP_004925791.1|PREDICTED: UTP--glucose-1-phosphate uridylyltransferase-like isoform X3 [Bombyx mori]
comp6656_c1_seq1	2110	0.19	1.64	2.91778	0.984383	0.000883102	0.00964728	BGIBMGA002938	4e-143	gi|112983340|ref|NP_001036963.1| nitric oxide synthase [Bombyx mori]_x0001_gi|74819490|sp|Q8T8C0.1|NOS_BOMMO RecName: Full=Nitric oxide synthase; AltName: Full=Inducible nitric oxide synthase-like protein_x0001_gi|19223819|dbj|BAB85836.1| nitric oxide synthase [Bombyx mori]_x0001_gi|224176041|dbj|BAH23563.1| nitric-oxide synthase [Bombyx mori]	3e-164	gi|327288302|ref|XP_003228867.1|
comp14859_c0_seq1	2340	0.76	6.52	2.90883	3.02451	0.000107802	0.00163522	BGIBMGA000671	1e-131	gi|512921326|ref|XP_004929849.1| PREDICTED: solute carrier family 46 member 3-like [Bombyx mori]	0	gi|512921326|ref|XP_004929849.1|PREDICTED: solute carrier family 46 member 3-like [Bombyx mori]
comp17005_c0_seq3	7266	3.62	31.07	2.90378	6.90197	3.7564e-05	0.000657784	BGIBMGA011872	0	gi|512928856|ref|XP_004931682.1| PREDICTED: LOW QUALITY PROTEIN: calcium-transporting ATPase type 2C member 1-like [Bombyx mori]	8e-26	gi|971388|emb|CAA59764.1|unknown [Saccharomyces cerevisiae]
comp15239_c0_seq2	2511	0.7	6.04	2.90355	3.01996	0.000111248	0.00168571	BGIBMGA007780	0	gi|512916817|ref|XP_004928733.1| PREDICTED: pseudouridine-metabolizing bifunctional protein C1861.05-like [Bombyx mori]	0	gi|512916817|ref|XP_004928733.1|PREDICTED: pseudouridine-metabolizing bifunctional protein C1861.05-like [Bombyx mori]
comp17492_c0_seq1	829	0.83	7.16	2.89365	1.64332	0.000455672	0.00562757	BGIBMGA008286	1e-141	gi|114051159|ref|NP_001040391.1| tetraspanin E118 [Bombyx mori]_x0001_gi|95102722|gb|ABF51302.1| tetraspanin E118 [Bombyx mori]	3e-150	gi|114051159|ref|NP_001040391.1|tetraspanin E118 [Bombyx mori]
comp8149_c0_seq1	1503	0.84	7.16	2.88556	2.51487	0.00015335	0.00223366	BGIBMGA002542	0	gi|112983501|ref|NP_001036885.1| alpha-tubulin [Bombyx mori]_x0001_gi|19773422|dbj|BAB86850.1| alpha-tubulin [Bombyx mori]	5e-22	gi|296487839|tpg|DAA29952.1|TPA: hypothetical protein isoform 1 [Bos taurus]
comp11929_c0_seq1	1187	2.56	21.54	2.87671	3.71613	8.49537e-05	0.0013325	BGIBMGA007360	1e-148	gi|114050917|ref|NP_001040414.1| 3-hydroxyacyl-CoA dehydrogenase [Bombyx mori]_x0001_gi|95102802|gb|ABF51342.1| 3-hydroxyacyl-CoA dehydrogenase [Bombyx mori]	0	gi|379698894|ref|NP_001243918.1|3-hydroxyacyl-CoA dehydrogenase [Bombyx mori]
comp17068_c0_seq1	939	0.73	6.14	2.86484	1.61913	0.000492871	0.0060142
comp14732_c0_seq1	1491	1.65	13.44	2.8252	3.39508	0.00011395	0.00172171	BGIBMGA013448	0	gi|114051654|ref|NP_001040421.1| SPARC precursor [Bombyx mori]_x0001_gi|95102834|gb|ABF51358.1| secreted protein acidic and rich in cysteine [Bombyx mori]_x0001_gi|221579690|gb|ACM24349.1| secreted protein acidic and rich in cysteine [Bombyx mori]	0	gi|114051654|ref|NP_001040421.1|SPARC precursor [Bombyx mori]
comp4656_c0_seq1	2624	121.56	986.25	2.82453	10.4042	5.35178e-05	0.000903919	BGIBMGA007637	0	gi|114053191|ref|NP_001040293.1| glycine--tRNA ligase [Bombyx mori]_x0001_gi|87248659|gb|ABD36382.1| glycyl-tRNA synthetase [Bombyx mori]	0	gi|114053191|ref|NP_001040293.1|glycine--tRNA ligase [Bombyx mori]
comp12033_c0_seq6	1780	0.71	5.67	2.80762	2.4484	0.00022019	0.00303404	BGIBMGA014606	1e-35	gi|328788106|ref|XP_624863.2| PREDICTED: uncharacterized protein LOC552487 isoform X3 [Apis mellifera]	2e-32	gi|512937956|ref|XP_004933890.1|PREDICTED: uncharacterized protein LOC101741787 [Bombyx mori]
comp7786_c0_seq1	795	1.57	12.62	2.80278	2.36953	0.000255415	0.00346922	BGIBMGA002954	3e-129	gi|108869427|gb|EAT33652.1| AAEL014067-PA [Aedes aegypti]	2e-131	gi|512926467|ref|XP_004931093.1|PREDICTED: uncharacterized protein LOC101745049 [Bombyx mori]
comp14958_c1_seq1	1051	1.81	14.45	2.79748	2.9797	0.000180797	0.00255782	BGIBMGA000005	1e-114	gi|512906146|ref|XP_004926123.1| PREDICTED: cytochrome P450 4C1-like [Bombyx mori]	4e-139	gi|512906146|ref|XP_004926123.1|PREDICTED: cytochrome P450 4C1-like [Bombyx mori]
comp12731_c0_seq1	896	0.92	7.37	2.7949	1.80725	0.000449148	0.00555661	BGIBMGA012133	2e-157	gi|607303027|gb|EZA44919.1| conserved uncharacterized protein family 12 [Microplitis demolitor]	7e-113	gi|357612976|gb|EHJ68256.1|hypothetical protein KGM_02959 [Danaus plexippus]
comp15454_c2_seq1	3625	0.48	3.78	2.77087	2.90608	0.000220429	0.0030344	BGIBMGA006945	0	gi|357613126|gb|EHJ68331.1| GTP binding protein [Danaus plexippus]	0	gi|357613126|gb|EHJ68331.1|GTP binding protein [Danaus plexippus]
comp12320_c0_seq1	1002	0.95	7.4	2.75393	1.98295	0.000544692	0.00646437				3e-78	gi|512930477|ref|XP_004932077.1|PREDICTED: uncharacterized protein LOC101742173 isoform X1 [Bombyx mori]
comp14434_c0_seq1	2984	0.63	4.89	2.74704	2.98576	0.000218937	0.0030226	BGIBMGA005300	0	gi|512931130|ref|XP_004932233.1| PREDICTED: gamma-glutamyltranspeptidase 1-like [Bombyx mori]	0	gi|512931130|ref|XP_004932233.1|PREDICTED: gamma-glutamyltranspeptidase 1-like [Bombyx mori]
comp15521_c0_seq4	2213	0.59	4.46	2.70979	2.43663	0.000423974	0.00526339	BGIBMGA000856	0	gi|571536971|ref|XP_006571020.1| PREDICTED: uncharacterized protein LOC552058 isoform X4 [Apis mellifera]	0	gi|512913767|ref|XP_004927973.1|PREDICTED: uncharacterized protein LOC101745768 [Bombyx mori]
comp15754_c0_seq1	4559	0.88	6.52	2.69647	4.01512	0.000166146	0.00236933
comp11409_c1_seq6	3471	0.67	4.94	2.67786	3.23041	0.000258105	0.0034958	BGIBMGA000540	0	gi|512921393|ref|XP_004929866.1| PREDICTED: TBC1 domain family member CG11727-like [Bombyx mori]	0	gi|512921393|ref|XP_004929866.1|PREDICTED: TBC1 domain family member CG11727-like [Bombyx mori]
comp13329_c0_seq1	2320	47.38	346.99	2.67679	8.73431	0.000118536	0.00178291	BGIBMGA006529	0	gi|512924528|ref|XP_004930617.1| PREDICTED: facilitated trehalose transporter Tret1-1-like [Bombyx mori]	0	gi|512924528|ref|XP_004930617.1|PREDICTED: facilitated trehalose transporter Tret1-1-like [Bombyx mori]
comp9643_c2_seq1	2148	4.77	34.86	2.67347	5.31291	0.000143307	0.00209378	BGIBMGA012054	0	gi|512933945|ref|XP_004932916.1| PREDICTED: protein N-terminal asparagine amidohydrolase-like isoform X1 [Bombyx mori]_x0001_gi|512933949|ref|XP_004932917.1| PREDICTED: protein N-terminal asparagine amidohydrolase-like isoform X2 [Bombyx mori]	0	gi|512933945|ref|XP_004932916.1|PREDICTED: protein N-terminal asparagine amidohydrolase-like isoform X1 [Bombyx mori]
comp16002_c0_seq1	2083	1.74	12.66	2.66954	3.82204	0.000206266	0.00287265	BGIBMGA001042	0	gi|512913922|ref|XP_004928012.1| PREDICTED: LOW QUALITY PROTEIN: probable phospholipid-transporting ATPase VD-like, partial [Bombyx mori]	0	gi|512913922|ref|XP_004928012.1|PREDICTED: LOW QUALITY PROTEIN: probable phospholipid-transporting ATPase VD-like, partial [Bombyx mori]
comp14784_c0_seq1	2375	0.52	3.8	2.65574	2.3203	0.000472306	0.0058079	BGIBMGA013910	0	gi|512936755|ref|XP_004933596.1| PREDICTED: calcium-independent phospholipase A2-gamma-like [Bombyx mori]	0	gi|512936755|ref|XP_004933596.1|PREDICTED: calcium-independent phospholipase A2-gamma-like [Bombyx mori]
comp4407_c0_seq1	1987	1.42	10.28	2.65309	3.45978	0.000252707	0.0034357	BGIBMGA009055	0	gi|512898523|ref|XP_004924420.1| PREDICTED: solute carrier family 22 member 3-like [Bombyx mori]	0	gi|512898523|ref|XP_004924420.1|PREDICTED: solute carrier family 22 member 3-like [Bombyx mori]
comp14817_c0_seq1	2554	0.46	3.33	2.65091	2.24166	0.0005423	0.00644134	BGIBMGA009811	9e-72	gi|512911276|ref|XP_004927372.1| PREDICTED: E3 ubiquitin-protein ligase RNF25-like [Bombyx mori]	9e-179	gi|512911276|ref|XP_004927372.1|PREDICTED: E3 ubiquitin-protein ligase RNF25-like [Bombyx mori]
comp16529_c0_seq2	3127	1.14	8.19	2.64177	3.79837	0.000238451	0.00326989	BGIBMGA010911	0	gi|512899916|ref|XP_004924764.1| PREDICTED: rap1 GTPase-GDP dissociation stimulator 1-A-like [Bombyx mori]	0	gi|512899916|ref|XP_004924764.1|PREDICTED: rap1 GTPase-GDP dissociation stimulator 1-A-like [Bombyx mori]
comp13639_c0_seq1	2465	0.48	3.43	2.64146	2.23377	0.000571329	0.00673574	BGIBMGA004338	0	gi|512902313|ref|XP_004925345.1| PREDICTED: protein DENND6A-like [Bombyx mori]	5e-115	gi|512902313|ref|XP_004925345.1|PREDICTED: protein DENND6A-like [Bombyx mori]
comp10949_c0_seq1	690	2.65	18.39	2.59317	2.70316	0.000566305	0.00669308	BGIBMGA000202	5e-98	no hits
comp15688_c0_seq1	2239	2.58	17.81	2.59152	4.42403	0.000264416	0.00357111	BGIBMGA011865	7e-65	gi|118787082|ref|XP_315836.2| AGAP005815-PA [Anopheles gambiae str. PEST]_x0001_gi|116126630|gb|EAA10794.2| AGAP005815-PA [Anopheles gambiae str. PEST]	5e-148	gi|512928543|ref|XP_004931603.1|PREDICTED: uncharacterized protein LOC101743327 [Bombyx mori]
comp16670_c0_seq1	5589	0.91	6.25	2.58262	4.2627	0.000278473	0.00375741	BGIBMGA005980	0	gi|512918819|ref|XP_004929225.1| PREDICTED: zinc finger protein Xfin-like [Bombyx mori]	0	gi|512918819|ref|XP_004929225.1|PREDICTED: zinc finger protein Xfin-like [Bombyx mori]
comp16523_c0_seq1	1789	5.28	36.13	2.57726	5.10586	0.000240284	0.00328871	BGIBMGA003817	0	gi|379698988|ref|NP_001243966.1| UDP-glycosyltransferase UGT41A2 precursor [Bombyx mori]_x0001_gi|363896184|gb|AEW43176.1| UDP-glycosyltransferase UGT41A2 [Bombyx mori]	0	gi|379698988|ref|NP_001243966.1|UDP-glycosyltransferase UGT41A2 precursor [Bombyx mori]
comp16555_c0_seq2	2510	1.9	13	2.57625	4.14484	0.000295434	0.00388358	BGIBMGA006047	1e-133	gi|512918534|ref|XP_004929157.1| PREDICTED: calcium channel flower-like [Bombyx mori]	1e-103	gi|512918534|ref|XP_004929157.1|PREDICTED: calcium channel flower-like [Bombyx mori]
comp12430_c0_seq3	1597	1.12	7.57	2.55247	2.72176	0.000636873	0.00734485	BGIBMGA009258	1e-69	gi|189242082|ref|XP_001809963.1| PREDICTED: similar to BEL12_AG transposon polyprotein [Tribolium castaneum]	2e-96	gi|512885779|ref|XP_004921653.1|PREDICTED: uncharacterized protein LOC101747061 [Bombyx mori]
comp13675_c0_seq2	1848	1.04	6.93	2.54113	2.81206	0.000597297	0.00699572	BGIBMGA014166	3e-144	gi|512906366|ref|XP_004926178.1| PREDICTED: TLD domain-containing protein KIAA1609 homolog [Bombyx mori]	0	gi|357625639|gb|EHJ76021.1|hypothetical protein KGM_04841 [Danaus plexippus]
comp16441_c2_seq4	2151	1.18	7.75	2.50113	3.19412	0.000622951	0.00719591
comp12158_c0_seq1	2468	1.03	6.64	2.48654	3.18195	0.00065758	0.00755927	BGIBMGA005022	0	gi|189239244|ref|XP_974259.2| PREDICTED: similar to falafel CG9351-PA [Tribolium castaneum]	0	gi|357621080|gb|EHJ73043.1|hypothetical protein KGM_11507 [Danaus plexippus]
comp15815_c0_seq1	2518	0.96	6.15	2.47669	3.09972	0.000654273	0.0075273	BGIBMGA006364	6e-129	gi|512924748|ref|XP_004930671.1| PREDICTED: pyrroline-5-carboxylate reductase-like [Bombyx mori]	0	gi|512924748|ref|XP_004930671.1|PREDICTED: pyrroline-5-carboxylate reductase-like [Bombyx mori]
comp13679_c1_seq1	777	52.35	332.94	2.47531	7.04097	0.000346292	0.00446182	BGIBMGA009771	5e-53	no hits
comp13620_c0_seq1	3130	65.03	408.04	2.45324	9.44307	0.000370675	0.00474603	BGIBMGA006216	4e-168	gi|112984224|ref|NP_001037452.1| alanine--tRNA ligase, cytoplasmic [Bombyx mori]_x0001_gi|135089|sp|P21894.1|SYAC_BOMMO RecName: Full=Alanine--tRNA ligase, cytoplasmic; AltName: Full=Alanyl-tRNA synthetase; Short=AlaRS_x0001_gi|155955|gb|AAA27821.1| transfer RNA-Ala synthetase [Bombyx mori]	0	gi|112984224|ref|NP_001037452.1|alanine--tRNA ligase, cytoplasmic [Bombyx mori]
comp16475_c0_seq1	3619	5.16	31.89	2.4316	5.98706	0.000458393	0.00565629	BGIBMGA011479	0	gi|512932852|ref|XP_004932646.1| PREDICTED: cytosolic purine 5'-nucleotidase-like isoform X3 [Bombyx mori]_x0001_gi|512932856|ref|XP_004932647.1| PREDICTED: cytosolic purine 5'-nucleotidase-like isoform X4 [Bombyx mori]_x0001_gi|512932860|ref|XP_004932648.1| PREDICTED: cytosolic purine 5'-nucleotidase-like isoform X5 [Bombyx mori]	0	gi|512932852|ref|XP_004932646.1|PREDICTED: cytosolic purine 5'-nucleotidase-like isoform X3 [Bombyx mori]
comp11787_c0_seq1	582	51.65	317.88	2.42853	6.52013	0.000450999	0.00557467
comp14806_c0_seq2	2314	8.95	54.91	2.42188	6.11223	0.000471834	0.00580709	BGIBMGA013576	0	gi|357627751|gb|EHJ77337.1| synaptic vesicle protein [Danaus plexippus]	0	gi|512902025|ref|XP_004925273.1|PREDICTED: uncharacterized protein LOC101740450 [Bombyx mori]
comp16007_c7_seq4	2230	12.79	78.09	2.4137	6.56502	0.000478196	0.00587022				1e-08	gi|357620687|gb|EHJ72796.1|endonuclease-reverse transcriptase HmRTE-e01 [Danaus plexippus]
comp16306_c1_seq1	2614	3.27	19.97	2.41275	4.84145	0.000549019	0.00650492	BGIBMGA006959	0	gi|512893679|ref|XP_004923240.1| PREDICTED: armadillo segment polarity protein-like [Bombyx mori]	0	gi|512893679|ref|XP_004923240.1|PREDICTED: armadillo segment polarity protein-like [Bombyx mori]
comp16998_c0_seq11	4118	2.37	14.38	2.40418	5.03764	0.000575896	0.0067784	BGIBMGA009594	0	gi|512907010|ref|XP_004926337.1| PREDICTED: protein phosphatase 1 regulatory subunit 3C-like [Bombyx mori]	0	gi|512907010|ref|XP_004926337.1|PREDICTED: protein phosphatase 1 regulatory subunit 3C-like [Bombyx mori]
comp16794_c0_seq2	3824	5.39	32.52	2.39816	6.10139	0.000527192	0.00632106	BGIBMGA006640	0	gi|321400090|ref|NP_001189466.1| death associated protein kinase [Bombyx mori]	0	gi|321400090|ref|NP_001189466.1|death associated protein kinase [Bombyx mori]
comp16622_c0_seq4	2088	2.04	12.34	2.39495	3.82767	0.000763023	0.0084781	BGIBMGA004745	5e-152	gi|512897162|ref|XP_004924086.1| PREDICTED: protein preli-like [Bombyx mori]	1e-148	gi|512897162|ref|XP_004924086.1|PREDICTED: protein preli-like [Bombyx mori]
comp16709_c0_seq7	4276	4.49	26.39	2.35939	5.97076	0.000644271	0.00742418
comp9737_c0_seq1	3001	3.34	19.44	2.34468	5.01618	0.000752751	0.00837699	BGIBMGA003854	0	gi|512900668|ref|XP_004924946.1| PREDICTED: proton-coupled amino acid transporter 4-like [Bombyx mori]	0	gi|357622631|gb|EHJ74057.1|amino acid transporter [Danaus plexippus]
comp16509_c1_seq14	2310	5.13	29.27	2.31564	5.22351	0.000833772	0.00915036	BGIBMGA004169	2e-126	gi|512897889|ref|XP_004924263.1| PREDICTED: glycolipid transfer protein domain-containing protein 1-like [Bombyx mori]	1e-09	gi|512902087|ref|XP_004925289.1|PREDICTED: uncharacterized protein LOC101742879 [Bombyx mori]
comp15231_c0_seq1	1792	55.09	12.86	-2.29447	5.94707	0.000874139	0.00957866	BGIBMGA010527	0	gi|512919691|ref|XP_004929447.1| PREDICTED: endoplasmic reticulum lectin 1-like [Bombyx mori]	0	gi|512919691|ref|XP_004929447.1|PREDICTED: endoplasmic reticulum lectin 1-like [Bombyx mori]
comp16075_c0_seq3	3383	43.93	10.03	-2.32816	6.55756	0.000724071	0.00814116	BGIBMGA002852	1e-19	gi|512885784|ref|XP_004921654.1| PREDICTED: facilitated trehalose transporter Tret1-like [Bombyx mori]	6e-91	gi|512939948|ref|XP_004934357.1|PREDICTED: uncharacterized protein LOC101741132, partial [Bombyx mori]
comp9990_c0_seq1	1239	29.9	6.73	-2.34434	4.49979	0.000773754	0.00858399	BGIBMGA001323	0	gi|114050771|ref|NP_001040154.1| short-chain dehydrogenease/reductase [Bombyx mori]_x0001_gi|87248225|gb|ABD36165.1| short-chain dehydrogenease/reductase [Bombyx mori]	0	gi|114050771|ref|NP_001040154.1|short-chain dehydrogenease/reductase [Bombyx mori]
comp15541_c0_seq3	4639	11.77	2.65	-2.34581	5.11804	0.000738637	0.00826498	BGIBMGA000101	0	gi|558594588|gb|EST41568.1| Cysteine-rich membrane protein 1 [Spironucleus salmonicida]	0	gi|512893198|ref|XP_004923122.1|PREDICTED: uncharacterized protein LOC101737620 [Bombyx mori]
comp15607_c0_seq1	4295	9.97	2.2	-2.37502	4.76163	0.000665091	0.00763946	BGIBMGA001772	0	no hits	0	gi|512889587|ref|XP_004922319.1|PREDICTED: uncharacterized protein LOC101740623 [Bombyx mori]
comp16673_c1_seq1	3001	19.59	4.32	-2.37849	5.20833	0.000614162	0.00715804	BGIBMGA000222	0	gi|512930136|ref|XP_004931992.1| PREDICTED: cystinosin homolog isoform X1 [Bombyx mori]	0	gi|512930136|ref|XP_004931992.1|PREDICTED: cystinosin homolog isoform X1 [Bombyx mori]
comp14394_c1_seq2	3963	22.61	4.97	-2.38078	5.82345	0.000578611	0.00680475	BGIBMGA002400	0	gi|512926842|ref|XP_004931186.1| PREDICTED: calcium-activated potassium channel slowpoke-like [Bombyx mori]	0	gi|512926842|ref|XP_004931186.1|PREDICTED: calcium-activated potassium channel slowpoke-like [Bombyx mori]
comp15966_c0_seq5	1741	40.18	8.76	-2.39238	5.43166	0.00056355	0.00666604	BGIBMGA013232	1e-92	gi|512891629|ref|XP_004922730.1| PREDICTED: peptidyl-tRNA hydrolase 2, mitochondrial-like [Bombyx mori]	6e-113	gi|512891629|ref|XP_004922730.1|PREDICTED: peptidyl-tRNA hydrolase 2, mitochondrial-like [Bombyx mori]
comp13703_c0_seq2	1447	15.86	3.45	-2.39432	3.81228	0.000687669	0.0078798	BGIBMGA000063	0	gi|512906233|ref|XP_004926145.1| PREDICTED: serine/threonine-protein kinase pelle-like [Bombyx mori]	0	gi|512906233|ref|XP_004926145.1|PREDICTED: serine/threonine-protein kinase pelle-like [Bombyx mori]
comp12392_c0_seq1	1869	43.7	9.49	-2.39888	5.65865	0.000539689	0.00642635	BGIBMGA007951	0	gi|512916597|ref|XP_004928679.1| PREDICTED: folylpolyglutamate synthase, mitochondrial-like [Bombyx mori]	0	gi|512916597|ref|XP_004928679.1|PREDICTED: folylpolyglutamate synthase, mitochondrial-like [Bombyx mori]
comp12193_c0_seq1	853	83.82	18.16	-2.40117	5.4013	0.000540874	0.0064351	BGIBMGA000305	1e-102	gi|512930282|ref|XP_004932028.1| PREDICTED: doublesex- and mab-3-related transcription factor A2-like [Bombyx mori]	2e-140	gi|512929810|ref|XP_004931915.1|PREDICTED: protein THEM6-like [Bombyx mori]
comp15925_c0_seq1	2072	21.35	4.61	-2.40502	4.77836	0.000574839	0.00677154	BGIBMGA007349	0	gi|512896628|ref|XP_004923957.1| PREDICTED: 60 kDa heat shock protein, mitochondrial-like [Bombyx mori]	0	gi|512896628|ref|XP_004923957.1|PREDICTED: 60 kDa heat shock protein, mitochondrial-like [Bombyx mori]
comp16278_c0_seq1	3206	5.45	1.17	-2.41092	3.45519	0.000713069	0.0081338	BGIBMGA001404	2e-16	gi|512933332|ref|XP_004932765.1| PREDICTED: RNA-directed DNA polymerase from mobile element jockey-like [Bombyx mori]	0	gi|357607323|gb|EHJ65450.1|putative endonuclease and reverse transcriptase-like protein [Danaus plexippus]
comp11794_c0_seq1	655	56.58	12.13	-2.41439	4.41313	0.000568266	0.0067107	BGIBMGA000328	4e-111	gi|290560938|ref|NP_001166712.1| cuticular protein RR-1 motif 42 precursor [Bombyx mori]_x0001_gi|223671186|tpd|FAA00545.1| TPA: putative cuticle protein [Bombyx mori]	8e-108	gi|290560938|ref|NP_001166712.1|cuticular protein RR-1 motif 42 precursor [Bombyx mori]
comp10485_c0_seq1	2063	11.5	2.44	-2.43152	3.87583	0.000591245	0.00694191	BGIBMGA004821	0	gi|512894136|ref|XP_004923359.1| PREDICTED: metastasis-associated protein MTA1-like [Bombyx mori]	0	gi|512894136|ref|XP_004923359.1|PREDICTED: metastasis-associated protein MTA1-like [Bombyx mori]
comp16382_c0_seq1	3265	6.03	1.27	-2.4415	3.62178	0.000594996	0.00697449	BGIBMGA010804	0	gi|512934423|ref|XP_004933029.1| PREDICTED: DNA-directed RNA polymerase I subunit RPA2-like [Bombyx mori]	0	gi|512934423|ref|XP_004933029.1|PREDICTED: DNA-directed RNA polymerase I subunit RPA2-like [Bombyx mori]
comp15583_c0_seq1	1303	19.01	3.98	-2.44722	3.90494	0.000545635	0.00647019
comp15980_c0_seq7	5490	6.39	1.34	-2.45215	4.46659	0.000475782	0.00584561	BGIBMGA007649	0	gi|91091846|ref|XP_968033.1| PREDICTED: similar to CG2467 CG2467-PA [Tribolium castaneum]	0	gi|512917101|ref|XP_004928804.1|PREDICTED: uncharacterized protein LOC101742065 [Bombyx mori]
comp10441_c0_seq1	3500	13.26	2.76	-2.46103	4.85887	0.00042511	0.00527292	BGIBMGA001250	4e-151	gi|512913574|ref|XP_004927930.1| PREDICTED: G1/S-specific cyclin-D3-like [Bombyx mori]	0	gi|512913574|ref|XP_004927930.1|PREDICTED: G1/S-specific cyclin-D3-like [Bombyx mori]
comp8310_c0_seq1	2339	14.78	3.07	-2.46125	4.41946	0.00046951	0.00578347	BGIBMGA012273	0	gi|357626855|gb|EHJ76767.1| putative seven in absentia [Danaus plexippus]	0	gi|512934914|ref|XP_004933147.1|PREDICTED: uncharacterized protein LOC101745497 [Bombyx mori]
comp14165_c0_seq1	2160	12.4	2.56	-2.47075	4.04613	0.000478704	0.00587141	BGIBMGA012894	0	gi|512917273|ref|XP_004928847.1| PREDICTED: adenosine deaminase AGSA-like isoform X1 [Bombyx mori]_x0001_gi|512917277|ref|XP_004928848.1| PREDICTED: adenosine deaminase AGSA-like isoform X2 [Bombyx mori]	0	gi|512917273|ref|XP_004928847.1|PREDICTED: adenosine deaminase AGSA-like isoform X1 [Bombyx mori]
comp12037_c0_seq1	1317	91.22	18.83	-2.47149	6.18085	0.000361209	0.00463464	BGIBMGA010751	4e-123	gi|512934370|ref|XP_004933017.1| PREDICTED: transcription factor BTF3 homolog 4-like [Bombyx mori]	8e-120	gi|512934370|ref|XP_004933017.1|PREDICTED: transcription factor BTF3 homolog 4-like [Bombyx mori]
comp10758_c0_seq2	2908	94.96	19.56	-2.4752	7.42318	0.000342305	0.00442642	BGIBMGA000928	0	gi|512914123|ref|XP_004928063.1| PREDICTED: putative mediator of RNA polymerase II transcription subunit 26-like [Bombyx mori]	0	gi|512914123|ref|XP_004928063.1|PREDICTED: putative mediator of RNA polymerase II transcription subunit 26-like [Bombyx mori]
comp12190_c0_seq1	1107	10.95	2.24	-2.483	2.85737	0.000713252	0.0081338	BGIBMGA001581	0	gi|225703088|ref|NP_001139536.1| mortality factor 4-like [Bombyx mori]_x0001_gi|116518235|gb|ABJ99463.1| mrg15-like protein [Bombyx mori]	0	gi|225703088|ref|NP_001139536.1|mortality factor 4-like [Bombyx mori]
comp15563_c1_seq1	2609	839.19	171.5	-2.48663	10.4048	0.000312027	0.00405691	BGIBMGA007950	0	gi|336454478|gb|AEI58998.1| heat shock protein 70-3 [Bombyx mori]	2e-83	gi|336454478|gb|AEI58998.1|heat shock protein 70-3 [Bombyx mori]
comp16917_c0_seq3	2394	12.55	2.56	-2.48884	4.2132	0.000410051	0.0051199	BGIBMGA012804	2e-16	gi|328707593|ref|XP_003243439.1| PREDICTED: RNA-directed DNA polymerase from mobile element jockey-like [Acyrthosiphon pisum]	6e-107	gi|12698289|dbj|BAB21761.1|polyprotein, partial [Bombyx mori]
comp17088_c0_seq1	765	1353.78	275.63	-2.49025	9.22932	0.000307662	0.00400746
comp11968_c0_seq1	1974	23.75	4.82	-2.49473	4.84561	0.000364693	0.00467363	BGIBMGA008100	5e-87	gi|512903599|ref|XP_004925659.1| PREDICTED: uncharacterized protein LOC101735549 isoform X3 [Bombyx mori]	4e-71	gi|512903599|ref|XP_004925659.1|PREDICTED: uncharacterized protein LOC101735549 isoform X3 [Bombyx mori]
comp7062_c0_seq1	2115	16.71	3.38	-2.49952	4.44063	0.000384225	0.00489322	BGIBMGA001212	1e-92	gi|557784309|ref|XP_005191758.1| PREDICTED: centrin-1-like [Musca domestica]	7e-120	gi|114051744|ref|NP_001040177.1|centrin [Bombyx mori]
comp14179_c0_seq1	1660	90.37	18.27	-2.50163	6.51296	0.000306913	0.00400136	BGIBMGA013498	0	gi|512906640|ref|XP_004926247.1| PREDICTED: dolichyl-diphosphooligosaccharide--protein glycosyltransferase subunit 2-like [Bombyx mori]	0	gi|512906640|ref|XP_004926247.1|PREDICTED: dolichyl-diphosphooligosaccharide--protein glycosyltransferase subunit 2-like [Bombyx mori]
comp16331_c0_seq1	2787	33.72	6.78	-2.50912	5.86161	0.000304841	0.00398911	BGIBMGA005135	0	gi|512886783|ref|XP_004921816.1| PREDICTED: zinc finger C2HC domain-containing protein 1C-like isoform X2 [Bombyx mori]	0	gi|512886777|ref|XP_004921815.1|PREDICTED: zinc finger C2HC domain-containing protein 1C-like isoform X1 [Bombyx mori]
comp10919_c0_seq1	1434	16.8	3.36	-2.51385	3.86302	0.000414543	0.00516426	BGIBMGA009170	0	gi|114052763|ref|NP_001040273.1| mRNA export protein [Bombyx mori]_x0001_gi|87248585|gb|ABD36345.1| mRNA export protein [Bombyx mori]	0	gi|114052763|ref|NP_001040273.1|mRNA export protein [Bombyx mori]
comp13821_c0_seq2	1073	7.02	1.4	-2.51681	2.16643	0.000869768	0.00953808
comp15414_c0_seq1	2095	55.37	11.07	-2.51747	6.15199	0.000288643	0.00383432
comp17197_c0_seq1	2078	83.39	16.65	-2.51946	6.73042	0.000279527	0.00376098	BGIBMGA014217	0	gi|512936895|ref|XP_004933631.1| PREDICTED: acetyl-CoA hydrolase-like [Bombyx mori]	0	gi|512936895|ref|XP_004933631.1|PREDICTED: acetyl-CoA hydrolase-like [Bombyx mori]
comp16498_c0_seq1	3246	12.64	2.51	-2.52256	4.66945	0.000326383	0.00422435	BGIBMGA001087	9e-53	gi|512913847|ref|XP_004927993.1| PREDICTED: uncharacterized protein KIAA0930 homolog [Bombyx mori]	7e-30	gi|512913847|ref|XP_004927993.1|PREDICTED: uncharacterized protein KIAA0930 homolog [Bombyx mori]
comp11252_c0_seq2	3117	5.55	1.1	-2.52772	3.42073	0.000435511	0.00539724	BGIBMGA006234	7e-158	gi|307173240|gb|EFN64293.1| Angiotensin-converting enzyme [Camponotus floridanus]	0	gi|512903769|ref|XP_004925699.1|PREDICTED: uncharacterized protein LOC101742492 [Bombyx mori]
comp14441_c0_seq2	2040	4.45	0.88	-2.53258	2.47598	0.000624398	0.0072068	BGIBMGA004180	0	gi|512897768|ref|XP_004924234.1| PREDICTED: NF-kappa-B essential modulator-like isoform X2 [Bombyx mori]	0	gi|512897764|ref|XP_004924233.1|PREDICTED: NF-kappa-B essential modulator-like isoform X1 [Bombyx mori]
comp13655_c0_seq2	1302	14.94	2.93	-2.54066	3.54327	0.000378502	0.00482464	BGIBMGA005213	7e-72	gi|357625712|gb|EHJ76062.1| putative polyA-binding protein [Danaus plexippus]	2e-108	gi|357625712|gb|EHJ76062.1|putative polyA-binding protein [Danaus plexippus]
comp15790_c0_seq1	1589	31.72	6.22	-2.54516	4.93027	0.000278783	0.00375805	BGIBMGA009052	0	gi|114053007|ref|NP_001040540.1| glyoxylate reductase/hydroxypyruvate reductase [Bombyx mori]_x0001_gi|95103032|gb|ABF51457.1| glyoxylate reductase/hydroxypyruvate reductase [Bombyx mori]	0	gi|114053007|ref|NP_001040540.1|glyoxylate reductase/hydroxypyruvate reductase [Bombyx mori]
comp15692_c0_seq1	1821	210.09	41.18	-2.54673	7.86241	0.000233778	0.00320889	BGIBMGA014144	0	gi|512906429|ref|XP_004926194.1| PREDICTED: myrosinase 1-like [Bombyx mori]	0	gi|512906429|ref|XP_004926194.1|PREDICTED: myrosinase 1-like [Bombyx mori]
comp12411_c0_seq2	1225	36.13	7.05	-2.55179	4.72327	0.000287363	0.00383432	BGIBMGA005612	2e-128	gi|217330562|ref|NP_001136083.1| globin 1 [Bombyx mori]	3e-125	gi|217330562|ref|NP_001136083.1|globin 1 [Bombyx mori]
comp14256_c0_seq1	1240	8.08	1.57	-2.55605	2.5825	0.000581161	0.00682912
comp12144_c0_seq10	2310	26.39	5.14	-2.55651	5.22331	0.000256559	0.00347815	BGIBMGA007731	0	gi|512916845|ref|XP_004928740.1| PREDICTED: collagen alpha-1(III) chain-like [Bombyx mori]	0	gi|512916845|ref|XP_004928740.1|PREDICTED: collagen alpha-1(III) chain-like [Bombyx mori]
comp16806_c0_seq4	5208	4.93	0.95	-2.57225	3.99502	0.000294582	0.00387952	BGIBMGA007294	0	gi|91092388|ref|XP_968476.1| PREDICTED: similar to CG9395 CG9395-PA [Tribolium castaneum]	0	gi|512905148|ref|XP_004925873.1|PREDICTED: uncharacterized protein LOC101746842 [Bombyx mori]
comp15039_c0_seq1	1673	20.32	3.91	-2.57274	4.36108	0.000280323	0.00376814	BGIBMGA010739	0	gi|512934427|ref|XP_004933030.1| PREDICTED: nucleolar protein 56-like [Bombyx mori]	0	gi|512934427|ref|XP_004933030.1|PREDICTED: nucleolar protein 56-like [Bombyx mori]
comp10528_c0_seq1	440	27.2	5.23	-2.57662	2.68175	0.000525212	0.00632106
comp15758_c0_seq8	2249	38.51	7.36	-2.58191	5.72446	0.000219816	0.00303181	BGIBMGA008048	0	gi|512892514|ref|XP_004922950.1| PREDICTED: 2-acylglycerol O-acyltransferase 2-A-like [Bombyx mori]	0	gi|512892514|ref|XP_004922950.1|PREDICTED: 2-acylglycerol O-acyltransferase 2-A-like [Bombyx mori]
comp14013_c0_seq1	1685	127.13	24.24	-2.58642	7.01563	0.000196081	0.00274149	BGIBMGA003116	1e-170	gi|357624787|gb|EHJ75430.1| aspartate aminotransferase [Danaus plexippus]	0	gi|114053127|ref|NP_001040337.1|aspartate aminotransferase [Bombyx mori]
comp12741_c0_seq1	965	390.08	74.31	-2.58691	7.78329	0.000190516	0.00267678	BGIBMGA010277	2e-164	no hits	4e-161	gi|512927607|ref|XP_004931377.1|PREDICTED: uncharacterized protein LOC101737964 [Bombyx mori]
comp14249_c1_seq2	5889	53.14	10.09	-2.59368	7.60346	0.000184527	0.00260287	BGIBMGA004534	0	gi|512905930|ref|XP_004926069.1| PREDICTED: plasma membrane calcium-transporting ATPase 3-like isoform X4 [Bombyx mori]	0	gi|512905926|ref|XP_004926068.1|PREDICTED: plasma membrane calcium-transporting ATPase 3-like isoform X3 [Bombyx mori]
comp10908_c0_seq1	812	42.17	7.98	-2.59483	4.30343	0.000239897	0.00328657	BGIBMGA003840	2e-83	gi|114050791|ref|NP_001040404.1| small nuclear ribonucleoprotein Sm D1 [Bombyx mori]_x0001_gi|95102768|gb|ABF51325.1| small nuclear ribonucleoprotein Sm D1 [Bombyx mori]	1e-79	gi|114050791|ref|NP_001040404.1|small nuclear ribonucleoprotein Sm D1 [Bombyx mori]
comp13041_c0_seq1	558	13.47	2.53	-2.59878	2.0608	0.000591763	0.00694229	BGIBMGA009159	3e-94	gi|389611339|dbj|BAM19281.1| unknown secreted protein [Papilio polytes]	4e-83	gi|512905820|ref|XP_004926040.1|PREDICTED: uncharacterized protein LOC101739782 [Bombyx mori]
comp12629_c0_seq1	871	8.93	1.68	-2.59882	2.17952	0.000571329	0.00673574	BGIBMGA001404	2e-06	gi|512933332|ref|XP_004932765.1| PREDICTED: RNA-directed DNA polymerase from mobile element jockey-like [Bombyx mori]	4e-76	gi|512907269|ref|XP_004926400.1|PREDICTED: uncharacterized protein LOC101742343 [Bombyx mori]
comp14726_c0_seq1	2470	81	15.29	-2.60119	6.93373	0.000183825	0.00259553	BGIBMGA008551	0	gi|512915235|ref|XP_004928340.1| PREDICTED: hypoxia up-regulated protein 1-like [Bombyx mori]	0	gi|512915235|ref|XP_004928340.1|PREDICTED: hypoxia up-regulated protein 1-like [Bombyx mori]
comp7433_c0_seq1	451	501.37	94.38	-2.60144	6.91901	0.000183779	0.00259553
comp14273_c1_seq4	1489	4.07	0.76	-2.60663	1.869	0.000792705	0.00876209
comp8268_c0_seq1	1049	11.47	2.15	-2.60717	2.82242	0.000376055	0.0048063	BGIBMGA004695	2e-71	gi|164448650|ref|NP_001106737.1| high mobility group protein A [Bombyx mori]	5e-68	gi|164448650|ref|NP_001106737.1|high mobility group protein A [Bombyx mori]
comp11792_c0_seq1	1629	1539.08	289.01	-2.6083	10.5593	0.000167482	0.002386	BGIBMGA013413	0	gi|389608167|dbj|BAM17695.1| alpha-tubulin [Papilio xuthus]_x0001_gi|389610805|dbj|BAM19013.1| alpha-tubulin [Papilio polytes]_x0001_gi|526452246|gb|AGR86105.1| alpha tubulin [Grapholita molesta]	4e-21	gi|159110968|ref|XP_001705719.1|Hypothetical protein GL50803_112080 [Giardia lamblia ATCC 50803]
comp15453_c0_seq1	2004	62.29	11.67	-2.61112	6.24244	0.000180482	0.00255766	BGIBMGA004561	0	gi|512894729|ref|XP_004923499.1| PREDICTED: facilitated trehalose transporter Tret1-like [Bombyx mori]	0	gi|512894729|ref|XP_004923499.1|PREDICTED: facilitated trehalose transporter Tret1-like [Bombyx mori]
comp7473_c0_seq1	1070	7.23	1.35	-2.61152	2.19026	0.0005423	0.00644134	BGIBMGA003808	0	gi|512907623|ref|XP_004926489.1| PREDICTED: serine hydrolase-like protein-like [Bombyx mori]	0	gi|512907623|ref|XP_004926489.1|PREDICTED: serine hydrolase-like protein-like [Bombyx mori]
comp16550_c0_seq1	6754	14.91	2.78	-2.62153	5.96615	0.000173053	0.00246046	BGIBMGA006856	0	gi|442625918|ref|NP_001260037.1| dumpy, isoform V [Drosophila melanogaster]_x0001_gi|440213322|gb|AGB92573.1| dumpy, isoform V [Drosophila melanogaster]	0	gi|357612664|gb|EHJ68109.1|hypothetical protein KGM_01730 [Danaus plexippus]gi|452394|emb|CAA81531.1| Nd-sD mutant fibroin light chain, partial [Bombyx mori]
comp15916_c3_seq3	3066	44.4	8.25	-2.62186	6.38349	0.000168236	0.00239434	BGIBMGA001404	2e-08	gi|512933332|ref|XP_004932765.1| PREDICTED: RNA-directed DNA polymerase from mobile element jockey-like [Bombyx mori]	7e-150	gi|343481903|gb|AEM44817.1|unknown [Pectinophora gossypiella]
comp12403_c0_seq1	1970	3.84	0.71	-2.62411	2.20092	0.000514877	0.00627202	BGIBMGA003833	0	gi|512907580|ref|XP_004926478.1| PREDICTED: H/ACA ribonucleoprotein complex subunit 4-like [Bombyx mori]	0	gi|512907580|ref|XP_004926478.1|PREDICTED: H/ACA ribonucleoprotein complex subunit 4-like [Bombyx mori]
comp9673_c0_seq1	1334	4.87	0.9	-2.62875	1.95684	0.000700737	0.00801026	BGIBMGA012702	1e-143	gi|512900028|ref|XP_004924792.1| PREDICTED: elongation of very long chain fatty acids protein 6-like [Bombyx mori]	0	gi|512900028|ref|XP_004924792.1|PREDICTED: elongation of very long chain fatty acids protein 6-like [Bombyx mori]
comp11241_c0_seq1	688	11.37	2.09	-2.63163	2.14914	0.00050759	0.00618852
comp16279_c4_seq1	3821	5.1	0.94	-2.63797	3.58275	0.000256118	0.00347547	BGIBMGA003307	3e-156	gi|512892941|ref|XP_004923057.1| PREDICTED: E3 ubiquitin-protein ligase RNF13-like [Bombyx mori]	0	gi|512892941|ref|XP_004923057.1|PREDICTED: E3 ubiquitin-protein ligase RNF13-like [Bombyx mori]
comp12932_c0_seq1	1050	26.73	4.84	-2.65798	4.03614	0.000185836	0.00261875	BGIBMGA014207	7e-92	gi|164448654|ref|NP_001106739.1| cytochrome b5 [Bombyx mori]_x0001_gi|95102684|gb|ABF51280.1| cytochrome b5 [Bombyx mori]	2e-88	gi|164448654|ref|NP_001106739.1|cytochrome b5 [Bombyx mori]
comp12877_c0_seq2	2118	38.77	7.02	-2.66117	5.63359	0.000146864	0.00214137	BGIBMGA001079	1e-167	gi|512913835|ref|XP_004927990.1| PREDICTED: tyrosine-protein phosphatase 10D-like [Bombyx mori]	0	gi|357613737|gb|EHJ68696.1|receptor protein-tyrosine phosphatase 10d [Danaus plexippus]
comp15282_c0_seq2	2829	4.56	0.82	-2.66229	2.97585	0.000296041	0.00388799	BGIBMGA002524	0	gi|512927119|ref|XP_004931255.1| PREDICTED: alkylglycerol monooxygenase-like [Bombyx mori]	0	gi|512927119|ref|XP_004931255.1|PREDICTED: alkylglycerol monooxygenase-like [Bombyx mori]
comp13566_c0_seq1	1318	5.78	1.06	-2.67007	2.18179	0.000410266	0.0051199
comp14895_c0_seq1	1537	37.48	6.7	-2.67886	5.10159	0.000139496	0.00204437	BGIBMGA010352	0	gi|512907910|ref|XP_004926560.1| PREDICTED: aminoacylase-1-like [Bombyx mori]	0	gi|512907910|ref|XP_004926560.1|PREDICTED: aminoacylase-1-like [Bombyx mori]
comp12862_c1_seq1	880	11.97	2.13	-2.68133	2.60233	0.000308485	0.00401452
comp8875_c0_seq2	1244	83.47	14.88	-2.68146	5.93562	0.000128925	0.00189723	BGIBMGA002309	4e-135	gi|114052609|ref|NP_001040261.1| nucleoplasmin isoform 2 [Bombyx mori]_x0001_gi|87248551|gb|ABD36328.1| nucleoplasmin isoform 2 [Bombyx mori]	8e-132	gi|114052609|ref|NP_001040261.1|nucleoplasmin isoform 2 [Bombyx mori]
comp14730_c0_seq1	3132	3.28	0.58	-2.68349	2.64824	0.000304156	0.00398911	BGIBMGA008063	0	gi|532525008|ref|NP_001269149.1| glutamyl aminopeptidase-like precursor [Bombyx mori]_x0001_gi|389568610|gb|AFK85029.1| aminopeptidase N-13 [Bombyx mori]	0	gi|532525008|ref|NP_001269149.1|glutamyl aminopeptidase-like precursor [Bombyx mori]
comp15832_c0_seq6	2644	11.21	1.99	-2.68425	4.16906	0.00015915	0.00229706	BGIBMGA007038	0	gi|512932654|ref|XP_004932599.1| PREDICTED: sodium-independent sulfate anion transporter-like [Bombyx mori]	0	gi|512932654|ref|XP_004932599.1|PREDICTED: sodium-independent sulfate anion transporter-like [Bombyx mori]
comp13209_c0_seq1	787	37.73	6.68	-2.68979	4.07985	0.000159852	0.00230486	BGIBMGA004541	8e-87	gi|112983152|ref|NP_001037038.1| heat shock protein 20.4 [Bombyx mori]_x0001_gi|49036077|gb|AAG30945.2|AF315318_1 heat shock protein hsp20.4 [Bombyx mori]	4e-129	gi|112983134|ref|NP_001036941.1|heat shock protein hsp20.1 [Bombyx mori]
comp12266_c0_seq1	1118	7.38	1.29	-2.70928	2.27345	0.000342978	0.00442973
comp4707_c0_seq2	1074	63.53	11.11	-2.70947	5.31369	0.000118105	0.00177829	BGIBMGA002640	3e-171	gi|512931543|ref|XP_004932329.1| PREDICTED: ubiquitin carboxyl-terminal hydrolase-like isoform X1 [Bombyx mori]_x0001_gi|512931547|ref|XP_004932330.1| PREDICTED: ubiquitin carboxyl-terminal hydrolase-like isoform X2 [Bombyx mori]_x0001_gi|312597590|gb|ADQ89804.1| ubiquitin carboxy-terminal hydrolase CG4265 [Bombyx mori]	5e-168	gi|512931543|ref|XP_004932329.1|PREDICTED: ubiquitin carboxyl-terminal hydrolase-like isoform X1 [Bombyx mori]
comp15038_c0_seq5	5029	31.48	5.42	-2.73403	6.59836	9.37016e-05	0.00145691	BGIBMGA013813	9e-128	gi|108883105|gb|EAT47330.1| AAEL001563-PA [Aedes aegypti]	8e-170	gi|512898274|ref|XP_004924359.1|PREDICTED: uncharacterized protein LOC101743533 [Bombyx mori]
comp16578_c0_seq1	4169	37	6.36	-2.73652	6.55631	9.25279e-05	0.00144023	BGIBMGA006708	0	gi|512923520|ref|XP_004930372.1| PREDICTED: serine/arginine repetitive matrix protein 2-like isoform X1 [Bombyx mori]	0	gi|512923524|ref|XP_004930373.1|PREDICTED: serine/arginine repetitive matrix protein 2-like isoform X2 [Bombyx mori]
comp12859_c1_seq1	4023	3.84	0.66	-2.74163	3.23602	0.000173267	0.00246104	BGIBMGA006678	0	gi|512923373|ref|XP_004930338.1| PREDICTED: LOW QUALITY PROTEIN: protein tiptop-like [Bombyx mori]	0	gi|512923373|ref|XP_004930338.1|PREDICTED: LOW QUALITY PROTEIN: protein tiptop-like [Bombyx mori]
comp9144_c0_seq1	2426	2.56	0.44	-2.74208	1.91104	0.000416033	0.0051738
comp14839_c0_seq2	592	12.78	2.19	-2.74296	2.05393	0.000413097	0.00515073
comp13654_c0_seq1	3208	11.75	2	-2.7498	4.51367	0.000113985	0.00172171	BGIBMGA005395	1e-156	gi|383849930|ref|XP_003700586.1| PREDICTED: RISC-loading complex subunit tarbp2-like [Megachile rotundata]	2e-77	gi|304307737|ref|NP_001182008.1|loquacious [Bombyx mori]
comp4857_c0_seq1	444	15.34	2.57	-2.7575	1.84755	0.00040399	0.00505482
comp10203_c0_seq1	956	4.01	0.67	-2.76136	1.15936	0.000880555	0.00963418
comp14964_c0_seq1	2145	18.37	3.1	-2.76191	4.56101	0.000100897	0.00154524	BGIBMGA004486	0	gi|512890814|ref|XP_004922577.1| PREDICTED: facilitated trehalose transporter Tret1-like [Bombyx mori]	0	gi|512890814|ref|XP_004922577.1|PREDICTED: facilitated trehalose transporter Tret1-like [Bombyx mori]
comp12572_c0_seq1	1185	2.9	0.48	-2.76235	1.02822	0.000882874	0.00964728	BGIBMGA002762	1e-86	gi|512910737|ref|XP_004927244.1| PREDICTED: DNA replication licensing factor MCM4-like [Bombyx mori]	0	gi|357625535|gb|EHJ75947.1|putative DNA replication licensing factor MCM4 [Danaus plexippus]
comp4841_c0_seq1	1090	9.76	1.64	-2.76413	2.6281	0.000200348	0.00279567	BGIBMGA003885	3e-124	gi|160333368|ref|NP_001103822.1| ociad protein isoform 2 [Bombyx mori]_x0001_gi|95102820|gb|ABF51351.1| ociad protein isoform 2 [Bombyx mori]_x0001_gi|95103066|gb|ABF51474.1| OCIA domain containing protein 2 [Bombyx mori]	1e-99	gi|153791696|ref|NP_001093266.1|ociad protein isoform 1 [Bombyx mori]
comp11499_c0_seq2	1536	3.98	0.66	-2.77325	1.86101	0.000378375	0.00482464	BGIBMGA007864	0	gi|512916211|ref|XP_004928576.1| PREDICTED: zinc finger protein GLI1-like [Bombyx mori]	0	gi|512916211|ref|XP_004928576.1|PREDICTED: zinc finger protein GLI1-like [Bombyx mori]
comp15766_c0_seq4	1592	44505.4	7438.01	-2.77648	15.356	6.89199e-05	0.00112255
comp16835_c1_seq2	5630	11.99	2	-2.77683	5.36527	8.24101e-05	0.00129973	BGIBMGA010580	0	gi|512920291|ref|XP_004929595.1| PREDICTED: dentin sialophosphoprotein-like [Bombyx mori]	0	gi|512920291|ref|XP_004929595.1|PREDICTED: dentin sialophosphoprotein-like [Bombyx mori]
comp4728_c0_seq1	878	102.17	16.93	-2.78652	5.67582	7.4989e-05	0.00118793	BGIBMGA000064	6e-168	gi|114052210|ref|NP_001040464.1| thioredoxin peroxidase [Bombyx mori]_x0001_gi|95102998|gb|ABF51440.1| thioredoxin peroxidase [Bombyx mori]	2e-165	gi|114052210|ref|NP_001040464.1|thioredoxin peroxidase [Bombyx mori]
comp12726_c0_seq1	5835	53.64	8.89	-2.78869	7.57755	6.76086e-05	0.0011066	BGIBMGA004592	0	gi|512894737|ref|XP_004923501.1| PREDICTED: calsyntenin-1-like [Bombyx mori]	0	gi|512894737|ref|XP_004923501.1|PREDICTED: calsyntenin-1-like [Bombyx mori]
comp12156_c0_seq1	1175	42.2	6.93	-2.8	4.84897	8.00401e-05	0.00126375	BGIBMGA001399	0	gi|114051287|ref|NP_001040381.1| fructose-1,6-bisphosphatase [Bombyx mori]_x0001_gi|95102692|gb|ABF51284.1| fructose-1,6-bisphosphatase [Bombyx mori]	0	gi|114051287|ref|NP_001040381.1|fructose-1,6-bisphosphatase [Bombyx mori]
comp7815_c0_seq1	695	10.03	1.63	-2.80152	1.96195	0.000324622	0.00420918	BGIBMGA013108	2e-144	gi|112983018|ref|NP_001037078.1| apolipophorin III precursor [Bombyx mori]_x0001_gi|1381798|gb|AAB02853.1| apolipophorin-III precursor [Bombyx mori]_x0001_gi|2150106|gb|AAB58735.1| apolipophorin-III precursor [Bombyx mandarina]_x0001_gi|33359232|gb|AAQ17038.1| apolipophorin III [Bombyx mori]	2e-129	gi|112983018|ref|NP_001037078.1|apolipophorin III precursor [Bombyx mori]
comp12006_c0_seq1	1138	60.45	9.89	-2.8053	5.31836	7.03073e-05	0.00114032	BGIBMGA003643	1e-123	gi|114051562|ref|NP_001040103.1| 6-pyruvoyltetrahydropterin synthase [Bombyx mori]_x0001_gi|87248071|gb|ABD36088.1| 6-pyruvoyltetrahydropterin synthase [Bombyx mori]_x0001_gi|528314518|dbj|BAN66732.1| 6-pyrovoyltetrahydropterin synthase [Bombyx mori]_x0001_gi|528314526|dbj|BAN66736.1| 6-pyrovoyltetrahydropterin synthase [Bombyx mori]	3e-120	gi|114051562|ref|NP_001040103.1|6-pyruvoyltetrahydropterin synthase [Bombyx mori]
comp15765_c0_seq1	2517	88.79	14.46	-2.81355	7.06593	6.00099e-05	0.000989384	BGIBMGA012379	3e-157	gi|357623596|gb|EHJ74684.1| putative fibrillin 2 [Danaus plexippus]	0	gi|357623596|gb|EHJ74684.1|putative fibrillin 2 [Danaus plexippus]
comp13789_c0_seq1	1501	70.01	11.4	-2.81428	5.94975	6.42773e-05	0.00105449	BGIBMGA013100	2e-92	gi|512918012|ref|XP_004929027.1| PREDICTED: small nuclear ribonucleoprotein Sm D3-like [Bombyx mori]	4e-89	gi|512918012|ref|XP_004929027.1|PREDICTED: small nuclear ribonucleoprotein Sm D3-like [Bombyx mori]
comp13860_c0_seq1	1837	9.99	1.62	-2.81707	3.44406	0.000105888	0.0016079
comp6996_c0_seq1	2667	3.47	0.56	-2.81769	2.47675	0.000200789	0.0027991	BGIBMGA012035	8e-149	gi|512934281|ref|XP_004932997.1| PREDICTED: ATP-binding cassette sub-family G member 1-like [Bombyx mori]	0	gi|242004634|ref|XP_002423185.1|ABC transporter, putative [Pediculus humanus corporis]
comp13959_c0_seq1	1110	3.23	0.5	-2.81773	1.07456	0.000711427	0.00812596
comp8362_c0_seq1	871	8.86	1.41	-2.83598	2.13395	0.000263768	0.00356574
comp14178_c0_seq2	1913	6.48	1.03	-2.84961	2.87626	0.000131944	0.00193966	BGIBMGA006224	0	gi|512919137|ref|XP_004929301.1| PREDICTED: transmembrane protein 189-like [Bombyx mori]	0	gi|512919137|ref|XP_004929301.1|PREDICTED: transmembrane protein 189-like [Bombyx mori]
comp17692_c0_seq1	746	4.59	0.72	-2.85449	0.960072	0.000698785	0.00799435
comp13145_c0_seq1	1558	3.5	0.55	-2.86819	1.6846	0.000376767	0.00481111	BGIBMGA008021	0	gi|512892293|ref|XP_004922896.1| PREDICTED: caspase-8-like [Bombyx mori]	0	gi|512892293|ref|XP_004922896.1|PREDICTED: caspase-8-like [Bombyx mori]
comp14260_c0_seq1	1351	16	2.49	-2.87911	3.65269	7.05735e-05	0.00114334	BGIBMGA001357	0	no hits	0	gi|512908874|ref|XP_004926785.1|PREDICTED: uncharacterized protein LOC101736617 [Bombyx mori]
comp4349_c0_seq1	1413	7.04	1.08	-2.88706	2.5371	0.000142043	0.00207743	BGIBMGA002070	2e-16	gi|512933673|ref|XP_004932849.1| PREDICTED: tyrosine-protein kinase Abl-like [Bombyx mori]	4e-31	gi|512933673|ref|XP_004932849.1|PREDICTED: tyrosine-protein kinase Abl-like [Bombyx mori]
comp15398_c0_seq1	1525	28.63	4.42	-2.89062	4.67367	5.09615e-05	0.000862783	BGIBMGA007466	3e-78	gi|114050837|ref|NP_001040409.1| eukaryotic translation initiation factor 4E-binding protein 2 [Bombyx mori]_x0001_gi|95102784|gb|ABF51333.1| eukaryotic translation initiation factor 4E-binding protein 2 [Bombyx mori]	3e-74	gi|114050837|ref|NP_001040409.1|eukaryotic translation initiation factor 4E-binding protein 2 [Bombyx mori]
comp16403_c0_seq1	3224	26.79	4.13	-2.89297	5.6934	4.28856e-05	0.000739194	BGIBMGA006898	0	gi|512893691|ref|XP_004923243.1| PREDICTED: cerebellar degeneration-related protein 2-like isoform X1 [Bombyx mori]	0	gi|512893695|ref|XP_004923244.1|PREDICTED: cerebellar degeneration-related protein 2-like isoform X2 [Bombyx mori]
comp8929_c0_seq2	2520	34.52	5.31	-2.89405	5.69435	4.26693e-05	0.000736354	BGIBMGA001124	0	gi|512912903|ref|XP_004927768.1| PREDICTED: recombination repair protein 1-like isoform X1 [Bombyx mori]	0	gi|512912903|ref|XP_004927768.1|PREDICTED: recombination repair protein 1-like isoform X1 [Bombyx mori]
comp5143_c0_seq1	1270	4.12	0.63	-2.8947	1.61012	0.000361326	0.00463464	BGIBMGA007423	0	gi|512896649|ref|XP_004923962.1| PREDICTED: S-adenosylmethionine decarboxylase proenzyme-like [Bombyx mori]	0	gi|512896649|ref|XP_004923962.1|PREDICTED: S-adenosylmethionine decarboxylase proenzyme-like [Bombyx mori]
comp13156_c0_seq1	2859	23.19	3.57	-2.89638	5.30718	4.43434e-05	0.000762482	BGIBMGA003401	0	gi|512893044|ref|XP_004923083.1| PREDICTED: maternal protein pumilio [Bombyx mori]	0	gi|512893044|ref|XP_004923083.1|PREDICTED: maternal protein pumilio [Bombyx mori]
comp10198_c0_seq2	1602	2.32	0.35	-2.89701	1.1415	0.000518737	0.00631366	BGIBMGA010534	6e-11	gi|189238306|ref|XP_001810526.1| PREDICTED: similar to orf [Tribolium castaneum]	1e-100	gi|317135529|gb|ADV03170.1|gag-pol polyprotein, partial [Leptopilina clavipes]
comp17195_c0_seq1	504	66.23	10.13	-2.89938	4.14462	5.55268e-05	0.000936744	BGIBMGA013498	6e-75	gi|512906640|ref|XP_004926247.1| PREDICTED: dolichyl-diphosphooligosaccharide--protein glycosyltransferase subunit 2-like [Bombyx mori]	1e-71	gi|512906640|ref|XP_004926247.1|PREDICTED: dolichyl-diphosphooligosaccharide--protein glycosyltransferase subunit 2-like [Bombyx mori]
comp10185_c0_seq1	1818	101.47	15.54	-2.90222	6.76293	3.77903e-05	0.000660938	BGIBMGA011334	6e-113	gi|357627504|gb|EHJ77183.1| thymosin isoform 1 [Danaus plexippus]	3e-117	gi|114052645|ref|NP_001040486.1|thymosin isoform 1 [Bombyx mori]
comp9286_c0_seq2	4893	5.65	0.86	-2.90511	4.05902	5.70848e-05	0.000956683	BGIBMGA000725	0	gi|512921632|ref|XP_004929924.1| PREDICTED: multidrug resistance protein homolog 49-like [Bombyx mori]	0	gi|512921632|ref|XP_004929924.1|PREDICTED: multidrug resistance protein homolog 49-like [Bombyx mori]
comp13939_c1_seq1	1445	24.79	3.77	-2.91134	4.38232	4.81514e-05	0.000818115	BGIBMGA002432	0	gi|512926607|ref|XP_004931128.1| PREDICTED: V-type proton ATPase 116 kDa subunit a isoform 1-like isoform X1 [Bombyx mori]_x0001_gi|512926611|ref|XP_004931129.1| PREDICTED: V-type proton ATPase 116 kDa subunit a isoform 1-like isoform X2 [Bombyx mori]	0	gi|512926607|ref|XP_004931128.1|PREDICTED: V-type proton ATPase 116 kDa subunit a isoform 1-like isoform X1 [Bombyx mori]
comp10971_c0_seq1	712	25.54	3.85	-2.91874	3.32941	6.83104e-05	0.0011168	BGIBMGA010977	4e-137	gi|389615472|dbj|BAM20705.1| unknown secreted protein [Papilio polytes]	9e-134	gi|512902822|ref|XP_004925469.1|PREDICTED: uncharacterized protein LOC101739955 [Bombyx mori]
comp11880_c0_seq1	1256	4.87	0.73	-2.926	1.82576	0.00018685	0.00263045	BGIBMGA008072	0	gi|512892363|ref|XP_004922913.1| PREDICTED: carbonic anhydrase 15-like isoform X1 [Bombyx mori]	0	gi|512892363|ref|XP_004922913.1|PREDICTED: carbonic anhydrase 15-like isoform X1 [Bombyx mori]
comp17071_c0_seq1	1402	24.83	3.73	-2.92902	4.33657	4.66041e-05	0.000793714
comp12349_c0_seq1	1122	11.64	1.74	-2.92911	2.90427	8.95946e-05	0.00139762	BGIBMGA000419	0	gi|512929917|ref|XP_004931941.1| PREDICTED: lambda-crystallin homolog isoform X1 [Bombyx mori]_x0001_gi|512929921|ref|XP_004931942.1| PREDICTED: lambda-crystallin homolog isoform X2 [Bombyx mori]	0	gi|512929917|ref|XP_004931941.1|PREDICTED: lambda-crystallin homolog isoform X1 [Bombyx mori]
comp6687_c1_seq1	1242	3.74	0.55	-2.93803	1.4308	0.000325979	0.00422295
comp13866_c0_seq1	1667	4.6	0.68	-2.95646	2.16924	0.000144548	0.00210975
comp11814_c0_seq1	851	58.06	8.53	-2.95756	4.7921	3.45197e-05	0.000612735	BGIBMGA002211	9e-159	gi|112982796|ref|NP_001037546.1| glutathione S-transferase delta 3 [Bombyx mori]_x0001_gi|85740625|gb|ABC79690.1| glutathione S-transferase 3 [Bombyx mori]	2e-155	gi|112982796|ref|NP_001037546.1|glutathione S-transferase delta 3 [Bombyx mori]
comp7140_c0_seq3	1242	25.28	3.68	-2.97249	4.17359	4.08484e-05	0.000708353	BGIBMGA011209	0	gi|114051702|ref|NP_001040423.1| zinc-containing alcohol dehydrogenase [Bombyx mori]_x0001_gi|95102840|gb|ABF51361.1| zinc-containing alcohol dehydrogenase [Bombyx mori]	0	gi|114051702|ref|NP_001040423.1|zinc-containing alcohol dehydrogenase [Bombyx mori]
comp17484_c0_seq1	1964	5.33	0.77	-2.98071	2.61921	8.62773e-05	0.00134881				2e-97	gi|512939709|ref|XP_004934307.1|PREDICTED: uncharacterized protein LOC101742576 [Bombyx mori]
comp14951_c0_seq1	2065	30.82	4.47	-2.98084	5.22467	2.92545e-05	0.000525427	BGIBMGA004166	2e-144	gi|114051530|ref|NP_001040356.1| cytidylate kinase [Bombyx mori]_x0001_gi|95102618|gb|ABF51247.1| cytidylate kinase [Bombyx mori]	3e-152	gi|114051530|ref|NP_001040356.1|cytidylate kinase [Bombyx mori]
comp7550_c1_seq1	589	8.04	1.14	-2.99799	1.36066	0.000279056	0.00375818
comp10896_c0_seq1	1215	4.65	0.66	-3.00147	1.70256	0.000214333	0.0029763	BGIBMGA009232	0	gi|512891308|ref|XP_004922660.1| PREDICTED: aldose 1-epimerase-like isoform X1 [Bombyx mori]_x0001_gi|512891312|ref|XP_004922661.1| PREDICTED: aldose 1-epimerase-like isoform X2 [Bombyx mori]	0	gi|512891308|ref|XP_004922660.1|PREDICTED: aldose 1-epimerase-like isoform X1 [Bombyx mori]
comp13622_c0_seq2	2115	9.66	1.37	-3.00624	3.58309	3.87404e-05	0.000674866	BGIBMGA008451	0	gi|512914670|ref|XP_004928200.1| PREDICTED: inositol-trisphosphate 3-kinase B-like [Bombyx mori]	0	gi|512914670|ref|XP_004928200.1|PREDICTED: inositol-trisphosphate 3-kinase B-like [Bombyx mori]
comp11952_c0_seq1	1725	5.1	0.72	-3.01702	2.35835	0.000100452	0.00154008	BGIBMGA010328	0	gi|512907828|ref|XP_004926539.1| PREDICTED: LOW QUALITY PROTEIN: esterase B1-like [Bombyx mori]	0	gi|512907828|ref|XP_004926539.1|PREDICTED: LOW QUALITY PROTEIN: esterase B1-like [Bombyx mori]
comp11994_c0_seq1	1257	2.35	0.32	-3.05569	0.785805	0.00068133	0.0078165	BGIBMGA006972	0	gi|512932607|ref|XP_004932587.1| PREDICTED: sulfotransferase 1 family member D1-like [Bombyx mori]	0	gi|512932607|ref|XP_004932587.1|PREDICTED: sulfotransferase 1 family member D1-like [Bombyx mori]
comp6335_c1_seq1	2080	2.37	0.32	-3.05815	1.53481	0.000197101	0.00275305	BGIBMGA001435	0	gi|512920972|ref|XP_004929767.1| PREDICTED: A disintegrin and metalloproteinase with thrombospondin motifs 7-like [Bombyx mori]	0	gi|512920972|ref|XP_004929767.1|PREDICTED: A disintegrin and metalloproteinase with thrombospondin motifs 7-like [Bombyx mori]
comp5005_c0_seq1	1828	2.28	0.31	-3.06663	1.28696	0.000212047	0.00295028	BGIBMGA003676	0	gi|380023772|ref|XP_003695686.1| PREDICTED: major facilitator superfamily domain-containing protein 6-like [Apis florea]	0	gi|512922456|ref|XP_004930123.1|PREDICTED: uncharacterized protein LOC101737216 [Bombyx mori]
comp11258_c0_seq2	1742	3.11	0.42	-3.07254	1.66005	0.000157978	0.00228246
comp16959_c0_seq1	5208	3.88	0.53	-3.07651	3.58915	3.02485e-05	0.000542309	BGIBMGA013207	9e-44	gi|74835158|dbj|BAE44464.1| non-LTR retrotransposon CATS [Bombyx mori]	0	gi|12597214|dbj|BAB21511.1|TRAS3 [Bombyx mori]
comp6685_c0_seq1	2459	1.86	0.25	-3.08274	1.43415	0.000178982	0.0025397	BGIBMGA010862	0	gi|512898155|ref|XP_004924330.1| PREDICTED: probable RNA-binding protein 46-like [Bombyx mori]	0	gi|512898155|ref|XP_004924330.1|PREDICTED: probable RNA-binding protein 46-like [Bombyx mori]
comp8903_c0_seq1	617	29.92	4.03	-3.0842	3.31051	3.26345e-05	0.00058144
comp5076_c0_seq1	1481	1.77	0.23	-3.09968	0.614306	0.000755559	0.0084017
comp16396_c0_seq2	1759	13.2	1.76	-3.10004	3.74736	2.3686e-05	0.000431145	BGIBMGA001383	0	gi|512912590|ref|XP_004927696.1| PREDICTED: probable UDP-glucose 4-epimerase-like [Bombyx mori]	0	gi|512912590|ref|XP_004927696.1|PREDICTED: probable UDP-glucose 4-epimerase-like [Bombyx mori]
comp14589_c0_seq1	4312	4.06	0.54	-3.11487	3.37254	2.77682e-05	0.000503528	BGIBMGA014294	0	gi|512939936|ref|XP_004934354.1| PREDICTED: ATP-citrate synthase-like, partial [Bombyx mori]	0	gi|189238364|ref|XP_001808341.1|
comp15532_c0_seq11	1442	6.62	0.87	-3.12153	2.45087	6.00319e-05	0.000989384	BGIBMGA001003	0	gi|433339049|dbj|BAM73879.1| cytochrome P450 [Bombyx mori]	0	gi|433339049|dbj|BAM73879.1|cytochrome P450 [Bombyx mori]
comp10080_c0_seq1	849	83.14	10.92	-3.12163	5.28773	1.36713e-05	0.000270192	BGIBMGA002677	2e-121	gi|389608893|dbj|BAM18058.1| similar to CG2765 [Papilio xuthus]	5e-118	gi|512931653|ref|XP_004932356.1|PREDICTED: uncharacterized protein LOC101737970 [Bombyx mori]
comp14914_c0_seq1	1942	190.97	25.1	-3.12297	7.74973	1.07292e-05	0.000218702	BGIBMGA002920	2e-100	gi|512885654|ref|XP_004921630.1| PREDICTED: CD63 antigen-like [Bombyx mori]	3e-97	gi|512885654|ref|XP_004921630.1|PREDICTED: CD63 antigen-like [Bombyx mori]
comp16101_c0_seq6	4710	13.86	1.81	-3.13508	5.27214	1.23909e-05	0.000246592	BGIBMGA009049	0	gi|512898549|ref|XP_004924425.1| PREDICTED: niemann-Pick C1 protein-like isoform X1 [Bombyx mori]	0	gi|512898549|ref|XP_004924425.1|PREDICTED: niemann-Pick C1 protein-like isoform X1 [Bombyx mori]
comp13026_c0_seq1	1311	33.5	4.35	-3.13905	4.64375	1.44762e-05	0.000283357	BGIBMGA008867	1e-137	gi|512929345|ref|XP_004931797.1| PREDICTED: EF-hand domain-containing protein CG10641-like [Bombyx mori]	4e-135	gi|512929345|ref|XP_004931797.1|PREDICTED: EF-hand domain-containing protein CG10641-like [Bombyx mori]
comp4847_c0_seq1	1369	19.54	2.53	-3.13951	3.9318	1.74137e-05	0.000338536	BGIBMGA006120	0	gi|512918590|ref|XP_004929171.1| PREDICTED: Krueppel-like factor 10-like [Bombyx mori]	0	gi|512918590|ref|XP_004929171.1|PREDICTED: Krueppel-like factor 10-like [Bombyx mori]
comp12537_c1_seq1	651	7.95	1.02	-3.14319	1.48698	0.000138326	0.0020293	BGIBMGA011399	3e-70	gi|389608127|dbj|BAM17675.1| similar to CG31997 [Papilio xuthus]	4e-97	gi|512925198|ref|XP_004930780.1|PREDICTED: uncharacterized protein LOC101741978 [Bombyx mori]
comp4763_c0_seq1	516	7.65	0.96	-3.16148	1.05956	0.000356572	0.00458189
comp9167_c0_seq2	1417	2.54	0.32	-3.16148	1.05956	0.000356572	0.00458189
comp10045_c0_seq1	2073	27.87	3.53	-3.17428	5.06477	1.02362e-05	0.00020925	BGIBMGA001084	0	gi|112983948|ref|NP_001036845.1| meiotic recombination 11 [Bombyx mori]	0	gi|112983948|ref|NP_001036845.1|meiotic recombination 11 [Bombyx mori]
comp16221_c0_seq1	2536	48.77	6.18	-3.17565	6.17185	8.97031e-06	0.000187119	BGIBMGA006539	0	gi|512924798|ref|XP_004930682.1| PREDICTED: angiotensin-converting enzyme-like [Bombyx mori]	0	gi|512924798|ref|XP_004930682.1|PREDICTED: angiotensin-converting enzyme-like [Bombyx mori]
comp13333_c0_seq3	2087	5.13	0.64	-3.1855	2.63243	2.92701e-05	0.000525427	BGIBMGA010798	4e-97	gi|512897269|ref|XP_004924112.1| PREDICTED: putative nuclease HARBI1-like [Bombyx mori]	1e-83	gi|328700311|ref|XP_003241214.1|PREDICTED: putative nuclease HARBI1 [Acyrthosiphon pisum]
comp12742_c0_seq1	943	9.88	1.23	-3.18574	2.37194	4.4554e-05	0.000765184	BGIBMGA007860	4e-105	gi|114052090|ref|NP_001040453.1| glutathione S-transferae zeta 2 [Bombyx mori]_x0001_gi|95102956|gb|ABF51419.1| glutathione transferase zeta [Bombyx mori]	2e-156	gi|114052090|ref|NP_001040453.1|glutathione S-transferae zeta 2 [Bombyx mori]
comp16596_c0_seq12	1205	51.94	6.5	-3.18955	5.1431	9.80478e-06	0.000201005				9e-17	gi|488498836|ref|WP_002542278.1|hypothetical protein [Propionibacterium acnes]
comp11267_c0_seq3	2040	2.87	0.36	-3.19058	1.76398	8.80793e-05	0.00137548	BGIBMGA008045	6e-175	gi|512892494|ref|XP_004922945.1| PREDICTED: acid sphingomyelinase-like phosphodiesterase 3a-like [Bombyx mori]	1e-170	gi|512892494|ref|XP_004922945.1|PREDICTED: acid sphingomyelinase-like phosphodiesterase 3a-like [Bombyx mori]
comp9911_c0_seq1	469	9.83	1.2	-3.19332	1.25049	0.000140031	0.00205011
comp17093_c0_seq1	1917	1056.92	132.17	-3.19498	10.1917	6.85412e-06	0.000147276	BGIBMGA000715	0	gi|512921598|ref|XP_004929915.1| PREDICTED: probable medium-chain specific acyl-CoA dehydrogenase, mitochondrial-like isoform X2 [Bombyx mori]	0	gi|512921598|ref|XP_004929915.1|PREDICTED: probable medium-chain specific acyl-CoA dehydrogenase, mitochondrial-like isoform X2 [Bombyx mori]
comp13190_c0_seq1	2124	3.43	0.42	-3.21231	2.07767	4.36665e-05	0.000751747	BGIBMGA008499	4e-162	gi|242012421|ref|XP_002426931.1| short-chain dehydrogenase, putative [Pediculus humanus corporis]_x0001_gi|212511160|gb|EEB14193.1| short-chain dehydrogenase, putative [Pediculus humanus corporis]	0	gi|512914959|ref|XP_004928271.1|PREDICTED: uncharacterized protein LOC101736981 [Bombyx mori]
comp15222_c0_seq1	3592	11.47	1.41	-3.21671	4.59343	9.6136e-06	0.000198223
comp12212_c0_seq1	1639	2.83	0.34	-3.21839	1.41949	0.000101616	0.00155459	BGIBMGA007042	0	gi|512932642|ref|XP_004932596.1| PREDICTED: chorion peroxidase-like [Bombyx mori]	0	gi|512932642|ref|XP_004932596.1|PREDICTED: chorion peroxidase-like [Bombyx mori]
comp17545_c0_seq1	1456	7.01	0.86	-3.21897	2.5379	3.52007e-05	0.000624048
comp6443_c0_seq1	667	8.16	0.99	-3.22005	1.55462	9.12738e-05	0.00142226	BGIBMGA001202	7e-50	gi|160333386|ref|NP_001103762.1| muscle LIM protein isoform 1 [Bombyx mori]_x0001_gi|87248175|gb|ABD36140.1| muscle LIM protein [Bombyx mori]	2e-62	gi|389609751|dbj|BAM18487.1|muscle LIM protein [Papilio xuthus]
comp15368_c0_seq1	3572	835.71	100.82	-3.24728	10.7699	5.07279e-06	0.000112033	BGIBMGA007072	0	gi|379046446|gb|AFC87784.1| yellow-b [Bombyx mori]	0	gi|379046446|gb|AFC87784.1|yellow-b [Bombyx mori]
comp13967_c0_seq3	1305	5.14	0.62	-3.25272	1.92412	6.23981e-05	0.0010272	BGIBMGA002408	3e-06	no hits	4e-10	gi|512870225|ref|XP_004918328.1|PREDICTED: uncharacterized protein LOC101734176 [Xenopus (Silurana) tropicalis]
comp16053_c0_seq1	1974	704.78	84.25	-3.26002	9.64459	4.7369e-06	0.000105265	BGIBMGA009132	0	gi|112983318|ref|NP_001036964.1| beta-tubulin [Bombyx mori]_x0001_gi|19773428|dbj|BAB86853.1| beta-tubulin [Bombyx mori]_x0001_gi|389608419|dbj|BAM17819.1| beta-tubulin [Papilio xuthus]_x0001_gi|389611111|dbj|BAM19166.1| beta-tubulin [Papilio polytes]	0	gi|112983318|ref|NP_001036964.1|beta-tubulin [Bombyx mori]
comp11988_c0_seq1	850	30.75	3.66	-3.26022	3.83805	9.63353e-06	0.000198348	BGIBMGA004630	9e-32	gi|512937030|ref|XP_004933665.1| PREDICTED: protein lethal(2)essential for life-like [Bombyx mori]	2e-92	gi|512909203|ref|XP_004926864.1|PREDICTED: alpha-crystallin B chain-like [Bombyx mori]
comp13772_c0_seq1	1501	5.81	0.68	-3.28261	2.30836	2.84039e-05	0.000512454	BGIBMGA002763	0	gi|512910737|ref|XP_004927244.1| PREDICTED: DNA replication licensing factor MCM4-like [Bombyx mori]	0	gi|189238875|ref|XP_973671.2|PREDICTED: DNA replication licensing factor MCM4 [Tribolium castaneum]
comp11620_c0_seq1	805	5.09	0.59	-3.28899	1.17077	0.000189466	0.00266465
comp11305_c0_seq1	367	6.35	0.72	-3.29056	0.237502	0.000814859	0.00894967
comp15571_c0_seq1	1967	9.32	1.08	-3.29552	3.39116	1.00219e-05	0.000205161	BGIBMGA012948	3e-160	gi|512917317|ref|XP_004928858.1| PREDICTED: apyrase-like [Bombyx mori]	0	gi|512918105|ref|XP_004929050.1|PREDICTED: apyrase-like [Bombyx mori]
comp4570_c0_seq1	586	5.51	0.62	-3.3056	0.79029	0.000294417	0.00387952
comp13699_c0_seq1	1516	12.69	1.46	-3.31415	3.4454	9.04672e-06	0.000188438	BGIBMGA003079	8e-175	gi|512925562|ref|XP_004930870.1| PREDICTED: SOX domain-containing protein dichaete-like [Bombyx mori]	2e-171	gi|512925562|ref|XP_004930870.1|PREDICTED: SOX domain-containing protein dichaete-like [Bombyx mori]
comp9083_c0_seq1	1929	4.58	0.52	-3.31525	2.33774	2.32175e-05	0.000423697	BGIBMGA009196	0	gi|512911778|ref|XP_004927495.1| PREDICTED: organic cation transporter protein-like [Bombyx mori]	0	gi|512911778|ref|XP_004927495.1|PREDICTED: organic cation transporter protein-like [Bombyx mori]
comp10421_c0_seq1	676	3.96	0.44	-3.31862	0.555695	0.000395255	0.00494987
comp14949_c0_seq4	1341	26.72	3.06	-3.32028	4.33388	6.21131e-06	0.000135501
comp14678_c0_seq1	1320	23.07	2.63	-3.32215	4.09668	6.33508e-06	0.000137363
comp12389_c0_seq1	3184	6.41	0.73	-3.32727	3.56392	8.58008e-06	0.000179766	BGIBMGA004950	0	gi|512898830|ref|XP_004924493.1| PREDICTED: c-1-tetrahydrofolate synthase, cytoplasmic-like [Bombyx mori]	0	gi|512898830|ref|XP_004924493.1|PREDICTED: c-1-tetrahydrofolate synthase, cytoplasmic-like [Bombyx mori]
comp11568_c0_seq1	873	274.27	31.25	-3.3276	7.03393	3.48354e-06	7.96421e-05	BGIBMGA005755	5e-172	gi|512896393|ref|XP_004923900.1| PREDICTED: alpha-crystallin B chain-like [Bombyx mori]	1e-168	gi|512896393|ref|XP_004923900.1|PREDICTED: alpha-crystallin B chain-like [Bombyx mori]
comp13775_c0_seq1	2113	11.44	1.3	-3.33444	3.79234	7.2944e-06	0.000156266	BGIBMGA006085	0	gi|512918402|ref|XP_004929125.1| PREDICTED: nucleolar protein 58-like isoform X1 [Bombyx mori]	0	gi|512918402|ref|XP_004929125.1|PREDICTED: nucleolar protein 58-like isoform X1 [Bombyx mori]
comp8703_c0_seq1	355	29.96	3.36	-3.33661	2.357	2.10218e-05	0.000395238	BGIBMGA011714	3e-36	gi|290559911|ref|NP_001166750.1| cuticular protein hypothetical 27 precursor [Bombyx mori]_x0001_gi|223671086|tpd|FAA00494.1| TPA: putative cuticle protein [Bombyx mori]_x0001_gi|320524125|gb|ADW40541.1| neuropeptide-like precursor 4A [Bombyx mori]	6e-33	gi|290559911|ref|NP_001166750.1|cuticular protein hypothetical 27 precursor [Bombyx mori]
comp16885_c0_seq2	3334	41.99	4.74	-3.34368	6.3443	3.37765e-06	7.74692e-05				2e-09	gi|494058134|ref|WP_007000219.1|hypothetical protein [Actinobaculum massiliense]
comp14380_c0_seq1	1604	6.3	0.7	-3.34609	2.51608	1.84772e-05	0.000351092	BGIBMGA009595	0	gi|512907006|ref|XP_004926336.1| PREDICTED: cleavage stimulation factor subunit 1-like [Bombyx mori]	0	gi|512907006|ref|XP_004926336.1|PREDICTED: cleavage stimulation factor subunit 1-like [Bombyx mori]
comp14324_c1_seq1	1584	6.71	0.75	-3.35014	2.58953	1.78422e-05	0.000342211
comp12504_c0_seq1	782	22.33	2.49	-3.3509	3.23856	8.94769e-06	0.00018692	BGIBMGA004515	4e-156	gi|112983144|ref|NP_001036942.1| heat shock protein hsp23.7 precursor [Bombyx mori]_x0001_gi|56378323|dbj|BAD74198.1| heat shock protein hsp23.7 [Bombyx mori]	5e-146	gi|112983144|ref|NP_001036942.1|heat shock protein hsp23.7 precursor [Bombyx mori]
comp10553_c0_seq1	498	6.93	0.75	-3.36819	0.844661	0.000228285	0.0031365	BGIBMGA011730	1e-92	gi|290560826|ref|NP_001166767.1| cuticular protein hypothetical 10 precursor [Bombyx mori]_x0001_gi|223671052|tpd|FAA00477.1| TPA: putative cuticle protein [Bombyx mori]	3e-89	gi|290560826|ref|NP_001166767.1|cuticular protein hypothetical 10 precursor [Bombyx mori]
comp9154_c0_seq1	1009	3.17	0.34	-3.36819	0.844661	0.000228285	0.0031365
comp13863_c0_seq2	3147	5.89	0.65	-3.36971	3.42016	6.57812e-06	0.000141772	BGIBMGA000234	0	gi|512930094|ref|XP_004931983.1| PREDICTED: bifunctional 3'-phosphoadenosine 5'-phosphosulfate synthase-like isoform X1 [Bombyx mori]	0	gi|512930094|ref|XP_004931983.1|PREDICTED: bifunctional 3'-phosphoadenosine 5'-phosphosulfate synthase-like isoform X1 [Bombyx mori]
comp13046_c0_seq1	534	25.52	2.77	-3.38355	2.81108	1.02588e-05	0.000209412
comp10673_c0_seq1	1389	64.09	6.96	-3.39828	5.64374	2.71613e-06	6.36243e-05	BGIBMGA007025	0	gi|512932221|ref|XP_004932492.1| PREDICTED: probable isoaspartyl peptidase/L-asparaginase GA20639-like isoform X1 [Bombyx mori]	0	gi|512932225|ref|XP_004932493.1|PREDICTED: probable isoaspartyl peptidase/L-asparaginase GA20639-like isoform X2 [Bombyx mori]
comp11543_c0_seq1	4391	4.3	0.46	-3.40471	3.45204	5.41319e-06	0.000118816	BGIBMGA012004	0	gi|379698932|ref|NP_001243937.1| c-myc [Bombyx mori]_x0001_gi|341925864|dbj|BAK53865.1| c-myc [Bombyx mori]	0	gi|379698932|ref|NP_001243937.1|c-myc [Bombyx mori]
comp15033_c0_seq1	1834	29.92	3.21	-3.41207	4.96144	2.90873e-06	6.7692e-05	BGIBMGA013074	0	gi|512917849|ref|XP_004928988.1| PREDICTED: dolichyl pyrophosphate Man9GlcNAc2 alpha-1,3-glucosyltransferase-like [Bombyx mori]	0	gi|512917849|ref|XP_004928988.1|PREDICTED: dolichyl pyrophosphate Man9GlcNAc2 alpha-1,3-glucosyltransferase-like [Bombyx mori]
comp13667_c0_seq1	1656	31.03	3.3	-3.4256	4.85955	2.749e-06	6.41838e-05	BGIBMGA008715	7e-132	no hits
comp12982_c1_seq2	364	5.34	0.54	-3.42703	-0.0178003	0.000747106	0.00832065
comp5408_c0_seq1	705	2.49	0.25	-3.42703	-0.0178003	0.000747106	0.00832065
comp5557_c0_seq1	800	2.17	0.22	-3.42703	-0.0178003	0.000747106	0.00832065	BGIBMGA003278	0	gi|512900908|ref|XP_004925005.1| PREDICTED: YEATS domain-containing protein 2-like [Bombyx mori]	0	gi|512900908|ref|XP_004925005.1|PREDICTED: YEATS domain-containing protein 2-like [Bombyx mori]
comp7119_c1_seq1	896	1.92	0.2	-3.42703	-0.0178003	0.000747106	0.00832065
comp9084_c0_seq1	959	1.78	0.18	-3.42703	-0.0178003	0.000747106	0.00832065	BGIBMGA013207	7e-48	gi|74835158|dbj|BAE44464.1| non-LTR retrotransposon CATS [Bombyx mori]	7e-158	gi|512939343|ref|XP_004934217.1|PREDICTED: uncharacterized protein LOC101736116, partial [Bombyx mori]
comp9869_c0_seq1	731	2.4	0.24	-3.42703	-0.0178003	0.000747106	0.00832065	BGIBMGA010409	9e-125	gi|512919749|ref|XP_004929461.1| PREDICTED: myophilin-like [Bombyx mori]	2e-121	gi|512919749|ref|XP_004929461.1|PREDICTED: myophilin-like [Bombyx mori]
comp10808_c0_seq2	1623	7.65	0.8	-3.44458	2.80564	7.36081e-06	0.000157453	BGIBMGA003930	5e-135	gi|512937038|ref|XP_004933667.1| PREDICTED: calumenin-A-like [Bombyx mori]	4e-147	gi|357627685|gb|EHJ77301.1|hypothetical protein KGM_10065 [Danaus plexippus]
comp15265_c0_seq1	2594	224.35	23.56	-3.44763	8.38254	1.61297e-06	3.94654e-05	BGIBMGA004612	0	gi|112983556|ref|NP_001036876.1| 90-kDa heat shock protein [Bombyx mori]_x0001_gi|75021709|sp|Q9BLC5.1|HSP83_BOMMO RecName: Full=Heat shock protein 83; Short=BmHSP90_x0001_gi|13699184|dbj|BAB41209.1| 90-kDa heat shock protein [Bombyx mori]	0	gi|112983556|ref|NP_001036876.1|heat shock protein 83 [Bombyx mori]
comp18581_c0_seq1	2100	2.07	0.21	-3.45047	1.31375	8.62073e-05	0.00134881	BGIBMGA008838	0	gi|512911685|ref|XP_004927473.1| PREDICTED: protein msta, isoform A-like [Bombyx mori]	0	gi|512911685|ref|XP_004927473.1|PREDICTED: protein msta, isoform A-like [Bombyx mori]
comp14479_c0_seq2	1474	37.91	3.95	-3.45187	4.97014	2.27189e-06	5.36578e-05
comp6470_c0_seq1	410	19.8	2.04	-3.45602	2.00183	2.18781e-05	0.000410257
comp11619_c1_seq2	892	3.86	0.39	-3.45727	0.922695	0.000157637	0.00227983	BGIBMGA009978	1e-74	gi|512907524|ref|XP_004926464.1| PREDICTED: nucleolin 2-like [Bombyx mori]	1e-179	gi|512907524|ref|XP_004926464.1|PREDICTED: nucleolin 2-like [Bombyx mori]
comp6684_c0_seq1	1232	74.81	7.75	-3.46452	5.67868	1.81241e-06	4.35986e-05	BGIBMGA004868	2e-162	gi|114051047|ref|NP_001040141.1| acyl-CoA delta-11 desaturase isoform 1 [Bombyx mori]_x0001_gi|87248191|gb|ABD36148.1| acyl-CoA delta-11 desaturase isoform 1 [Bombyx mori]	0	gi|114051047|ref|NP_001040141.1|acyl-CoA delta-11 desaturase isoform 1 [Bombyx mori]
comp10275_c0_seq1	451	5.63	0.56	-3.47053	0.389676	0.000343491	0.00442973
comp17878_c0_seq1	1135	3.51	0.35	-3.47801	1.15302	9.65848e-05	0.00148238
comp18441_c0_seq1	819	2.2	0.22	-3.48338	0.0288985	0.000608346	0.00709605	BGIBMGA007553	2e-152	gi|148298782|ref|NP_001091747.1| C-type lectin 16 precursor [Bombyx mori]_x0001_gi|114796717|gb|ABI79325.1| C-type lectin [Bombyx mori]	5e-159	gi|148298782|ref|NP_001091747.1|C-type lectin 16 precursor [Bombyx mori]
comp4834_c0_seq1	268	8.15	0.8	-3.48338	0.0288985	0.000608346	0.00709605	BGIBMGA010775	7e-08	no hits
comp5304_c0_seq1	901	1.98	0.19	-3.48338	0.0288985	0.000608346	0.00709605
comp8518_c0_seq1	664	2.77	0.27	-3.48338	0.0288985	0.000608346	0.00709605
comp9521_c0_seq1	907	1.97	0.19	-3.48338	0.0288985	0.000608346	0.00709605	BGIBMGA001498	2e-80	gi|512920408|ref|XP_004929625.1| PREDICTED: synaptic vesicle glycoprotein 2B-like isoform X1 [Bombyx mori]_x0001_gi|512920412|ref|XP_004929626.1| PREDICTED: synaptic vesicle glycoprotein 2B-like isoform X2 [Bombyx mori]	4e-77	gi|512920408|ref|XP_004929625.1|PREDICTED: synaptic vesicle glycoprotein 2B-like isoform X1 [Bombyx mori]
comp17598_c0_seq1	595	6.14	0.61	-3.48578	0.94783	0.000124037	0.00186368
comp15871_c0_seq2	3167	8.58	0.87	-3.48913	3.9627	3.04229e-06	7.03419e-05	BGIBMGA001976	0	gi|512936208|ref|XP_004933462.1| PREDICTED: hemocyte protein-glutamine gamma-glutamyltransferase-like [Bombyx mori]	0	gi|512936208|ref|XP_004933462.1|PREDICTED: hemocyte protein-glutamine gamma-glutamyltransferase-like [Bombyx mori]
comp16380_c1_seq4	1294	45.21	4.59	-3.49532	5.02393	1.78585e-06	4.30321e-05
comp9299_c0_seq1	426	16.64	1.65	-3.50749	1.81193	2.15675e-05	0.000404964
comp15693_c0_seq2	3380	30.7	3.09	-3.50911	5.89811	1.35906e-06	3.41893e-05	BGIBMGA005492	3e-164	gi|512930986|ref|XP_004932196.1| PREDICTED: serine/threonine-protein kinase unc-51-like isoform X2 [Bombyx mori]	0	gi|381393200|gb|AFG28422.1|ATG1 transcript variant B [Bombyx mori]
comp14883_c0_seq1	1801	15.55	1.56	-3.50969	3.98158	2.7003e-06	6.33572e-05	BGIBMGA002711	1e-162	gi|114052040|ref|NP_001040211.1| Rab-related protein [Bombyx mori]_x0001_gi|87248399|gb|ABD36252.1| Rab-related protein [Bombyx mori]	2e-150	gi|114052040|ref|NP_001040211.1|Rab-related protein [Bombyx mori]
comp11986_c0_seq1	831	5.75	0.57	-3.5145	1.37106	6.51217e-05	0.00106711	BGIBMGA004103	1e-145	gi|148298768|ref|NP_001091767.1| heat shock protein 1 [Bombyx mori]_x0001_gi|95103036|gb|ABF51459.1| heat shock protein 1 [Bombyx mori]	3e-142	gi|148298768|ref|NP_001091767.1|heat shock protein 1 [Bombyx mori]
comp14637_c0_seq1	1884	33.15	3.27	-3.53353	5.13995	1.37764e-06	3.45791e-05	BGIBMGA010457	0	gi|512919619|ref|XP_004929428.1| PREDICTED: putative fatty acyl-CoA reductase CG5065-like [Bombyx mori]	2e-72	gi|512919619|ref|XP_004929428.1|PREDICTED: putative fatty acyl-CoA reductase CG5065-like [Bombyx mori]
comp14411_c0_seq1	1676	119.47	11.8	-3.53481	6.81472	1.07187e-06	2.72041e-05	BGIBMGA011308	0	gi|112983006|ref|NP_001037672.1| acyl-coenzyme A dehydrogenase [Bombyx mori]_x0001_gi|103058047|gb|ABF71566.1| acyl-coenzyme A dehydrogenase [Bombyx mori]	0	gi|112983006|ref|NP_001037672.1|acyl-coenzyme A dehydrogenase [Bombyx mori]
comp12439_c1_seq2	1558	99.05	9.69	-3.54914	6.43333	1.03818e-06	2.6443e-05				1e-73	gi|512908781|ref|XP_004926764.1|PREDICTED: uncharacterized protein LOC101745332 [Bombyx mori]
comp16375_c0_seq3	2425	67.83	6.63	-3.55015	6.54848	1.01934e-06	2.61967e-05	BGIBMGA004876	3e-66	gi|512894290|ref|XP_004923393.1| PREDICTED: molybdopterin synthase catalytic subunit-like isoform X1 [Bombyx mori]_x0001_gi|512894294|ref|XP_004923394.1| PREDICTED: molybdopterin synthase catalytic subunit-like isoform X2 [Bombyx mori]	2e-56	gi|512894297|ref|XP_004923395.1|PREDICTED: molybdopterin synthase sulfur carrier subunit-like [Bombyx mori]
comp319_c0_seq1	1160	2.1	0.2	-3.55274	0.460389	0.000247831	0.00337262	BGIBMGA003882	0	gi|512900584|ref|XP_004924927.1| PREDICTED: proton-coupled amino acid transporter 1-like isoform X1 [Bombyx mori]_x0001_gi|512900588|ref|XP_004924928.1| PREDICTED: proton-coupled amino acid transporter 1-like isoform X2 [Bombyx mori]	0	gi|512900584|ref|XP_004924927.1|PREDICTED: proton-coupled amino acid transporter 1-like isoform X1 [Bombyx mori]
comp12856_c1_seq1	1439	6.54	0.63	-3.55715	2.38947	6.66173e-06	0.000143358	BGIBMGA002721	0	gi|112983202|ref|NP_001037019.1| putative deoxynucleoside kinase [Bombyx mori]_x0001_gi|13506751|gb|AAK28318.1|AF226281_1 putative deoxynucleoside kinase [Bombyx mori]	0	gi|112983202|ref|NP_001037019.1|putative deoxynucleoside kinase [Bombyx mori]
comp4937_c1_seq1	1026	2.99	0.28	-3.56192	0.766884	0.000128791	0.0018972	BGIBMGA009688	1e-61	gi|357627930|gb|EHJ77448.1| hormone receptor 3C [Danaus plexippus]	2e-41	gi|2078499|gb|AAB54059.1|hormone receptor 3C [Choristoneura fumiferana]
comp11855_c0_seq1	2087	143.32	13.84	-3.56697	7.40301	8.4844e-07	2.2204e-05	BGIBMGA012753	0	gi|525344200|ref|NP_001266403.1| endoplasmin-like precursor [Bombyx mori]_x0001_gi|382929292|gb|AFG30048.1| heat shock protein 90 beta [Bombyx mori]	2e-09	gi|546415821|ref|WP_021858320.1|hypothetical protein [Firmicutes bacterium CAG:83]
comp16715_c0_seq1	2002	18.41	1.76	-3.57839	4.37781	1.47412e-06	3.65689e-05	BGIBMGA005710	4e-167	gi|512910600|ref|XP_004927212.1| PREDICTED: glucose dehydrogenase [acceptor]-like [Bombyx mori]	0	gi|512937571|ref|XP_004933796.1|PREDICTED: glucose dehydrogenase [acceptor]-like, partial [Bombyx mori]
comp10475_c0_seq1	950	2.02	0.18	-3.58987	0.118204	0.000408153	0.00510245	BGIBMGA004859	0	gi|512894167|ref|XP_004923367.1| PREDICTED: N-acetylneuraminate lyase-like isoform X1 [Bombyx mori]	0	gi|512894167|ref|XP_004923367.1|PREDICTED: N-acetylneuraminate lyase-like isoform X1 [Bombyx mori]
comp13299_c0_seq5	2120	23.89	2.24	-3.60835	4.83721	1.04211e-06	2.64958e-05	BGIBMGA009187	1e-97	gi|512911845|ref|XP_004927511.1| PREDICTED: molybdenum cofactor biosynthesis protein 1-like [Bombyx mori]	6e-147	gi|512911845|ref|XP_004927511.1|PREDICTED: molybdenum cofactor biosynthesis protein 1-like [Bombyx mori]
comp9851_c1_seq1	5939	8.09	0.76	-3.61449	4.79108	9.78455e-07	2.51913e-05	BGIBMGA007209	0	gi|512901270|ref|XP_004925094.1| PREDICTED: microtubule-associated protein futsch-like [Bombyx mori]	0	gi|512901270|ref|XP_004925094.1|PREDICTED: microtubule-associated protein futsch-like [Bombyx mori]
comp16831_c1_seq4	1426	14.61	1.35	-3.62175	3.52971	1.95664e-06	4.6989e-05
comp10101_c1_seq1	1500	1.69	0.15	-3.63052	0.527942	0.000154728	0.00224686	BGIBMGA010070	0	gi|512893897|ref|XP_004923295.1| PREDICTED: acyl-CoA synthetase short-chain family member 3, mitochondrial-like [Bombyx mori]	0	gi|512893897|ref|XP_004923295.1|PREDICTED: acyl-CoA synthetase short-chain family member 3, mitochondrial-like [Bombyx mori]
comp5796_c0_seq1	743	3.58	0.32	-3.63052	0.527942	0.000154728	0.00224686	BGIBMGA009278	2e-41	no hits	2e-08	gi|357620407|gb|EHJ72611.1|hypothetical protein KGM_12872 [Danaus plexippus]
comp12558_c1_seq1	1159	6.52	0.59	-3.63601	2.05229	9.52672e-06	0.000196716	BGIBMGA007505	2e-84	gi|512899564|ref|XP_004924677.1| PREDICTED: ras-like GTP-binding protein RhoL-like [Bombyx mori]	6e-133	gi|512899564|ref|XP_004924677.1|PREDICTED: ras-like GTP-binding protein RhoL-like [Bombyx mori]
comp10685_c0_seq1	1847	5.68	0.52	-3.64365	2.55551	3.92335e-06	8.89853e-05	BGIBMGA010495	0	gi|512919507|ref|XP_004929402.1| PREDICTED: chromatin assembly factor 1 subunit B-like [Bombyx mori]	0	gi|512919507|ref|XP_004929402.1|PREDICTED: chromatin assembly factor 1 subunit B-like [Bombyx mori]
comp11460_c0_seq1	681	2.07	0.18	-3.65904	-0.326144	0.000797167	0.00876209
comp20047_c0_seq1	827	1.67	0.14	-3.65904	-0.326144	0.000797167	0.00876209	BGIBMGA003014	1e-113	gi|512925839|ref|XP_004930937.1| PREDICTED: cytochrome b5-like [Bombyx mori]	3e-110	gi|512925839|ref|XP_004930937.1|PREDICTED: cytochrome b5-like [Bombyx mori]
comp5938_c0_seq2	1454	1.79	0.16	-3.66789	0.560617	0.000132862	0.00195115
comp16989_c0_seq4	2603	43.27	3.88	-3.67293	5.99496	5.19467e-07	1.42744e-05
comp13952_c0_seq2	1428	4.49	0.4	-3.67348	1.82851	9.51705e-06	0.000196716
comp13879_c0_seq2	1372	5.61	0.5	-3.67411	2.08725	7.48563e-06	0.000159407	BGIBMGA000140	0	gi|512893311|ref|XP_004923149.1| PREDICTED: CCAAT/enhancer-binding protein zeta-like isoform X1 [Bombyx mori]	0	gi|512893315|ref|XP_004923150.1|PREDICTED: CCAAT/enhancer-binding protein zeta-like isoform X2 [Bombyx mori]
comp13706_c0_seq1	3541	5.58	0.5	-3.67611	3.49282	1.41699e-06	3.54594e-05	BGIBMGA002847	0	gi|512885205|ref|XP_004921556.1| PREDICTED: zonadhesin-like [Bombyx mori]	0	gi|512885205|ref|XP_004921556.1|PREDICTED: zonadhesin-like [Bombyx mori]
comp9627_c0_seq1	1431	2.29	0.2	-3.68449	0.875461	7.67128e-05	0.0012139	BGIBMGA009732	7e-129	gi|114052308|ref|NP_001040469.1| ARP6 actin-related protein 6-like protein [Bombyx mori]_x0001_gi|95103028|gb|ABF51455.1| ARP6 actin-related protein 6-like protein [Bombyx mori]	3e-125	gi|114052308|ref|NP_001040469.1|ARP6 actin-related protein 6-like protein [Bombyx mori]
comp15965_c0_seq1	2066	46.36	4.11	-3.68899	5.75007	5.20612e-07	1.42784e-05	BGIBMGA012277	4e-11	gi|512935154|ref|XP_004933205.1| PREDICTED: protein SERAC1-like [Bombyx mori]	0	gi|512912555|ref|XP_004927686.1|PREDICTED: uncharacterized protein LOC101739028, partial [Bombyx mori]
comp16869_c0_seq9	1245	4.27	0.37	-3.70947	1.54754	2.27615e-05	0.000415907
comp16413_c0_seq1	2246	12.82	1.12	-3.71137	4.0162	7.88326e-07	2.07066e-05	BGIBMGA004559	0	gi|512894813|ref|XP_004923520.1| PREDICTED: facilitated trehalose transporter Tret1-like [Bombyx mori]	0	gi|512894813|ref|XP_004923520.1|PREDICTED: facilitated trehalose transporter Tret1-like [Bombyx mori]
comp12224_c0_seq1	1489	7	0.61	-3.71211	2.53208	2.73051e-06	6.38564e-05
comp17562_c0_seq1	620	8.05	0.68	-3.72424	1.37452	2.68782e-05	0.000488007	BGIBMGA004821	1e-109	gi|512894136|ref|XP_004923359.1| PREDICTED: metastasis-associated protein MTA1-like [Bombyx mori]	9e-138	gi|512894136|ref|XP_004923359.1|PREDICTED: metastasis-associated protein MTA1-like [Bombyx mori]
comp17975_c0_seq1	467	3.34	0.27	-3.72906	-0.269039	0.000621965	0.00719034
comp18369_c0_seq1	563	2.69	0.22	-3.72906	-0.269039	0.000621965	0.00719034
comp777_c0_seq1	840	1.73	0.14	-3.72906	-0.269039	0.000621965	0.00719034	BGIBMGA007001	5e-69	no hits	1e-173	gi|512932421|ref|XP_004932540.1|PREDICTED: uncharacterized protein LOC101747190 [Bombyx mori]
comp8376_c0_seq1	560	2.71	0.22	-3.72906	-0.269039	0.000621965	0.00719034
comp17085_c0_seq1	814	1931.89	166.63	-3.72946	9.70871	2.96295e-07	8.63608e-06	BGIBMGA011783	7e-83	gi|114052412|ref|NP_001040244.1| autophagy related protein Atg8 [Bombyx mori]_x0001_gi|87248499|gb|ABD36302.1| gaba receptor protein [Bombyx mori]_x0001_gi|213390050|gb|ACJ46064.1| autophagy related protein Atg8 [Bombyx mori]_x0001_gi|226424978|gb|ACO53446.1| gamma-aminobutyric acid type A receptor-associated protein [Bombyx mori]	1e-79	gi|114052412|ref|NP_001040244.1|autophagy related protein Atg8 [Bombyx mori]
comp10923_c0_seq6	405	9.59	0.8	-3.74209	0.926937	5.28755e-05	0.000894128
comp10705_c0_seq2	418	1238.56	105.64	-3.74305	7.97837	2.87489e-07	8.43517e-06
comp10960_c0_seq1	1229	156.47	13.26	-3.75469	6.71786	2.94819e-07	8.61487e-06	BGIBMGA012152	0	gi|512901370|ref|XP_004925119.1| PREDICTED: aldose reductase-like isoform X2 [Bombyx mori]	0	gi|512901370|ref|XP_004925119.1|PREDICTED: aldose reductase-like isoform X2 [Bombyx mori]
comp11312_c0_seq1	1899	110.04	9.33	-3.75482	6.86692	2.92692e-07	8.57023e-06	BGIBMGA005862	0	gi|512909518|ref|XP_004926940.1| PREDICTED: solute carrier family 52, riboflavin transporter, member 3-like [Bombyx mori]	3e-162	gi|357620577|gb|EHJ72726.1|hypothetical protein KGM_16079 [Danaus plexippus]
comp13812_c0_seq1	1632	36.52	3.04	-3.77835	5.04505	3.50322e-07	1.00115e-05	BGIBMGA009298	9e-180	gi|389610121|dbj|BAM18672.1| inositol 1 [Papilio xuthus]	1e-138	gi|357622519|gb|EHJ73963.1|hypothetical protein KGM_04765 [Danaus plexippus]
comp13714_c0_seq2	2783	7.92	0.66	-3.78007	3.6337	7.59479e-07	1.99856e-05
comp18226_c0_seq1	497	3.25	0.25	-3.79585	-0.213995	0.000488131	0.00596146
comp16275_c0_seq1	2776	15.19	1.24	-3.80972	4.5695	3.7016e-07	1.04945e-05
comp16138_c1_seq1	1466	14.46	1.16	-3.82898	3.54225	5.7529e-07	1.5628e-05	BGIBMGA007281	0	gi|512905072|ref|XP_004925854.1| PREDICTED: putative inorganic phosphate cotransporter-like [Bombyx mori]	0	gi|512905072|ref|XP_004925854.1|PREDICTED: putative inorganic phosphate cotransporter-like [Bombyx mori]
comp16717_c0_seq4	3076	12.37	0.99	-3.83683	4.42219	3.4452e-07	9.86651e-06				0	gi|512929408|ref|XP_004931813.1|PREDICTED: mucin-5AC-like [Bombyx mori]
comp11331_c0_seq1	893	14.86	1.18	-3.84127	2.82051	1.24013e-06	3.12527e-05
comp5831_c0_seq1	477	3.57	0.26	-3.85968	-0.160871	0.000385253	0.00489758
comp4339_c0_seq1	509	8.06	0.61	-3.87675	1.04838	2.92624e-05	0.000525427
comp14492_c0_seq2	1774	8.21	0.63	-3.87921	3.00691	9.07485e-07	2.35337e-05
comp14365_c0_seq1	1559	79.75	6.2	-3.87923	6.09734	1.55878e-07	4.84204e-06	BGIBMGA009187	8e-115	gi|512911845|ref|XP_004927511.1| PREDICTED: molybdenum cofactor biosynthesis protein 1-like [Bombyx mori]	2e-113	gi|512911845|ref|XP_004927511.1|PREDICTED: molybdenum cofactor biosynthesis protein 1-like [Bombyx mori]
comp16939_c0_seq18	2081	11.21	0.86	-3.89505	3.69687	3.89128e-07	1.10104e-05	BGIBMGA001359	6e-33	no hits
comp17238_c0_seq1	1860	43.51	3.32	-3.90602	5.48618	1.47641e-07	4.60622e-06	BGIBMGA000527	9e-145	gi|512921870|ref|XP_004929980.1| PREDICTED: facilitated trehalose transporter Tret1-like [Bombyx mori]	0	gi|512921870|ref|XP_004929980.1|PREDICTED: facilitated trehalose transporter Tret1-like [Bombyx mori]
comp14120_c0_seq1	2008	887.24	67.24	-3.91727	9.95144	9.40817e-08	3.06926e-06	BGIBMGA014287	4e-149	gi|512939938|ref|XP_004934355.1| PREDICTED: luciferin 4-monooxygenase-like [Bombyx mori]	0	gi|512939938|ref|XP_004934355.1|PREDICTED: luciferin 4-monooxygenase-like [Bombyx mori]
comp10307_c0_seq1	1186	3.98	0.29	-3.94182	1.35918	1.21556e-05	0.000242376	BGIBMGA003920	0	gi|512908403|ref|XP_004926673.1| PREDICTED: inactive pancreatic lipase-related protein 1-like [Bombyx mori]	0	gi|512908403|ref|XP_004926673.1|PREDICTED: inactive pancreatic lipase-related protein 1-like [Bombyx mori]
comp14873_c0_seq1	1848	15.97	1.18	-3.94317	4.02671	2.33647e-07	7.0286e-06	BGIBMGA000028	0	gi|389610999|dbj|BAM19110.1| simila to CG8420 [Papilio polytes]	0	gi|512906047|ref|XP_004926099.1|PREDICTED: uncharacterized protein LOC101738974 [Bombyx mori]
comp12936_c0_seq1	1957	7	0.52	-3.94919	2.92143	6.46036e-07	1.72869e-05	BGIBMGA004920	0	gi|512899240|ref|XP_004924594.1| PREDICTED: luciferin 4-monooxygenase-like [Bombyx mori]	0	gi|512899240|ref|XP_004924594.1|PREDICTED: luciferin 4-monooxygenase-like [Bombyx mori]
comp18000_c0_seq1	1132	3.52	0.25	-3.9519	1.11677	1.86624e-05	0.00035414	BGIBMGA006266	0	gi|108876766|gb|EAT40991.1| AAEL007335-PA [Aedes aegypti]	0	gi|512894960|ref|XP_004923557.1|PREDICTED: uncharacterized protein LOC101741944 [Bombyx mori]
comp16427_c0_seq1	3313	33.42	2.47	-3.95419	5.95932	1.01378e-07	3.25525e-06	BGIBMGA013118	0	gi|512909328|ref|XP_004926894.1| PREDICTED: apoptosis-inducing factor 3-like [Bombyx mori]	0	gi|512909328|ref|XP_004926894.1|PREDICTED: apoptosis-inducing factor 3-like [Bombyx mori]
comp12114_c0_seq3	277	14.42	1.02	-3.96671	0.826583	3.24175e-05	0.000578295
comp13358_c0_seq1	2512	4.32	0.31	-3.98329	2.59395	1.08168e-06	2.74044e-05	BGIBMGA010092	0	gi|112983652|ref|NP_001036870.1| receptor type guanylyl cyclase [Bombyx mori]_x0001_gi|12964646|dbj|BAB32672.1| receptor type guanylyl cyclase [Bombyx mori]	0	gi|357624113|gb|EHJ75005.1|receptor type guanylyl cyclase [Danaus plexippus]
comp13468_c0_seq1	1084	5.32	0.37	-4.00397	1.63152	6.22673e-06	0.000135631
comp17322_c0_seq1	1948	10.01	0.69	-4.0458	3.42502	2.17565e-07	6.60038e-06	BGIBMGA003881	2e-36	no hits
comp13250_c0_seq1	1671	84.71	5.85	-4.04603	6.2792	5.69611e-08	1.94252e-06	BGIBMGA011589	2e-69	gi|512933098|ref|XP_004932707.1| PREDICTED: neurofilament heavy polypeptide-like isoform X2 [Bombyx mori]	5e-66	gi|512933098|ref|XP_004932707.1|PREDICTED: neurofilament heavy polypeptide-like isoform X2 [Bombyx mori]
comp16823_c0_seq2	4335	24.74	1.71	-4.0481	5.91516	5.9369e-08	2.01502e-06	BGIBMGA013437	0	gi|525344552|ref|NP_001266430.1| scavenger receptor class B member 1-like [Bombyx mori]_x0001_gi|422898288|dbj|BAM67014.1| scavenger receptor class B type 1 like protein 11 [Bombyx mori]	0	gi|422898286|dbj|BAM67013.1|scavenger receptor class B type 1 like protein 11 [Bombyx mori]
comp14545_c0_seq1	1828	4.95	0.33	-4.05042	2.31325	1.03254e-06	2.63935e-05	BGIBMGA008002	0	gi|512892434|ref|XP_004922930.1| PREDICTED: fatty-acid amide hydrolase 2-A-like [Bombyx mori]	0	gi|512892434|ref|XP_004922930.1|PREDICTED: fatty-acid amide hydrolase 2-A-like [Bombyx mori]
comp10596_c0_seq1	683	5.28	0.35	-4.05399	0.905705	1.93925e-05	0.000365085
comp11206_c0_seq2	1313	1.99	0.13	-4.06637	0.532923	4.20337e-05	0.000727401	BGIBMGA013435	0	gi|512908135|ref|XP_004926607.1| PREDICTED: synaptic vesicle 2-related protein-like [Bombyx mori]	0	gi|512908135|ref|XP_004926607.1|PREDICTED: synaptic vesicle 2-related protein-like [Bombyx mori]
comp122_c0_seq1	659	2.9	0.18	-4.09002	0.0348225	0.000127312	0.00187736	BGIBMGA010251	6e-114	gi|512927487|ref|XP_004931347.1| PREDICTED: microtubule-associated proteins 1A/1B light chain 3C-like isoform X1 [Bombyx mori]	1e-145	gi|512927495|ref|XP_004931349.1|PREDICTED: microtubule-associated proteins 1A/1B light chain 3C-like isoform X3 [Bombyx mori]
comp5962_c0_seq1	892	2.08	0.13	-4.09002	0.0348225	0.000127312	0.00187736
comp17268_c0_seq1	1018	24.75	1.65	-4.09609	3.74449	1.53177e-07	4.7685e-06
comp16346_c0_seq1	5137	21.86	1.46	-4.09647	5.98203	4.47119e-08	1.5507e-06	BGIBMGA002632	2e-23	gi|298204355|gb|ADI61826.1| endonuclease-reverse transcriptase [Bombyx mori]	8e-34	gi|512933288|ref|XP_004932754.1|PREDICTED: craniofacial development protein 2-like [Bombyx mori]
comp11329_c0_seq1	926	10.52	0.69	-4.1021	2.36181	7.571e-07	1.99598e-05	BGIBMGA013192	4e-180	gi|512891611|ref|XP_004922727.1| PREDICTED: L-xylulose reductase-like [Bombyx mori]	7e-177	gi|512891611|ref|XP_004922727.1|PREDICTED: L-xylulose reductase-like [Bombyx mori]
comp16583_c1_seq1	1690	24.07	1.6	-4.10247	4.47587	7.68113e-08	2.55246e-06	BGIBMGA007327	0	gi|379698978|ref|NP_001243961.1| UDP-glycosyltransferase UGT33R1 precursor [Bombyx mori]_x0001_gi|363896144|gb|AEW43156.1| UDP-glycosyltransferase UGT33R1 [Bombyx mori]	0	gi|379699036|ref|NP_001243992.1|UDP-glycosyltransferase UGT33R2 precursor [Bombyx mori]
comp10557_c0_seq1	518	7.47	0.48	-4.10937	0.95622	1.5141e-05	0.000295157	BGIBMGA004283	3e-13	no hits	3e-105	gi|512902393|ref|XP_004925365.1|PREDICTED: uncharacterized protein LOC101744317 [Bombyx mori]
comp13404_c0_seq1	1073	5892.6	390.11	-4.11179	11.7233	2.7991e-08	1.00747e-06
comp15463_c0_seq1	2183	17.08	1.13	-4.11528	4.36266	8.4979e-08	2.8108e-06	BGIBMGA014248	0	gi|512902417|ref|XP_004925371.1| PREDICTED: putative inorganic phosphate cotransporter-like [Bombyx mori]	0	gi|512902417|ref|XP_004925371.1|PREDICTED: putative inorganic phosphate cotransporter-like [Bombyx mori]
comp14148_c0_seq1	2043	5.89	0.38	-4.12387	2.7262	4.70211e-07	1.3021e-05	BGIBMGA009179	0	gi|512911114|ref|XP_004927335.1| PREDICTED: lipase 1-like [Bombyx mori]	0	gi|512911114|ref|XP_004927335.1|PREDICTED: lipase 1-like [Bombyx mori]
comp5197_c0_seq1	855	2.26	0.14	-4.14228	0.0800469	0.000103439	0.00157239	BGIBMGA008838	6e-180	gi|512911685|ref|XP_004927473.1| PREDICTED: protein msta, isoform A-like [Bombyx mori]	4e-176	gi|512911685|ref|XP_004927473.1|PREDICTED: protein msta, isoform A-like [Bombyx mori]
comp9486_c0_seq1	621	3.21	0.2	-4.14228	0.0800469	0.000103439	0.00157239				4e-47	gi|512900099|ref|XP_004924809.1|PREDICTED: probable serine/threonine-protein kinase DDB_G0267686-like [Bombyx mori]
comp14724_c0_seq1	3061	5.08	0.33	-4.14952	3.11015	1.96535e-07	6.00061e-06	BGIBMGA005105	0	gi|512887229|ref|XP_004921888.1| PREDICTED: putative epidermal cell surface receptor-like [Bombyx mori]	0	gi|512887229|ref|XP_004921888.1|PREDICTED: putative epidermal cell surface receptor-like [Bombyx mori]
comp9275_c0_seq1	1956	51.76	3.29	-4.1681	5.7974	3.06162e-08	1.09096e-06				4e-79	gi|512900323|ref|XP_004924863.1|PREDICTED: uncharacterized protein LOC101742586 [Bombyx mori]
comp17717_c0_seq1	1052	5.43	0.33	-4.20449	1.60282	2.972e-06	6.8828e-05	BGIBMGA012786	2e-138	gi|512917829|ref|XP_004928983.1| PREDICTED: collagenase-like isoform X1 [Bombyx mori]	0	gi|512917829|ref|XP_004928983.1|PREDICTED: collagenase-like isoform X1 [Bombyx mori]
comp17169_c0_seq1	1380	108.37	6.58	-4.23359	6.33577	1.71538e-08	6.3173e-07
comp16726_c0_seq1	2229	12	0.73	-4.23709	3.87813	6.50156e-08	2.19106e-06	BGIBMGA001404	3e-15	gi|512933332|ref|XP_004932765.1| PREDICTED: RNA-directed DNA polymerase from mobile element jockey-like [Bombyx mori]	0	gi|512911194|ref|XP_004927352.1|PREDICTED: RNA-directed DNA polymerase from mobile element jockey-like [Bombyx mori]
comp14088_c0_seq1	2154	1204.7	73.14	-4.2373	10.4794	1.27928e-08	4.83587e-07	BGIBMGA003587	0	gi|112983366|ref|NP_001036997.1| protein disulfide-isomerase like protein ERp57 precursor [Bombyx mori]_x0001_gi|62241292|dbj|BAD93614.1| protein disulfide-isomerase like protein ERp57 [Bombyx mori]	0	gi|62241290|dbj|BAD93613.1|protein disulfide-isomerase like protein ERp57 [Bombyx mori]
comp11763_c0_seq1	1109	4.4	0.26	-4.23871	1.38143	4.04551e-06	9.1177e-05	BGIBMGA014550	1e-163	gi|512937662|ref|XP_004933819.1| PREDICTED: acyl-CoA Delta(11) desaturase [Bombyx mori]	0	gi|512937662|ref|XP_004933819.1|PREDICTED: acyl-CoA Delta(11) desaturase [Bombyx mori]
comp9654_c0_seq1	1051	1.94	0.11	-4.24145	0.166641	6.91332e-05	0.00112255	BGIBMGA009036	9e-60	gi|389608503|dbj|BAM17861.1| spatzle 3 [Papilio xuthus]	1e-104	gi|512929416|ref|XP_004931815.1|PREDICTED: uncharacterized protein LOC101743559 [Bombyx mori]
comp11823_c0_seq1	256	24.62	1.41	-4.27818	1.41826	3.35393e-06	7.70487e-05
comp15841_c0_seq1	4804	19.27	1.13	-4.28489	5.69229	1.55367e-08	5.78135e-07	BGIBMGA006572	4e-41	gi|512924122|ref|XP_004930521.1| PREDICTED: LOW QUALITY PROTEIN: patched domain-containing protein 3-like [Bombyx mori]	0	gi|357611419|gb|EHJ67476.1|hypothetical protein KGM_03527 [Danaus plexippus]
comp18725_c0_seq1	1142	1.83	0.1	-4.28859	0.208151	5.68506e-05	0.000954569
comp14133_c0_seq4	550	4.21	0.22	-4.33424	0.248553	3.88701e-05	0.000674866
comp276_c0_seq1	2750	2.18	0.12	-4.33557	1.7259	1.45549e-06	3.61695e-05	BGIBMGA010726	0	gi|512934491|ref|XP_004933046.1| PREDICTED: ABC transporter G family member 20-like [Bombyx mori]	0	gi|512934491|ref|XP_004933046.1|PREDICTED: ABC transporter G family member 20-like [Bombyx mori]
comp7933_c0_seq1	1842	15.2	0.85	-4.34295	3.92844	3.45373e-08	1.21553e-06	BGIBMGA012343	0	gi|512935019|ref|XP_004933172.1| PREDICTED: tyrosine-protein phosphatase corkscrew-like [Bombyx mori]	0	gi|512935019|ref|XP_004933172.1|PREDICTED: tyrosine-protein phosphatase corkscrew-like [Bombyx mori]
comp12285_c0_seq1	1969	4.15	0.23	-4.35918	2.153	6.17963e-07	1.66605e-05	BGIBMGA009193	0	gi|512911833|ref|XP_004927508.1| PREDICTED: organic cation transporter protein-like [Bombyx mori]	0	gi|512911833|ref|XP_004927508.1|PREDICTED: organic cation transporter protein-like [Bombyx mori]
comp16727_c0_seq2	2972	18.32	1.01	-4.37994	4.90926	1.20288e-08	4.55913e-07	BGIBMGA005266	9e-86	gi|357616868|gb|EHJ70454.1| cytochrome P450 333B11 [Danaus plexippus]	0	gi|525344404|ref|NP_001266419.1|probable cytochrome P450 49a1-like [Bombyx mori]
comp15003_c0_seq1	2600	7.92	0.43	-4.39685	3.49647	4.08577e-08	1.42655e-06	BGIBMGA005989	1e-67	gi|512918791|ref|XP_004929218.1| PREDICTED: LIM domain transcription factor LMO4-like isoform X1 [Bombyx mori]_x0001_gi|512918795|ref|XP_004929219.1| PREDICTED: LIM domain transcription factor LMO4-like isoform X2 [Bombyx mori]	2e-144	gi|512918791|ref|XP_004929218.1|PREDICTED: LIM domain transcription factor LMO4-like isoform X1 [Bombyx mori]
comp11761_c1_seq1	1439	3.01	0.16	-4.40328	1.22792	3.11465e-06	7.18986e-05
comp15774_c0_seq1	3737	14.51	0.78	-4.40684	4.90802	1.00567e-08	3.87332e-07	BGIBMGA012693	0	gi|512900099|ref|XP_004924809.1| PREDICTED: probable serine/threonine-protein kinase DDB_G0267686-like [Bombyx mori]	0	gi|512900099|ref|XP_004924809.1|PREDICTED: probable serine/threonine-protein kinase DDB_G0267686-like [Bombyx mori]
comp15446_c0_seq2	1186	32.4	1.74	-4.40882	4.35292	1.67461e-08	6.18308e-07
comp12921_c1_seq1	1740	4.3	0.23	-4.41431	2.01681	6.33379e-07	1.70119e-05	BGIBMGA002944	0	gi|512885775|ref|XP_004921652.1| PREDICTED: 15-hydroxyprostaglandin dehydrogenase [NAD(+)]-like [Bombyx mori]	0	gi|512885775|ref|XP_004921652.1|PREDICTED: 15-hydroxyprostaglandin dehydrogenase [NAD(+)]-like [Bombyx mori]
comp15186_c0_seq2	1900	6.7	0.35	-4.42054	2.78772	1.0132e-07	3.25525e-06
comp16069_c1_seq1	4193	5.68	0.3	-4.42084	3.72009	2.25225e-08	8.14744e-07	BGIBMGA003411	0	gi|512893052|ref|XP_004923085.1| PREDICTED: flocculation protein FLO11-like [Bombyx mori]	0	gi|512893052|ref|XP_004923085.1|PREDICTED: flocculation protein FLO11-like [Bombyx mori]
comp10085_c0_seq1	1790	69.7	3.7	-4.42772	6.08168	5.64417e-09	2.26544e-07	BGIBMGA003497	0	gi|164448642|ref|NP_001106734.1| chromodomain-helicase-DNA-binding protein 1 [Bombyx mori]_x0001_gi|269969346|sp|A9X4T1.1|CHD1_BOMMO RecName: Full=Chromodomain-helicase-DNA-binding protein 1; Short=CHD-1; AltName: Full=ATP-dependent helicase CHD1	0	gi|525344524|ref|NP_001266428.1|uncharacterized protein LOC101741261 [Bombyx mori]
comp8288_c0_seq1	1667	2.03	0.1	-4.45247	0.884122	5.76672e-06	0.000126381	BGIBMGA013477	0	gi|512908146|ref|XP_004926609.1| PREDICTED: synaptic vesicle glycoprotein 2B-like isoform X1 [Bombyx mori]	0	gi|512908146|ref|XP_004926609.1|PREDICTED: synaptic vesicle glycoprotein 2B-like isoform X1 [Bombyx mori]
comp12957_c0_seq1	739	3.35	0.16	-4.46311	0.363658	2.2545e-05	0.000413006
comp11745_c0_seq1	631	4.06	0.19	-4.50363	0.400156	1.89214e-05	0.000356685
comp566_c0_seq1	1209	2.01	0.09	-4.50363	0.400156	1.89214e-05	0.000356685	BGIBMGA003082	3e-131	gi|512926222|ref|XP_004931031.1| PREDICTED: transcription factor SOX-21-like [Bombyx mori]	2e-160	gi|512926222|ref|XP_004931031.1|PREDICTED: transcription factor SOX-21-like [Bombyx mori]
comp14760_c1_seq12	4198	6.9	0.34	-4.52871	3.99962	1.10571e-08	4.22448e-07	BGIBMGA014228	7e-20	gi|189240756|ref|XP_968999.2| PREDICTED: similar to zinc knuckle domain protein [Tribolium castaneum]	0	gi|512898135|ref|XP_004924325.1|PREDICTED: uncharacterized protein LOC101747024 [Bombyx mori]
comp17974_c0_seq1	1391	2.59	0.12	-4.53477	0.960411	3.94671e-06	8.92319e-05	BGIBMGA003461	0	gi|512922852|ref|XP_004930216.1| PREDICTED: transmembrane protease serine 9-like [Bombyx mori]	0	gi|512922852|ref|XP_004930216.1|PREDICTED: transmembrane protease serine 9-like [Bombyx mori]
comp10008_c0_seq2	2073	2.82	0.13	-4.54411	1.66864	7.14054e-07	1.89649e-05	BGIBMGA002956	0	gi|512926164|ref|XP_004931017.1| PREDICTED: protein phosphatase PHLPP-like protein-like [Bombyx mori]	0	gi|512926164|ref|XP_004931017.1|PREDICTED: protein phosphatase PHLPP-like protein-like [Bombyx mori]
comp4528_c0_seq1	839	8.82	0.42	-4.55324	1.93214	4.27773e-07	1.18919e-05
comp10245_c0_seq2	318	5.06	0.21	-4.56557	-0.378785	0.000797167	0.00876209
comp13795_c0_seq1	444	3.4	0.14	-4.56557	-0.378785	0.000797167	0.00876209
comp21860_c0_seq1	753	1.85	0.08	-4.56557	-0.378785	0.000797167	0.00876209	BGIBMGA009656	3e-173	no hits	5e-176	gi|512935566|ref|XP_004933305.1|PREDICTED: uncharacterized protein LOC101738020 [Bombyx mori]
comp5168_c0_seq1	541	2.68	0.11	-4.56557	-0.378785	0.000797167	0.00876209
comp15638_c1_seq1	2181	22.97	1.1	-4.57406	4.7671	4.8001e-09	1.94854e-07	BGIBMGA007671	0	gi|294846792|gb|ADF43469.1| carboxyl/choline esterase CCE006a [Helicoverpa armigera]	2e-103	gi|294846792|gb|ADF43469.1|carboxyl/choline esterase CCE006a [Helicoverpa armigera]
comp12584_c0_seq1	1360	61.45	2.93	-4.58384	5.47851	2.8393e-09	1.17597e-07
comp14024_c0_seq1	1586	26.51	1.25	-4.60051	4.49617	5.02494e-09	2.03403e-07	BGIBMGA008401	0	gi|512914456|ref|XP_004928146.1| PREDICTED: alkaline phosphatase, tissue-nonspecific isozyme-like [Bombyx mori]	0	gi|512914456|ref|XP_004928146.1|PREDICTED: alkaline phosphatase, tissue-nonspecific isozyme-like [Bombyx mori]
comp13977_c0_seq1	2747	2053.55	96.44	-4.60826	11.5932	1.19992e-09	5.18494e-08	BGIBMGA000475	0	gi|112983032|ref|NP_001037075.1| calreticulin precursor [Bombyx mori]_x0001_gi|75013004|sp|Q7Z1E6.1|CALR_BOMMO RecName: Full=Calreticulin; Flags: Precursor	0	gi|28804517|dbj|BAC57964.1|calreticulin [Bombyx mori]
comp14015_c0_seq2	1938	72.65	3.38	-4.6187	6.25251	1.65523e-09	7.0813e-08	BGIBMGA012400	0	gi|320202937|ref|NP_001188510.1| sorbitol dehydrogenase-2b [Bombyx mori]_x0001_gi|315013358|dbj|BAJ41475.1| sorbitol dehydrogenase-2b [Bombyx mori]	0	gi|95103082|gb|ABF51482.1|sorbitol dehydrogenase [Bombyx mori]
comp8397_c0_seq1	929	2.88	0.13	-4.61878	0.504629	9.66399e-06	0.000198403
comp10288_c0_seq1	486	3.19	0.13	-4.6356	-0.319564	0.000621965	0.00719034
comp17493_c0_seq1	310	5.47	0.22	-4.6356	-0.319564	0.000621965	0.00719034
comp4196_c0_seq1	728	2.02	0.08	-4.6356	-0.319564	0.000621965	0.00719034	BGIBMGA013630	6e-102	gi|512902138|ref|XP_004925301.1| PREDICTED: synaptic vesicle glycoprotein 2B-like [Bombyx mori]	2e-145	gi|512902138|ref|XP_004925301.1|PREDICTED: synaptic vesicle glycoprotein 2B-like [Bombyx mori]
comp13642_c0_seq2	3254	3.03	0.14	-4.65269	2.43312	1.06126e-07	3.40009e-06	BGIBMGA008337	5e-164	gi|512914967|ref|XP_004928273.1| PREDICTED: protein TIS11-like isoform X1 [Bombyx mori]	0	gi|512914967|ref|XP_004928273.1|PREDICTED: protein TIS11-like isoform X1 [Bombyx mori]
comp12942_c0_seq2	1599	6.39	0.28	-4.67153	2.45121	9.62695e-08	3.13347e-06	BGIBMGA012991	8e-157	gi|512917522|ref|XP_004928907.1| PREDICTED: calcium release-activated calcium channel protein 1-like [Bombyx mori]	0	gi|512917522|ref|XP_004928907.1|PREDICTED: calcium release-activated calcium channel protein 1-like [Bombyx mori]
comp557_c0_seq1	786	1.95	0.08	-4.70238	-0.26256	0.000488131	0.00596146
comp10660_c0_seq1	951	4.38	0.18	-4.71029	1.12456	1.53159e-06	3.77326e-05
comp10948_c0_seq1	816	5.18	0.22	-4.71029	1.12456	1.53159e-06	3.77326e-05
comp11836_c0_seq1	934	4.48	0.19	-4.71029	1.12456	1.53159e-06	3.77326e-05
comp4611_c0_seq1	771	39.04	1.69	-4.71583	3.93959	5.22525e-09	2.10914e-07	BGIBMGA005860	3e-149	gi|512909515|ref|XP_004926939.1| PREDICTED: reticulon-1-like [Bombyx mori]	3e-149	gi|512909515|ref|XP_004926939.1|PREDICTED: reticulon-1-like [Bombyx mori]
comp11870_c0_seq2	801	3.64	0.15	-4.72542	0.602318	6.00382e-06	0.000131175
comp11714_c0_seq1	2113	11.69	0.5	-4.72561	3.73855	5.45724e-09	2.19658e-07	BGIBMGA002160	0	gi|512898782|ref|XP_004924481.1| PREDICTED: putative fatty acyl-CoA reductase CG5065-like [Bombyx mori]	0	gi|512898782|ref|XP_004924481.1|PREDICTED: putative fatty acyl-CoA reductase CG5065-like [Bombyx mori]
comp17271_c0_seq1	1410	36.61	1.57	-4.73322	4.77974	1.71493e-09	7.31483e-08	BGIBMGA012521	0	gi|512911868|ref|XP_004927517.1| PREDICTED: venom allergen 5-like [Bombyx mori]	0	gi|512911868|ref|XP_004927517.1|PREDICTED: venom allergen 5-like [Bombyx mori]
comp15067_c0_seq8	1273	14.77	0.61	-4.73716	3.31202	1.15738e-08	4.41008e-07
comp13800_c0_seq1	2223	2.42	0.1	-4.73798	1.54359	5.08031e-07	1.3987e-05	BGIBMGA005605	0	gi|512888057|ref|XP_004922024.1| PREDICTED: facilitated trehalose transporter Tret1-like [Bombyx mori]	0	gi|512888057|ref|XP_004922024.1|PREDICTED: facilitated trehalose transporter Tret1-like [Bombyx mori]
comp14988_c0_seq1	1880	278.34	11.91	-4.7423	8.14078	5.66512e-10	2.61125e-08	BGIBMGA008010	0	gi|512892371|ref|XP_004922915.1| PREDICTED: 5-aminolevulinate synthase, nonspecific, mitochondrial-like [Bombyx mori]	0	gi|512892371|ref|XP_004922915.1|PREDICTED: 5-aminolevulinate synthase, nonspecific, mitochondrial-like [Bombyx mori]
comp13035_c0_seq7	1381	4.02	0.16	-4.75544	1.56021	4.27248e-07	1.18919e-05
comp6107_c0_seq1	306	6.09	0.22	-4.76621	-0.207615	0.000385253	0.00489758
comp8592_c0_seq1	643	31.91	1.31	-4.78279	3.35607	8.57595e-09	3.35731e-07	BGIBMGA003719	2e-74	gi|512922726|ref|XP_004930187.1| PREDICTED: uncharacterized protein LOC101746063 isoform X2 [Bombyx mori]	3e-71	gi|512922726|ref|XP_004930187.1|PREDICTED: uncharacterized protein LOC101746063 isoform X2 [Bombyx mori]
comp12748_c1_seq1	1385	4.1	0.16	-4.78975	1.59292	3.60365e-07	1.02371e-05
comp7344_c0_seq1	518	11.98	0.48	-4.78975	1.59292	3.60365e-07	1.02371e-05
comp13141_c0_seq1	1734	4.88	0.19	-4.81154	2.17945	8.92593e-08	2.92529e-06	BGIBMGA012070	4e-90	gi|512933899|ref|XP_004932905.1| PREDICTED: uncharacterized protein LOC101738865 isoform X2 [Bombyx mori]	2e-41	gi|512933899|ref|XP_004932905.1|PREDICTED: uncharacterized protein LOC101738865 isoform X2 [Bombyx mori]
comp10126_c1_seq1	963	4.69	0.18	-4.82376	1.23163	7.94989e-07	2.08433e-05
comp8340_c1_seq1	1436	2.09	0.08	-4.82471	0.694038	3.28997e-06	7.57011e-05	BGIBMGA005692	0	gi|379699044|ref|NP_001243996.1| ecdysone oxidase [Bombyx mori]_x0001_gi|343227661|gb|AEM17059.1| ecdysone oxidase [Bombyx mori]	0	gi|379699044|ref|NP_001243996.1|ecdysone oxidase [Bombyx mori]
comp10469_c0_seq1	1029	1.59	0.07	-4.82733	-0.154586	0.000305695	0.00398911	BGIBMGA013425	1e-14	gi|357617155|gb|EHJ70614.1| Transcription factor Adf-1 [Danaus plexippus]	3e-19	gi|350414251|ref|XP_003490256.1|PREDICTED: hypothetical protein LOC100743556 [Bombus impatiens]
comp1743_c0_seq1	598	2.87	0.1	-4.82733	-0.154586	0.000305695	0.00398911	BGIBMGA014269	1e-121	no hits	5e-131	gi|512902551|ref|XP_004925403.1|PREDICTED: uncharacterized protein LOC101739218 [Bombyx mori]
comp3740_c0_seq1	718	2.35	0.09	-4.82733	-0.154586	0.000305695	0.00398911
comp12901_c0_seq2	1108	6.67	0.26	-4.83624	1.9475	1.32614e-07	4.16467e-06				2e-32	gi|512907524|ref|XP_004926464.1|PREDICTED: nucleolin 2-like [Bombyx mori]
comp15491_c0_seq1	1355	9.58	0.38	-4.83736	2.77822	1.28359e-08	4.83936e-07	BGIBMGA005105	2e-96	gi|512887229|ref|XP_004921888.1| PREDICTED: putative epidermal cell surface receptor-like [Bombyx mori]	2e-56	gi|512887229|ref|XP_004921888.1|PREDICTED: putative epidermal cell surface receptor-like [Bombyx mori]
comp11701_c0_seq3	1168	10.11	0.39	-4.85584	2.62876	3.19985e-08	1.13456e-06	BGIBMGA007838	5e-41	gi|530233911|ref|NP_001268824.1| 1-acylglycerol-3-phosphate O-acyltransferase 5 [Bombyx mori]_x0001_gi|459352898|gb|AGG55025.1| acyltransferase AGPAT5 [Bombyx mori]	0	gi|525344008|ref|NP_001266388.1|1-acylglycerol-3-phosphate O-acyltransferase 2 [Bombyx mori]
comp12999_c0_seq1	1038	8.71	0.33	-4.86678	2.23265	6.33829e-08	2.14616e-06	BGIBMGA009494	3e-115	gi|512891991|ref|XP_004922820.1| PREDICTED: lysoplasmalogenase-like [Bombyx mori]	1e-155	gi|512891991|ref|XP_004922820.1|PREDICTED: lysoplasmalogenase-like [Bombyx mori]
comp17727_c0_seq1	522	3.49	0.12	-4.88597	-0.103346	0.000195424	0.00273497
comp8721_c0_seq3	647	9.95	0.37	-4.88804	1.68688	2.02954e-07	6.17024e-06
comp16229_c0_seq1	4320	16.8	0.64	-4.91468	5.31295	4.65468e-10	2.19507e-08	BGIBMGA001882	0	gi|357626970|gb|EHJ76842.1| putative hyperpolarization-activated ion channel isoform 1 [Danaus plexippus]	0	gi|512936305|ref|XP_004933486.1|PREDICTED: potassium/sodium hyperpolarization-activated cyclic nucleotide-gated channel 4-like [Bombyx mori]
comp11590_c0_seq1	767	4.36	0.12	-4.91761	0.780468	2.14312e-06	5.07004e-05
comp12395_c0_seq1	580	3.22	0.11	-4.94232	-0.0537783	0.000157376	0.00227837
comp8385_c0_seq1	1028	1.72	0.06	-4.94232	-0.0537783	0.000157376	0.00227837	BGIBMGA004861	3e-162	gi|512894405|ref|XP_004923422.1| PREDICTED: L-asparaginase-like [Bombyx mori]	0	gi|512894405|ref|XP_004923422.1|PREDICTED: L-asparaginase-like [Bombyx mori]
comp9474_c0_seq1	575	3.26	0.11	-4.94232	-0.0537783	0.000157376	0.00227837	BGIBMGA008195	9e-55	gi|512895784|ref|XP_004923754.1| PREDICTED: oleosin GRP-17-like [Bombyx mori]	5e-66	gi|512895784|ref|XP_004923754.1|PREDICTED: oleosin GRP-17-like [Bombyx mori]
comp14227_c0_seq1	2097	105.66	3.86	-4.96749	6.89863	1.71456e-10	8.657e-09	BGIBMGA007424	0	gi|512896796|ref|XP_004923996.1| PREDICTED: fatty-acid amide hydrolase 2-like [Bombyx mori]	0	gi|512896796|ref|XP_004923996.1|PREDICTED: fatty-acid amide hydrolase 2-like [Bombyx mori]
comp13529_c0_seq2	1317	27.89	1	-4.99517	4.27382	5.93477e-10	2.71801e-08
comp11689_c0_seq1	889	5.88	0.2	-5.02698	1.42503	2.40506e-07	7.21973e-06
comp18602_c0_seq1	573	3.52	0.11	-5.04881	0.0407476	0.000103439	0.00157239	BGIBMGA006799	3e-09	gi|512900415|ref|XP_004924886.1| PREDICTED: guanylate cyclase 32E-like [Bombyx mori]	9e-92	gi|512900415|ref|XP_004924886.1|PREDICTED: guanylate cyclase 32E-like [Bombyx mori]
comp5525_c1_seq1	830	2.33	0.07	-5.04881	0.0407476	0.000103439	0.00157239
comp5362_c0_seq1	1065	6.5	0.22	-5.05249	1.84495	7.56913e-08	2.53e-06
comp8542_c0_seq1	725	2.8	0.08	-5.09925	0.0858878	8.43945e-05	0.00132518
comp14685_c0_seq1	2679	12.56	0.41	-5.10868	4.18347	4.61398e-10	2.18309e-08	BGIBMGA005500	0	gi|512931427|ref|XP_004932300.1| PREDICTED: beta-glucuronidase-like [Bombyx mori]	0	gi|512931427|ref|XP_004932300.1|PREDICTED: beta-glucuronidase-like [Bombyx mori]
comp13801_c0_seq1	3060	4.44	0.14	-5.11184	2.87695	6.43767e-09	2.55522e-07	BGIBMGA007558	0	gi|512899354|ref|XP_004924623.1| PREDICTED: inter-alpha-trypsin inhibitor heavy chain H4-like [Bombyx mori]	0	gi|512899354|ref|XP_004924623.1|PREDICTED: inter-alpha-trypsin inhibitor heavy chain H4-like [Bombyx mori]
comp10129_c0_seq1	1066	103.54	3.3	-5.16247	5.84004	7.1741e-11	3.71415e-09	BGIBMGA010276	6e-133	gi|512927603|ref|XP_004931376.1| PREDICTED: trypsin, alkaline A-like [Bombyx mori]	0	gi|512927603|ref|XP_004931376.1|PREDICTED: trypsin, alkaline A-like [Bombyx mori]
comp15169_c0_seq2	1692	10.68	0.33	-5.18023	3.2611	1.21555e-09	5.2316e-08
comp8597_c0_seq1	352	85.03	2.64	-5.18516	3.74666	6.71564e-10	3.05604e-08	BGIBMGA013304	2e-48	no hits
comp12662_c0_seq2	653	3.41	0.09	-5.19512	0.17232	5.68506e-05	0.000954569
comp9777_c0_seq1	542	4.15	0.11	-5.19512	0.17232	5.68506e-05	0.000954569
comp11182_c0_seq1	817	11.87	0.36	-5.19703	2.29616	1.50929e-08	5.63088e-07
comp11631_c0_seq1	2423	351.52	10.73	-5.23012	8.84067	2.31473e-11	1.28697e-09
comp8598_c0_seq1	1002	2.18	0.06	-5.24077	0.213752	3.88701e-05	0.000674866	BGIBMGA010542	5e-88	gi|512919745|ref|XP_004929460.1| PREDICTED: cadherin-86C-like [Bombyx mori]	1e-104	gi|357615339|gb|EHJ69604.1|cadherin [Danaus plexippus]
comp14154_c0_seq1	2244	6.72	0.2	-5.24991	3.01145	2.74626e-09	1.14073e-07	BGIBMGA010158	2e-58	gi|512927303|ref|XP_004931300.1| PREDICTED: microtubule-associated protein Jupiter-like isoform X1 [Bombyx mori]	1e-88	gi|512927311|ref|XP_004931302.1|PREDICTED: microtubule-associated protein Jupiter-like isoform X3 [Bombyx mori]
comp11995_c0_seq3	1125	3.67	0.1	-5.2627	1.10613	3.18927e-07	9.22498e-06
comp12640_c0_seq1	1882	163.04	4.86	-5.26306	7.35472	2.28445e-11	1.2751e-09	BGIBMGA010976	0	gi|284813567|ref|NP_001165389.1| carboxyl/cholinesterase 1 precursor [Bombyx mori]_x0001_gi|284002368|dbj|BAI66477.1| carboxyl/cholinesterase 1 [Bombyx mori]	0	gi|284813567|ref|NP_001165389.1|carboxyl/cholinesterase 1 precursor [Bombyx mori]
comp16308_c1_seq1	1405	12.5	0.36	-5.27615	3.20457	8.13799e-10	3.63387e-08	BGIBMGA000881	0	gi|512914257|ref|XP_004928097.1| PREDICTED: ATP-dependent RNA helicase SUV3 homolog, mitochondrial-like [Bombyx mori]	0	gi|512914257|ref|XP_004928097.1|PREDICTED: ATP-dependent RNA helicase SUV3 homolog, mitochondrial-like [Bombyx mori]
comp5686_c0_seq1	2242	4.33	0.12	-5.27714	2.37409	9.36754e-09	3.62745e-07	BGIBMGA005407	0	gi|189241430|ref|XP_971656.2| PREDICTED: similar to CG30264 CG30264-PA [Tribolium castaneum]	0	gi|512931256|ref|XP_004932257.1|PREDICTED: uncharacterized protein LOC101742174 [Bombyx mori]
comp10367_c1_seq1	1214	1.83	0.05	-5.28502	0.254077	3.23096e-05	0.00057709
comp17790_c0_seq1	653	3.58	0.09	-5.28502	0.254077	3.23096e-05	0.00057709
comp10881_c0_seq1	1232	55.03	1.58	-5.31329	5.14557	5.08534e-11	2.71136e-09	BGIBMGA010297	0	gi|294459895|ref|NP_001170880.1| forkfead transcription factor G1 [Bombyx mori]_x0001_gi|291572201|dbj|BAI94472.1| forkfead transcrition factor BmFOXG1 [Bombyx mori]	0	gi|294459895|ref|NP_001170880.1|forkfead transcription factor G1 [Bombyx mori]
comp17235_c0_seq1	528	41.52	1.17	-5.32104	3.39853	4.88385e-10	2.28804e-08
comp10118_c0_seq1	552	4.59	0.11	-5.36965	0.331633	2.2545e-05	0.000413006
comp7279_c1_seq1	1362	1.72	0.04	-5.36965	0.331633	2.2545e-05	0.000413006	BGIBMGA001879	7e-55	no hits	2e-13	gi|357604903|gb|EHJ64380.1|hypothetical protein KGM_09294 [Danaus plexippus]
comp12712_c0_seq2	1626	46.6	1.28	-5.37184	5.32443	2.68305e-11	1.48597e-09	BGIBMGA012660	0	gi|459352882|gb|AGG55017.1| thiolase 4 [Heliothis subflexa]	0	gi|459352882|gb|AGG55017.1|thiolase 4 [Heliothis subflexa]
comp4472_c0_seq1	1255	5.19	0.14	-5.37853	1.7637	3.14745e-08	1.11875e-06	BGIBMGA013193	2e-179	gi|512891828|ref|XP_004922779.1| PREDICTED: 17-beta-hydroxysteroid dehydrogenase 14-like [Bombyx mori]	4e-176	gi|512891828|ref|XP_004922779.1|PREDICTED: 17-beta-hydroxysteroid dehydrogenase 14-like [Bombyx mori]
comp14488_c0_seq1	1702	19.45	0.53	-5.38261	4.13075	9.51698e-11	4.87413e-09	BGIBMGA007020	0	gi|512932269|ref|XP_004932504.1| PREDICTED: major facilitator superfamily domain-containing protein 10-like [Bombyx mori]	0	gi|512932269|ref|XP_004932504.1|PREDICTED: major facilitator superfamily domain-containing protein 10-like [Bombyx mori]
comp19149_c0_seq1	1093	2.23	0.05	-5.41017	0.368965	1.89214e-05	0.000356685				2e-41	gi|545716017|gb|AGW51759.1|RNA-dependent RNA polymerase-like protein [uncultured virus]
comp5461_c0_seq1	274	10.97	0.26	-5.41017	0.368965	1.89214e-05	0.000356685
comp17574_c0_seq1	3349	4.5	0.12	-5.45141	3.01895	1.12619e-09	4.92115e-08	BGIBMGA006467	0	gi|183979307|dbj|BAG30758.1| similar to CG7896 [Papilio xuthus]	0	gi|357627007|gb|EHJ76865.1|hypothetical protein KGM_17936 [Danaus plexippus]
comp9971_c0_seq1	3841	5.63	0.14	-5.47108	3.54536	1.8766e-10	9.44179e-09	BGIBMGA002938	0	gi|112983340|ref|NP_001036963.1| nitric oxide synthase [Bombyx mori]_x0001_gi|74819490|sp|Q8T8C0.1|NOS_BOMMO RecName: Full=Nitric oxide synthase; AltName: Full=Inducible nitric oxide synthase-like protein_x0001_gi|19223819|dbj|BAB85836.1| nitric oxide synthase [Bombyx mori]_x0001_gi|224176041|dbj|BAH23563.1| nitric-oxide synthase [Bombyx mori]	0	gi|112983340|ref|NP_001036963.1|nitric oxide synthase [Bombyx mori]
comp14341_c0_seq1	1691	200.9	5.16	-5.47642	7.49054	5.61818e-12	3.41609e-10	BGIBMGA013930	0	gi|157908523|dbj|BAF81491.1| juvenile hormone epoxide hydrolase [Bombyx mori]	0	gi|157908523|dbj|BAF81491.1|juvenile hormone epoxide hydrolase [Bombyx mori]
comp12360_c0_seq1	1627	2.91	0.07	-5.48136	1.31562	8.6925e-08	2.85533e-06
comp13891_c0_seq1	1602	170.22	4.33	-5.4891	7.16956	5.90004e-12	3.5572e-10	BGIBMGA013107	0	gi|512918398|ref|XP_004929124.1| PREDICTED: uncharacterized protein LOC101736283, partial [Bombyx mori]	0	gi|512918398|ref|XP_004929124.1|PREDICTED: uncharacterized protein LOC101736283, partial [Bombyx mori]
comp10453_c0_seq2	540	14.28	0.34	-5.50641	1.88794	1.50319e-08	5.62279e-07
comp13844_c0_seq3	1695	8.13	0.2	-5.51152	2.85975	1.18798e-09	5.15957e-08	BGIBMGA009977	1e-101	gi|512907406|ref|XP_004926434.1| PREDICTED: PDZ and LIM domain protein 3-like isoform X3 [Bombyx mori]	0	gi|512907406|ref|XP_004926434.1|PREDICTED: PDZ and LIM domain protein 3-like isoform X3 [Bombyx mori]
comp15856_c0_seq1	2110	359.24	9	-5.51351	8.65962	3.74095e-12	2.38636e-10	BGIBMGA014224	0	gi|379046444|gb|AFC87783.1| yellow-f [Bombyx mori]	0	gi|537544628|ref|NP_001269272.1|uncharacterized protein LOC101736658 [Bombyx mori]
comp11526_c1_seq1	938	2.87	0.06	-5.52532	0.475707	9.66399e-06	0.000198403
comp10065_c0_seq1	1981	7.05	0.17	-5.53898	2.88667	1.0227e-09	4.51028e-08	BGIBMGA005447	0	gi|379698922|ref|NP_001243932.1| gamma-glutamyl transpeptidase [Bombyx mori]_x0001_gi|338858984|gb|AEJ33054.1| gamma-glutamyl transpeptidase [Bombyx mori]	0	gi|379698922|ref|NP_001243932.1|gamma-glutamyl transpeptidase [Bombyx mori]
comp14037_c0_seq1	1306	27.33	0.65	-5.56434	4.21635	5.23941e-11	2.78312e-09
comp14197_c1_seq2	1040	30.39	0.72	-5.57454	4.02154	6.11255e-11	3.22296e-09
comp15628_c0_seq1	2401	50.09	1.18	-5.59692	6.0067	5.34066e-12	3.30106e-10	BGIBMGA007195	0	gi|512901119|ref|XP_004925057.1| PREDICTED: cytochrome P450 4C1-like [Bombyx mori]	0	gi|512901119|ref|XP_004925057.1|PREDICTED: cytochrome P450 4C1-like [Bombyx mori]
comp6987_c0_seq1	1837	18.58	0.43	-5.62165	4.17381	4.02755e-11	2.17991e-09	BGIBMGA005207	0	gi|512909005|ref|XP_004926816.1| PREDICTED: acyl-CoA synthetase family member 2, mitochondrial-like [Bombyx mori]	0	gi|512909005|ref|XP_004926816.1|PREDICTED: acyl-CoA synthetase family member 2, mitochondrial-like [Bombyx mori]
comp17378_c0_seq1	997	15.94	0.35	-5.67518	3.02034	4.20515e-10	2.00961e-08	BGIBMGA012291	1e-37	gi|512934867|ref|XP_004933136.1| PREDICTED: myristoylated alanine-rich C-kinase substrate-like isoform X1 [Bombyx mori]	2e-138	gi|512934867|ref|XP_004933136.1|PREDICTED: myristoylated alanine-rich C-kinase substrate-like isoform X1 [Bombyx mori]
comp8147_c0_seq1	559	5.69	0.11	-5.6989	0.638315	4.42441e-06	9.84741e-05
comp13509_c1_seq1	1501	37.04	0.79	-5.73307	4.86448	7.53746e-12	4.45053e-10	BGIBMGA010289	1e-153	gi|363896172|gb|AEW43170.1| UDP-glycosyltransferase UGT40H1 [Bombyx mori]	0	gi|306518650|ref|NP_001182387.1|UDP-glucosyltransferase precursor [Bombyx mori]
comp4392_c0_seq1	1705	7.96	0.17	-5.74688	2.83388	4.95515e-10	2.31386e-08	BGIBMGA007255	0	gi|379046466|gb|AFC87794.1| yellow-12 [Bombyx mori]	0	gi|525343870|ref|NP_001266377.1|uncharacterized protein LOC101738082 [Bombyx mori]
comp15023_c0_seq1	2141	103.32	2.19	-5.75276	6.87841	1.19191e-12	8.07167e-11	BGIBMGA008090	0	gi|389609145|dbj|BAM18184.1| unknown secreted protein [Papilio xuthus]	0	gi|512903623|ref|XP_004925665.1|PREDICTED: uncharacterized protein LOC101736523 [Bombyx mori]
comp11808_c0_seq1	2342	3.64	0.07	-5.80059	2.17543	2.43773e-09	1.02449e-07	BGIBMGA013102	4e-161	gi|512918394|ref|XP_004929123.1| PREDICTED: nose resistant to fluoxetine protein 6-like [Bombyx mori]	4e-151	gi|357631532|gb|EHJ79002.1|hypothetical protein KGM_15382 [Danaus plexippus]
comp15700_c2_seq5	2295	8.51	0.17	-5.81245	3.37351	1.09871e-10	5.60694e-09	BGIBMGA001404	1e-08	gi|512933332|ref|XP_004932765.1| PREDICTED: RNA-directed DNA polymerase from mobile element jockey-like [Bombyx mori]	1e-115	gi|2055276|dbj|BAA19776.1|Pol protein [Bombyx mori]
comp14416_c0_seq2	5941	6.97	0.14	-5.83992	4.48721	8.58683e-12	5.02857e-10	BGIBMGA011048	3e-69	gi|479443|pir||S33901 reverse transcriptase - silkworm transposon Pao_x0001_gi|972522|gb|AAA75005.1| reverse transcriptase [Bombyx mori]	2e-79	gi|512925329|ref|XP_004930812.1|PREDICTED: uncharacterized protein LOC101747137 [Bombyx mori]
comp16027_c0_seq1	1828	34.48	0.68	-5.85859	5.05473	3.16778e-12	2.05748e-10	BGIBMGA008230	6e-163	gi|512909053|ref|XP_004926828.1| PREDICTED: facilitated trehalose transporter Tret1-like [Bombyx mori]	0	gi|512909053|ref|XP_004926828.1|PREDICTED: facilitated trehalose transporter Tret1-like [Bombyx mori]
comp14599_c0_seq2	1896	96.05	1.86	-5.88038	6.58942	6.29054e-13	4.42786e-11	BGIBMGA014245	0	gi|512902425|ref|XP_004925373.1| PREDICTED: putative inorganic phosphate cotransporter-like [Bombyx mori]	0	gi|512902425|ref|XP_004925373.1|PREDICTED: putative inorganic phosphate cotransporter-like [Bombyx mori]
comp12453_c0_seq2	1169	12.99	0.25	-5.88112	2.96599	2.11673e-10	1.06126e-08				4e-52	gi|512919772|ref|XP_004929466.1|PREDICTED: uncharacterized protein LOC101739417 [Bombyx mori]
comp12531_c1_seq1	916	3.75	0.06	-5.88291	0.812673	1.62639e-06	3.95229e-05	BGIBMGA007757	2e-53	gi|225320705|dbj|BAH29748.1| aquaporin AQP-Bom3 [Bombyx mori]	6e-124	gi|112982873|ref|NP_001036919.1|aquaporin [Bombyx mori]
comp5260_c0_seq1	1067	3.18	0.05	-5.88291	0.812673	1.62639e-06	3.95229e-05	BGIBMGA009261	5e-21	gi|512891160|ref|XP_004922636.1| PREDICTED: fibrohexamerin-like [Bombyx mori]	1e-39	gi|512891160|ref|XP_004922636.1|PREDICTED: fibrohexamerin-like [Bombyx mori]
comp13203_c0_seq1	1509	16.1	0.3	-5.91592	3.665	3.79385e-11	2.06909e-09	BGIBMGA009220	0	gi|512891367|ref|XP_004922671.1| PREDICTED: uncharacterized protein LOC101742817 isoform X1 [Bombyx mori]_x0001_gi|512891372|ref|XP_004922672.1| PREDICTED: uncharacterized protein LOC101742817 isoform X2 [Bombyx mori]_x0001_gi|512891378|ref|XP_004922673.1| PREDICTED: uncharacterized protein LOC101742817 isoform X3 [Bombyx mori]	0	gi|512891367|ref|XP_004922671.1|PREDICTED: uncharacterized protein LOC101742817 isoform X1 [Bombyx mori]
comp12466_c1_seq1	3008	4.07	0.07	-5.93396	2.70543	3.42014e-10	1.65662e-08	BGIBMGA006391	3e-158	gi|357626567|gb|EHJ76618.1| antennapedia-like proteinue protein [Danaus plexippus]	0	gi|357626567|gb|EHJ76618.1|antennapedia-like proteinue protein [Danaus plexippus]
comp10653_c0_seq1	746	13.49	0.24	-5.94803	2.32025	9.83119e-10	4.34916e-08	BGIBMGA011778	2e-89	gi|389614546|dbj|BAM20318.1| unknown secreted protein, partial [Papilio polytes]	4e-86	gi|512928004|ref|XP_004931475.1|PREDICTED: uncharacterized protein LOC101737511 [Bombyx mori]
comp16786_c5_seq2	3846	1199.34	22.11	-5.95757	11.2782	1.61993e-13	1.23488e-11	BGIBMGA002306	2e-68	no hits	2e-25	gi|270016838|gb|EFA13284.1|hypothetical protein TcasGA2_TC010304 [Tribolium castaneum]
comp6158_c0_seq1	618	6.12	0.1	-5.9668	0.89277	9.57264e-07	2.46902e-05	BGIBMGA006731	1e-129	gi|389608557|dbj|BAM17888.1| unknown secreted protein [Papilio xuthus]	2e-126	gi|512923633|ref|XP_004930399.1|PREDICTED: uncharacterized protein LOC101746349 [Bombyx mori]
comp15972_c1_seq1	3503	47.55	0.87	-5.97076	6.48282	3.77371e-13	2.68271e-11	BGIBMGA000422	0	gi|512929941|ref|XP_004931947.1| PREDICTED: elongation of very long chain fatty acids protein AAEL008004-like isoform X1 [Bombyx mori]_x0001_gi|512929945|ref|XP_004931948.1| PREDICTED: elongation of very long chain fatty acids protein AAEL008004-like isoform X2 [Bombyx mori]_x0001_gi|512929949|ref|XP_004931949.1| PREDICTED: elongation of very long chain fatty acids protein AAEL008004-like isoform…	0	gi|512929941|ref|XP_004931947.1|PREDICTED: elongation of very long chain fatty acids protein AAEL008004-like isoform X1 [Bombyx mori]
comp16086_c3_seq10	2971	53.49	0.97	-5.97889	6.41007	3.4633e-13	2.48679e-11	BGIBMGA001404	2e-08	gi|512933332|ref|XP_004932765.1| PREDICTED: RNA-directed DNA polymerase from mobile element jockey-like [Bombyx mori]	2e-125	gi|270015858|gb|EFA12306.1|hypothetical protein TcasGA2_TC016101 [Tribolium castaneum]
comp10802_c0_seq1	578	89.1	1.59	-5.9928	4.63785	3.14548e-12	2.05232e-10
comp13458_c1_seq1	788	21.68	0.37	-6.00979	3.09286	9.0538e-11	4.67039e-09
comp17584_c0_seq1	1764	5.7	0.1	-6.02597	2.39697	5.79605e-10	2.66301e-08	BGIBMGA001316	0	gi|512910301|ref|XP_004927138.1| PREDICTED: collagen alpha-2(I) chain-like [Bombyx mori]	0	gi|512910301|ref|XP_004927138.1|PREDICTED: collagen alpha-2(I) chain-like [Bombyx mori]
comp13830_c0_seq1	3953	4.16	0.07	-6.05594	3.13842	6.78197e-11	3.54973e-09	BGIBMGA005134	6e-89	gi|108870092|gb|EAT34317.1| AAEL013424-PA [Aedes aegypti]	4e-108	gi|512887287|ref|XP_004921898.1|PREDICTED: uncharacterized protein LOC101741470 [Bombyx mori]
comp14791_c0_seq1	2332	110.26	1.89	-6.06188	7.09415	1.62472e-13	1.23488e-11	BGIBMGA006815	0	gi|255652865|ref|NP_001157373.1| beta-galactosidase [Bombyx mori]_x0001_gi|239938036|gb|ACS36117.1| beta-galactosidase [Bombyx mori]	0	gi|255652865|ref|NP_001157373.1|beta-galactosidase [Bombyx mori]
comp11115_c1_seq1	1239	19.27	0.32	-6.06488	3.62245	2.13494e-11	1.19632e-09	BGIBMGA008821	0	gi|512908319|ref|XP_004926652.1| PREDICTED: lipoamide acyltransferase component of branched-chain alpha-keto acid dehydrogenase complex, mitochondrial-like [Bombyx mori]	0	gi|512908319|ref|XP_004926652.1|PREDICTED: lipoamide acyltransferase component of branched-chain alpha-keto acid dehydrogenase complex, mitochondrial-like [Bombyx mori]
comp6518_c0_seq1	500	52.08	0.87	-6.06488	3.62245	2.13494e-11	1.19632e-09
comp4516_c0_seq2	704	5.69	0.08	-6.07156	0.993279	5.78624e-07	1.5659e-05
comp8287_c0_seq1	1752	2.15	0.03	-6.07156	0.993279	5.78624e-07	1.5659e-05	BGIBMGA007307	2e-69	gi|512905245|ref|XP_004925896.1| PREDICTED: ATP synthase subunit O, mitochondrial-like [Bombyx mori]	6e-65	gi|512905245|ref|XP_004925896.1|PREDICTED: ATP synthase subunit O, mitochondrial-like [Bombyx mori]
comp12730_c0_seq1	1774	3.99	0.06	-6.07235	1.89061	2.67065e-09	1.11256e-07	BGIBMGA000223	0	gi|306518646|ref|NP_001182385.1| putative sugar transporter protein 5 [Bombyx mori]_x0001_gi|296044718|gb|ADG85768.1| putative sugar transporter protein 5 [Bombyx mori]	0	gi|306518646|ref|NP_001182385.1|putative sugar transporter protein 5 [Bombyx mori]
comp13482_c0_seq1	2505	124.93	2.11	-6.0826	7.38031	1.15388e-13	8.96079e-12	BGIBMGA009199	0	gi|512911768|ref|XP_004927493.1| PREDICTED: organic cation transporter protein-like [Bombyx mori]	0	gi|512911768|ref|XP_004927493.1|PREDICTED: organic cation transporter protein-like [Bombyx mori]
comp4399_c0_seq1	707	10.83	0.17	-6.09904	1.91681	2.15843e-09	9.15189e-08				1e-14	gi|512934238|ref|XP_004932986.1|PREDICTED: uncharacterized protein LOC101739096 [Bombyx mori]
comp14625_c2_seq6	817	9.67	0.14	-6.16368	1.98033	1.42851e-09	6.12974e-08
comp11907_c0_seq1	1433	2.84	0.04	-6.16923	1.08742	3.18927e-07	9.22498e-06	BGIBMGA010401	0	gi|512919798|ref|XP_004929472.1| PREDICTED: inactive pancreatic lipase-related protein 1-like [Bombyx mori]	0	gi|512919798|ref|XP_004929472.1|PREDICTED: inactive pancreatic lipase-related protein 1-like [Bombyx mori]
comp8008_c0_seq1	2048	8.93	0.14	-6.18615	3.26708	2.90174e-11	1.58862e-09	BGIBMGA009924	0	gi|512895615|ref|XP_004923715.1| PREDICTED: glucose dehydrogenase [acceptor]-like, partial [Bombyx mori]	0	gi|512895615|ref|XP_004923715.1|PREDICTED: glucose dehydrogenase [acceptor]-like, partial [Bombyx mori]
comp4616_c0_seq1	271	19.16	0.26	-6.19265	1.11006	2.84279e-07	8.35815e-06
comp13878_c1_seq1	1186	22.18	0.34	-6.20049	3.75647	8.70319e-12	5.07591e-10
comp9840_c0_seq1	1148	62.26	0.95	-6.21788	5.19875	3.24143e-13	2.3631e-11	BGIBMGA008303	1e-65	no hits	4e-60	gi|512895847|ref|XP_004923770.1|PREDICTED: uncharacterized protein LOC101743770 [Bombyx mori]
comp14442_c0_seq1	611	39.99	0.6	-6.22864	3.56615	1.18674e-11	6.83763e-10
comp9513_c0_seq1	2724	42.44	0.63	-6.2606	5.94384	9.33307e-14	7.49215e-12	BGIBMGA010868	0	gi|164420677|ref|NP_001037456.2| silk gland factor 3 [Bombyx mori]_x0001_gi|33088056|gb|AAP93140.1| POU-M2 [Bombyx mori]	0	gi|164420677|ref|NP_001037456.2|silk gland factor 3 [Bombyx mori]
comp17884_c0_seq1	830	5.42	0.07	-6.26071	1.17595	1.81762e-07	5.6094e-06
comp15122_c0_seq1	3020	102.96	1.52	-6.27469	7.37528	3.53829e-14	3.00944e-12	BGIBMGA000424	6e-135	gi|512929961|ref|XP_004931952.1| PREDICTED: elongation of very long chain fatty acids protein AAEL008004-like isoform X2 [Bombyx mori]	3e-133	gi|512929961|ref|XP_004931952.1|PREDICTED: elongation of very long chain fatty acids protein AAEL008004-like isoform X2 [Bombyx mori]
comp14319_c0_seq1	5569	8.74	0.13	-6.27556	4.71238	6.02724e-13	4.26353e-11	BGIBMGA014236	2e-45	gi|512902539|ref|XP_004925400.1| PREDICTED: myosin-IA-like [Bombyx mori]	0	gi|189234033|ref|XP_001807972.1|
comp14062_c0_seq1	1290	21.79	0.31	-6.30394	3.85882	4.46239e-12	2.78441e-10	BGIBMGA010480	3e-72	gi|512920034|ref|XP_004929531.1| PREDICTED: mucin-22-like [Bombyx mori]	4e-93	gi|512920034|ref|XP_004929531.1|PREDICTED: mucin-22-like [Bombyx mori]
comp14880_c0_seq6	715	6.68	0.08	-6.3257	1.23904	1.31616e-07	4.14242e-06
comp15341_c1_seq1	1178	3.89	0.05	-6.3257	1.23904	1.31616e-07	4.14242e-06				1e-108	gi|512933709|ref|XP_004932858.1|PREDICTED: serine/arginine repetitive matrix protein 2-like [Bombyx mori]
comp16114_c0_seq1	2159	13.07	0.18	-6.34132	3.89583	3.47053e-12	2.2338e-10	BGIBMGA014043	0	gi|512912227|ref|XP_004927603.1| PREDICTED: cytochrome P450 4C1-like [Bombyx mori]	0	gi|433339052|dbj|BAM73880.1|cytochrome P450 [Bombyx mori]
comp9866_c0_seq1	2109	4.11	0.05	-6.375	2.18854	4.03401e-10	1.9343e-08	BGIBMGA010933	0	gi|512899849|ref|XP_004924748.1| PREDICTED: proton-coupled folate transporter-like [Bombyx mori]	0	gi|512899845|ref|XP_004924747.1|PREDICTED: solute carrier family 46 member 3-like [Bombyx mori]
comp8230_c0_seq1	591	8.62	0.1	-6.38789	1.29955	8.6925e-08	2.85533e-06
comp17546_c0_seq1	689	7.47	0.09	-6.42791	1.33856	7.10863e-08	2.38439e-06
comp10487_c0_seq2	1382	22.18	0.29	-6.43231	3.98595	1.88361e-12	1.25186e-10	BGIBMGA009210	9e-32	no hits	4e-78	gi|512891424|ref|XP_004922681.1|PREDICTED: uncharacterized protein LOC101744163 [Bombyx mori]
comp15116_c0_seq3	2559	28.39	0.37	-6.44888	5.2678	7.58469e-14	6.12303e-12	BGIBMGA008869	0	gi|512929333|ref|XP_004931794.1| PREDICTED: sialin-like [Bombyx mori]	0	gi|512929333|ref|XP_004931794.1|PREDICTED: sialin-like [Bombyx mori]
comp12206_c0_seq3	596	9.02	0.1	-6.46685	1.37656	5.83643e-08	1.98564e-06
comp13178_c0_seq1	909	41.26	0.51	-6.49679	4.23933	8.26913e-13	5.73581e-11	BGIBMGA003661	1e-95	gi|512922326|ref|XP_004930093.1| PREDICTED: vegetative cell wall protein gp1-like [Bombyx mori]	4e-65	gi|512922326|ref|XP_004930093.1|PREDICTED: vegetative cell wall protein gp1-like [Bombyx mori]
comp14100_c0_seq2	1054	5.03	0.05	-6.52335	1.43179	3.97895e-08	1.39351e-06
comp15955_c0_seq2	3548	68.84	0.86	-6.5239	7.029	9.04254e-15	8.39018e-13	BGIBMGA013708	0	gi|512907225|ref|XP_004926389.1| PREDICTED: organic cation transporter protein-like [Bombyx mori]	0	gi|512907229|ref|XP_004926390.1|PREDICTED: solute carrier family 22 member 4-like [Bombyx mori]
comp12198_c0_seq1	1428	93.91	1.12	-6.587	6.12048	1.44946e-14	1.3026e-12	BGIBMGA013273	0	gi|512891761|ref|XP_004922763.1| PREDICTED: alpha-tocopherol transfer protein-like [Bombyx mori]	0	gi|512891761|ref|XP_004922763.1|PREDICTED: alpha-tocopherol transfer protein-like [Bombyx mori]
comp12717_c0_seq1	1753	3.17	0.03	-6.63012	1.53641	2.10426e-08	7.65082e-07
comp14746_c0_seq1	2071	33.61	0.38	-6.65596	5.19504	4.14909e-14	3.48743e-12	BGIBMGA007390	0	gi|512896764|ref|XP_004923988.1| PREDICTED: microsomal triglyceride transfer protein large subunit-like [Bombyx mori]	0	gi|512896764|ref|XP_004923988.1|PREDICTED: microsomal triglyceride transfer protein large subunit-like [Bombyx mori]
comp16953_c0_seq1	4858	25.41	0.28	-6.67974	6.04961	8.08166e-15	7.64761e-13	BGIBMGA011165	1e-17	gi|350644586|emb|CCD60707.1| maguk P55 subfamily member 2,6, putative [Schistosoma mansoni]	0	gi|512896748|ref|XP_004923984.1|PREDICTED: uncharacterized protein LOC101745807 [Bombyx mori]
comp17199_c0_seq1	526	128.29	1.41	-6.68232	5.00089	4.48981e-14	3.75174e-12	BGIBMGA002629	2e-101	gi|237648976|ref|NP_001153665.1| odorant binding protein LOC100301497 precursor [Bombyx mori]_x0001_gi|226000893|dbj|BAH36760.1| odorant binding protein [Bombyx mori]	1e-97	gi|237648976|ref|NP_001153665.1|odorant binding protein LOC100301497 precursor [Bombyx mori]
comp6957_c0_seq1	2995	5.32	0.06	-6.7143	3.07809	6.96936e-12	4.14938e-10	BGIBMGA009275	0	gi|512891512|ref|XP_004922702.1| PREDICTED: transient-receptor-potential-like protein-like [Bombyx mori]	0	gi|512891512|ref|XP_004922702.1|PREDICTED: transient-receptor-potential-like protein-like [Bombyx mori]
comp9655_c0_seq1	2100	10.23	0.11	-6.73217	3.4955	1.87412e-12	1.25137e-10	BGIBMGA005608	0	gi|512888063|ref|XP_004922025.1| PREDICTED: glucose dehydrogenase [acceptor]-like [Bombyx mori]	0	gi|512888063|ref|XP_004922025.1|PREDICTED: glucose dehydrogenase [acceptor]-like [Bombyx mori]
comp17940_c0_seq1	1863	3.22	0.03	-6.74546	1.64974	1.0643e-08	4.07717e-07	BGIBMGA006799	0	gi|512900415|ref|XP_004924886.1| PREDICTED: guanylate cyclase 32E-like [Bombyx mori]	0	gi|512900415|ref|XP_004924886.1|PREDICTED: guanylate cyclase 32E-like [Bombyx mori]
comp12221_c0_seq1	840	7.65	0.07	-6.77679	1.68058	9.03865e-09	3.5096e-07
comp16707_c0_seq1	4190	117.45	1.22	-6.78228	8.04144	1.1067e-15	1.21643e-13	BGIBMGA010761	0	gi|512934669|ref|XP_004933088.1| PREDICTED: ABC transporter G family member 20-like [Bombyx mori]	0	gi|512934669|ref|XP_004933088.1|PREDICTED: ABC transporter G family member 20-like [Bombyx mori]
comp11734_c0_seq1	1444	15.92	0.16	-6.80945	3.57228	1.12222e-12	7.63589e-11
comp14658_c0_seq1	1837	40.36	0.4	-6.8464	5.27804	1.29927e-14	1.19008e-12	BGIBMGA004739	0	gi|512897202|ref|XP_004924096.1| PREDICTED: B(0,+)-type amino acid transporter 1-like [Bombyx mori]	0	gi|512897202|ref|XP_004924096.1|PREDICTED: B(0,+)-type amino acid transporter 1-like [Bombyx mori]
comp14706_c0_seq1	2819	73.48	0.73	-6.84876	6.78052	1.7424e-15	1.81731e-13	BGIBMGA010826	0	gi|568248856|gb|ETN58688.1| abc transporter [Anopheles darlingi]	0	gi|357619662|gb|EHJ72145.1|hypothetical protein KGM_02155 [Danaus plexippus]
comp13317_c0_seq1	2362	14.84	0.14	-6.87402	4.20619	1.6492e-13	1.24685e-11	BGIBMGA004683	8e-54	gi|512910396|ref|XP_004927161.1| PREDICTED: esterase FE4-like [Bombyx mori]	7e-123	gi|512931403|ref|XP_004932294.1|PREDICTED: juvenile hormone esterase-like [Bombyx mori]
comp15716_c1_seq1	1524	12.23	0.11	-6.90687	3.26946	2.01087e-12	1.33025e-10	BGIBMGA003547	2e-180	gi|512922195|ref|XP_004930061.1| PREDICTED: fork head domain-containing protein FD4-like [Bombyx mori]	3e-177	gi|512922195|ref|XP_004930061.1|PREDICTED: fork head domain-containing protein FD4-like [Bombyx mori]
comp4359_c0_seq1	657	11	0.09	-6.90991	1.81186	3.84822e-09	1.56659e-07
comp8207_c0_seq1	1548	4.42	0.04	-6.92397	1.82575	3.57326e-09	1.46346e-07	BGIBMGA006929	0	gi|112984410|ref|NP_001037502.1| 5-hydroxytryptamine receptor [Bombyx mori]_x0001_gi|2494932|sp|Q17239.1|5HTR_BOMMO RecName: Full=5-hydroxytryptamine receptor; Short=5-HT receptor; AltName: Full=Serotonin receptor_x0001_gi|1197194|emb|CAA64862.1| serotonin receptor [Bombyx mori]	0	gi|112984410|ref|NP_001037502.1|5-hydroxytryptamine receptor [Bombyx mori]
comp13504_c0_seq1	1374	119.49	1.12	-6.92843	6.40678	1.45235e-15	1.56035e-13	BGIBMGA000274	0	gi|290560913|ref|NP_001166672.1| cuticular protein RR-2 motif 90 precursor [Bombyx mori]_x0001_gi|223671282|tpd|FAA00593.1| TPA: putative cuticle protein [Bombyx mori]	0	gi|290560913|ref|NP_001166672.1|cuticular protein RR-2 motif 90 precursor [Bombyx mori]
comp17229_c0_seq1	1241	75.05	0.69	-6.94455	5.5801	5.30998e-15	5.09223e-13	BGIBMGA009556	0	gi|565671748|ref|NP_001274330.1| acyl-CoA Delta(11) desaturase-like [Bombyx mori]_x0001_gi|512895653|ref|XP_004923724.1| PREDICTED: acyl-CoA Delta(11) desaturase-like [Bombyx mori]_x0001_gi|514256382|gb|AGO45852.1| acyl-CoA desaturase BmorLPTQ [Bombyx mori]	0	gi|112982673|ref|NP_001036914.1|uncharacterized protein LOC692458 [Bombyx mori]
comp14361_c0_seq4	1388	187.28	1.72	-6.95738	7.07058	6.55265e-16	7.49047e-14	BGIBMGA009791	3e-161	gi|112983368|ref|NP_001036998.1| carotenoid-binding protein isoform 1 [Bombyx mori]_x0001_gi|74835146|dbj|BAE44461.1| putative cholesterol transporter BmStart1 [Bombyx mori]_x0001_gi|74835151|dbj|BAE44462.1| putative cholesterol transporter BmStart1 [Bombyx mori]	0	gi|145553914|dbj|BAF56876.1|carotenoid-binding protein [Bombyx mori]
comp8321_c0_seq1	2219	5.88	0.05	-6.96684	2.77512	8.9634e-12	5.20642e-10	BGIBMGA012649	0	gi|512909763|ref|XP_004927000.1| PREDICTED: lipase 1-like [Bombyx mori]	0	gi|512909763|ref|XP_004927000.1|PREDICTED: lipase 1-like [Bombyx mori]
comp13615_c0_seq1	1463	4.88	0.04	-6.97888	1.88002	2.67065e-09	1.11256e-07	BGIBMGA004452	0	gi|512890573|ref|XP_004922536.1| PREDICTED: ethanolaminephosphotransferase 1-like isoform X1 [Bombyx mori]_x0001_gi|512890581|ref|XP_004922537.1| PREDICTED: ethanolaminephosphotransferase 1-like isoform X2 [Bombyx mori]	0	gi|512890573|ref|XP_004922536.1|PREDICTED: ethanolaminephosphotransferase 1-like isoform X1 [Bombyx mori]
comp17252_c0_seq1	328	48.8	0.41	-6.98126	2.78946	8.26718e-12	4.86131e-10
comp8523_c0_seq1	366	105.76	0.9	-7.02696	4.10131	1.13166e-13	8.85731e-12	BGIBMGA011768	7e-37	no hits
comp9268_c0_seq1	288	198.39	1.69	-7.03178	4.58107	3.43987e-14	2.94326e-12
comp15611_c0_seq7	1725	1002	8.58	-7.06234	9.81777	1.08587e-16	1.31492e-14	BGIBMGA010889	0	gi|512898143|ref|XP_004924327.1| PREDICTED: tenascin-like [Bombyx mori]	0	gi|512898143|ref|XP_004924327.1|PREDICTED: tenascin-like [Bombyx mori]
comp6720_c0_seq1	773	19.63	0.15	-7.09834	2.90592	3.81055e-12	2.40925e-10
comp1052_c0_seq1	513	2.14	0	-7.14771	-0.785104	0.000726851	0.00814116				4e-27	gi|473925853|gb|EMS49818.1|Serine/threonine-protein kinase PBS1 [Triticum urartu]
comp10627_c0_seq1	575	1.88	0	-7.14771	-0.785104	0.000726851	0.00814116
comp17685_c0_seq1	289	4.27	0	-7.14771	-0.785104	0.000726851	0.00814116
comp1779_c0_seq1	595	1.81	0	-7.14771	-0.785104	0.000726851	0.00814116				2e-42	gi|326527035|dbj|BAK04459.1|predicted protein [Hordeum vulgare subsp. vulgare]
comp18950_c0_seq1	689	1.53	0	-7.14771	-0.785104	0.000726851	0.00814116
comp19014_c0_seq1	500	2.2	0	-7.14771	-0.785104	0.000726851	0.00814116
comp19992_c0_seq1	700	1.51	0	-7.14771	-0.785104	0.000726851	0.00814116
comp22580_c0_seq1	739	1.42	0	-7.14771	-0.785104	0.000726851	0.00814116	BGIBMGA006882	1e-94	gi|512900463|ref|XP_004924898.1| PREDICTED: LOW QUALITY PROTEIN: ATP-binding cassette sub-family C member 9-like [Bombyx mori]	9e-163	gi|512900463|ref|XP_004924898.1|PREDICTED: LOW QUALITY PROTEIN: ATP-binding cassette sub-family C member 9-like [Bombyx mori]
comp22657_c0_seq1	696	1.52	0	-7.14771	-0.785104	0.000726851	0.00814116	BGIBMGA006569	5e-153	gi|512924126|ref|XP_004930522.1| PREDICTED: putative fatty acyl-CoA reductase CG5065-like [Bombyx mori]	4e-152	gi|512924126|ref|XP_004930522.1|PREDICTED: putative fatty acyl-CoA reductase CG5065-like [Bombyx mori]
comp378_c0_seq1	606	1.77	0	-7.14771	-0.785104	0.000726851	0.00814116	BGIBMGA008846	7e-19	gi|512929420|ref|XP_004931816.1| PREDICTED: NFU1 iron-sulfur cluster scaffold homolog, mitochondrial-like [Bombyx mori]	6e-95	gi|326487760|dbj|BAK05552.1|predicted protein [Hordeum vulgare subsp. vulgare]
comp4914_c0_seq1	354	3.32	0	-7.14771	-0.785104	0.000726851	0.00814116
comp5470_c0_seq1	347	3.4	0	-7.14771	-0.785104	0.000726851	0.00814116
comp5575_c0_seq1	318	3.78	0	-7.14771	-0.785104	0.000726851	0.00814116
comp837_c0_seq1	651	1.63	0	-7.14771	-0.785104	0.000726851	0.00814116				4e-82	gi|326529819|dbj|BAK08189.1|predicted protein [Hordeum vulgare subsp. vulgare]
comp8590_c0_seq1	469	2.37	0	-7.14771	-0.785104	0.000726851	0.00814116
comp897_c0_seq1	497	2.22	0	-7.14771	-0.785104	0.000726851	0.00814116
comp16235_c0_seq2	2538	30.38	0.24	-7.15597	5.34713	2.15729e-15	2.20182e-13	BGIBMGA002576	0	gi|512931844|ref|XP_004932400.1| PREDICTED: probable peroxisomal acyl-coenzyme A oxidase 1-like [Bombyx mori]	4e-16	gi|512931844|ref|XP_004932400.1|PREDICTED: probable peroxisomal acyl-coenzyme A oxidase 1-like [Bombyx mori]
comp13364_c0_seq28	3270	12.94	0.1	-7.1593	4.48989	2.42594e-14	2.10087e-12	BGIBMGA003929	3e-28	gi|512919240|ref|XP_004929326.1| PREDICTED: LOW QUALITY PROTEIN: enhancer of mRNA-decapping protein 4-like [Bombyx mori]	3e-28	gi|357627686|gb|EHJ77302.1|hypothetical protein KGM_10064 [Danaus plexippus]
comp14900_c0_seq1	2093	17.14	0.13	-7.15969	4.23338	4.62921e-14	3.80154e-12	BGIBMGA013006	0	gi|512917558|ref|XP_004928916.1| PREDICTED: glucose dehydrogenase [acceptor]-like [Bombyx mori]	0	gi|512917554|ref|XP_004928915.1|PREDICTED: glucose dehydrogenase [acceptor]-like [Bombyx mori]
comp10966_c0_seq1	1458	5.58	0.04	-7.16798	2.06728	7.92773e-10	3.55108e-08
comp12736_c0_seq1	876	2007.82	15.44	-7.21683	9.78411	3.99008e-17	5.32844e-15	BGIBMGA013111	7e-47	gi|112983600|ref|NP_001037364.1| cellular retinoic acid binding protein [Bombyx mori]_x0001_gi|73746295|gb|AAZ82096.1| putative cellular retinoic acid binding protein [Bombyx mori]_x0001_gi|87248479|gb|ABD36292.1| cellular retinoic acid binding protein [Bombyx mori]_x0001_gi|108793850|gb|ABG20590.1| cellular retinoic acid binding protein [Bombyx mori]_x0001_gi|109119899|dbj|BAE96009.1| fatty acid…	3e-89	gi|112983600|ref|NP_001037364.1|cellular retinoic acid binding protein [Bombyx mori]
comp12863_c0_seq1	634	14.36	0.1	-7.23718	2.13595	5.13044e-10	2.38791e-08
comp10280_c0_seq1	884	1.25	0	-7.24019	-0.708011	0.000530405	0.00632106	BGIBMGA011902	0	gi|290563412|ref|NP_001166609.1| cell division cycle 25 [Bombyx mori]	0	gi|290563412|ref|NP_001166609.1|cell division cycle 25 [Bombyx mori]
comp19124_c0_seq1	588	1.95	0	-7.24019	-0.708011	0.000530405	0.00632106	BGIBMGA010295	1e-132	gi|379698986|ref|NP_001243965.1| UDP-glycosyltransferase UGT40B4 precursor [Bombyx mori]_x0001_gi|363896166|gb|AEW43167.1| UDP-glycosyltransferase UGT40B4 [Bombyx mori]	2e-132	gi|379698986|ref|NP_001243965.1|UDP-glycosyltransferase UGT40B4 precursor [Bombyx mori]
comp19643_c0_seq1	598	1.92	0	-7.24019	-0.708011	0.000530405	0.00632106
comp22302_c0_seq1	632	1.8	0	-7.24019	-0.708011	0.000530405	0.00632106
comp23978_c0_seq1	990	1.1	0	-7.24019	-0.708011	0.000530405	0.00632106				5e-71	gi|357154419|ref|XP_003576777.1|PREDICTED: beta-galactosidase 12-like [Brachypodium distachyon]
comp3685_c0_seq1	807	1.38	0	-7.24019	-0.708011	0.000530405	0.00632106	BGIBMGA012491	0	gi|512896871|ref|XP_004924015.1| PREDICTED: fatty-acid amide hydrolase 2-like isoform X1 [Bombyx mori]	0	gi|512896875|ref|XP_004924016.1|PREDICTED: fatty-acid amide hydrolase 2-like isoform X2 [Bombyx mori]
comp3815_c0_seq1	499	2.35	0	-7.24019	-0.708011	0.000530405	0.00632106
comp4749_c0_seq1	329	3.87	0	-7.24019	-0.708011	0.000530405	0.00632106
comp5793_c0_seq1	342	3.69	0	-7.24019	-0.708011	0.000530405	0.00632106
comp5908_c0_seq1	539	2.16	0	-7.24019	-0.708011	0.000530405	0.00632106
comp9106_c0_seq2	345	3.65	0	-7.24019	-0.708011	0.000530405	0.00632106
comp9290_c0_seq1	363	3.43	0	-7.24019	-0.708011	0.000530405	0.00632106
comp16393_c0_seq14	1907	8.33	0.06	-7.24297	3.04993	1.46095e-12	9.80071e-11
comp16463_c0_seq8	2370	19.11	0.14	-7.24519	4.57537	1.36754e-14	1.23676e-12
comp10722_c0_seq2	1747	5.04	0.03	-7.29242	2.19081	3.58472e-10	1.72465e-08	BGIBMGA013438	0	gi|512908196|ref|XP_004926622.1| PREDICTED: scavenger receptor class B member 1-like [Bombyx mori]	0	gi|422898294|dbj|BAM67017.1|scavenger receptor class B type 1 like protein 15 [Bombyx mori]
comp10730_c0_seq1	697	61.69	0.43	-7.32193	4.39491	1.56535e-14	1.39796e-12	BGIBMGA003695	4e-131	gi|512922578|ref|XP_004930150.1| PREDICTED: sulfotransferase family cytosolic 1B member 1-like [Bombyx mori]	2e-167	gi|512922578|ref|XP_004930150.1|PREDICTED: sulfotransferase family cytosolic 1B member 1-like [Bombyx mori]
comp10168_c1_seq1	285	4.93	0	-7.32709	-0.634634	0.000390825	0.00489868
comp10257_c1_seq1	476	2.64	0	-7.32709	-0.634634	0.000390825	0.00489868
comp11366_c0_seq3	399	3.25	0	-7.32709	-0.634634	0.000390825	0.00489868
comp12557_c0_seq2	607	2	0	-7.32709	-0.634634	0.000390825	0.00489868
comp17541_c0_seq1	435	2.94	0	-7.32709	-0.634634	0.000390825	0.00489868
comp17814_c0_seq1	420	3.06	0	-7.32709	-0.634634	0.000390825	0.00489868
comp19052_c0_seq1	528	2.35	0	-7.32709	-0.634634	0.000390825	0.00489868
comp19951_c0_seq1	574	2.13	0	-7.32709	-0.634634	0.000390825	0.00489868	BGIBMGA014056	1e-46	gi|512912507|ref|XP_004927673.1| PREDICTED: long-chain fatty acid transport protein 1-like, partial [Bombyx mori]	3e-100	gi|512912507|ref|XP_004927673.1|PREDICTED: long-chain fatty acid transport protein 1-like, partial [Bombyx mori]
comp3422_c0_seq1	546	2.26	0	-7.32709	-0.634634	0.000390825	0.00489868
comp7306_c0_seq2	714	1.67	0	-7.32709	-0.634634	0.000390825	0.00489868				7e-76	gi|2662335|dbj|BAA23654.1|unnamed protein product, partial [Bombyx mori]
comp7952_c3_seq1	779	1.52	0	-7.32709	-0.634634	0.000390825	0.00489868				2e-137	gi|357138715|ref|XP_003570935.1|PREDICTED: probable glycerophosphoryl diester phosphodiesterase 2-like [Brachypodium distachyon]
comp8074_c1_seq1	774	1.53	0	-7.32709	-0.634634	0.000390825	0.00489868				1e-167	gi|357116738|ref|XP_003560135.1|PREDICTED: COBRA-like protein 10-like [Brachypodium distachyon]
comp9020_c0_seq1	619	1.96	0	-7.32709	-0.634634	0.000390825	0.00489868
comp1120_c0_seq1	513	2.57	0	-7.40905	-0.564632	0.000290613	0.00383432
comp12128_c0_seq2	573	2.26	0	-7.40905	-0.564632	0.000290613	0.00383432				1e-20	gi|474051764|gb|EMS53694.1|hypothetical protein TRIUR3_31809 [Triticum urartu]
comp13757_c0_seq2	367	3.82	0	-7.40905	-0.564632	0.000290613	0.00383432
comp18166_c0_seq1	514	2.56	0	-7.40905	-0.564632	0.000290613	0.00383432
comp18479_c0_seq1	602	2.14	0	-7.40905	-0.564632	0.000290613	0.00383432	BGIBMGA006467	5e-124	gi|183979307|dbj|BAG30758.1| similar to CG7896 [Papilio xuthus]	1e-107	gi|357627007|gb|EHJ76865.1|hypothetical protein KGM_17936 [Danaus plexippus]
comp19241_c0_seq1	692	1.83	0	-7.40905	-0.564632	0.000290613	0.00383432
comp19324_c0_seq1	808	1.55	0	-7.40905	-0.564632	0.000290613	0.00383432
comp20282_c0_seq1	733	1.72	0	-7.40905	-0.564632	0.000290613	0.00383432	BGIBMGA013102	4e-27	gi|512918394|ref|XP_004929123.1| PREDICTED: nose resistant to fluoxetine protein 6-like [Bombyx mori]	8e-67	gi|512917650|ref|XP_004928939.1|PREDICTED: uncharacterized protein LOC101744233 [Bombyx mori]
comp2057_c0_seq1	428	3.17	0	-7.40905	-0.564632	0.000290613	0.00383432	BGIBMGA001860	2e-36	no hits
comp24333_c0_seq1	814	1.53	0	-7.40905	-0.564632	0.000290613	0.00383432				3e-154	gi|357163931|ref|XP_003579894.1|PREDICTED: putative pectinesterase/pectinesterase inhibitor 28-like [Brachypodium distachyon]
comp5529_c0_seq1	779	1.61	0	-7.40905	-0.564632	0.000290613	0.00383432	BGIBMGA011093	0	gi|512886581|ref|XP_004921781.1| PREDICTED: organic cation transporter protein-like [Bombyx mori]	4e-179	gi|512886581|ref|XP_004921781.1|PREDICTED: organic cation transporter protein-like [Bombyx mori]
comp7561_c0_seq1	490	2.71	0	-7.40905	-0.564632	0.000290613	0.00383432
comp9450_c0_seq1	1913	14.35	0.09	-7.47785	3.8381	4.51624e-14	3.7519e-12	BGIBMGA009547	3e-33	gi|512910749|ref|XP_004927247.1| PREDICTED: zinc finger BED domain-containing protein 1-like [Bombyx mori]	1e-16	gi|459185868|ref|XP_002125943.2|PREDICTED: zinc finger BED domain-containing protein 4-like [Ciona intestinalis]
comp10399_c0_seq1	440	3.22	0	-7.48661	-0.497708	0.000164799	0.00235246
comp17327_c0_seq1	243	6.77	0	-7.48661	-0.497708	0.000164799	0.00235246
comp18558_c0_seq1	559	2.46	0	-7.48661	-0.497708	0.000164799	0.00235246
comp934_c0_seq1	842	1.56	0	-7.48661	-0.497708	0.000164799	0.00235246
comp935_c0_seq1	867	1.51	0	-7.48661	-0.497708	0.000164799	0.00235246
comp9689_c0_seq2	740	1.8	0	-7.48661	-0.497708	0.000164799	0.00235246
comp15063_c0_seq1	1503	7.09	0.04	-7.55887	2.45588	6.7366e-11	3.53894e-09	BGIBMGA014224	1e-59	gi|379046444|gb|AFC87783.1| yellow-f [Bombyx mori]	0	gi|379046454|gb|AFC87788.1|yellow-fb [Bombyx mori]
comp1173_c0_seq1	832	1.66	0	-7.56021	-0.433605	0.000125561	0.00186501
comp5358_c0_seq1	493	2.99	0	-7.56021	-0.433605	0.000125561	0.00186501
comp5402_c0_seq1	453	3.29	0	-7.56021	-0.433605	0.000125561	0.00186501	BGIBMGA004728	8e-36	gi|512910086|ref|XP_004927081.1| PREDICTED: zonadhesin-like [Bombyx mori]
comp5440_c0_seq1	498	2.95	0	-7.56021	-0.433605	0.000125561	0.00186501
comp619_c0_seq1	485	3.04	0	-7.56021	-0.433605	0.000125561	0.00186501				1e-91	gi|512917387|ref|XP_004928874.1|PREDICTED: uncharacterized protein LOC101747042 [Bombyx mori]
comp7527_c0_seq2	792	1.75	0	-7.56021	-0.433605	0.000125561	0.00186501
comp8732_c0_seq1	469	3.16	0	-7.56021	-0.433605	0.000125561	0.00186501
comp4373_c0_seq1	1755	6.22	0.03	-7.60323	2.50008	5.02257e-11	2.68792e-09	BGIBMGA010352	1e-100	gi|512907910|ref|XP_004926560.1| PREDICTED: aminoacylase-1-like [Bombyx mori]	2e-172	gi|512920287|ref|XP_004929594.1|PREDICTED: uncharacterized protein LOC101746807 [Bombyx mori]
comp6439_c0_seq1	363	67.54	0.36	-7.62914	3.43498	1.13436e-13	8.85731e-12
comp18537_c0_seq1	583	2.59	0	-7.63023	-0.372095	9.63608e-05	0.00148054
comp18565_c0_seq1	526	2.91	0	-7.63023	-0.372095	9.63608e-05	0.00148054
comp509_c0_seq1	649	2.3	0	-7.63023	-0.372095	9.63608e-05	0.00148054
comp6534_c1_seq1	665	2.23	0	-7.63023	-0.372095	9.63608e-05	0.00148054	BGIBMGA012491	7e-161	gi|512896871|ref|XP_004924015.1| PREDICTED: fatty-acid amide hydrolase 2-like isoform X1 [Bombyx mori]	1e-157	gi|512896875|ref|XP_004924016.1|PREDICTED: fatty-acid amide hydrolase 2-like isoform X2 [Bombyx mori]
comp9065_c0_seq1	331	5.04	0	-7.63023	-0.372095	9.63608e-05	0.00148054
comp9562_c0_seq1	304	5.61	0	-7.63023	-0.372095	9.63608e-05	0.00148054
comp14822_c0_seq2	2447	24.41	0.14	-7.64498	4.97358	9.10087e-16	1.01596e-13				2e-87	gi|357615651|gb|EHJ69772.1|beta strand repeat-containing protein [Danaus plexippus]
comp11418_c0_seq1	1696	12.46	0.07	-7.64734	3.45314	1.02196e-13	8.06784e-12	BGIBMGA007278	0	gi|512905068|ref|XP_004925853.1| PREDICTED: putative inorganic phosphate cotransporter-like [Bombyx mori]	0	gi|512905068|ref|XP_004925853.1|PREDICTED: putative inorganic phosphate cotransporter-like [Bombyx mori]
comp4785_c0_seq1	2275	9.25	0.05	-7.65635	3.46213	9.457e-14	7.54923e-12	BGIBMGA007997	0	gi|512892450|ref|XP_004922934.1| PREDICTED: zinc finger protein Elbow-like [Bombyx mori]	0	gi|512892450|ref|XP_004922934.1|PREDICTED: zinc finger protein Elbow-like [Bombyx mori]
comp10645_c0_seq1	473	3.44	0	-7.69701	-0.312978	7.44607e-05	0.00118219
comp11086_c0_seq2	788	1.94	0	-7.69701	-0.312978	7.44607e-05	0.00118219	BGIBMGA003740	8e-18	gi|512922856|ref|XP_004930217.1| PREDICTED: facilitated trehalose transporter Tret1-like [Bombyx mori]	1e-96	gi|514817035|ref|XP_004983249.1|PREDICTED: probable polyol transporter 3-like [Setaria italica]
comp11767_c0_seq1	801	1.91	0	-7.69701	-0.312978	7.44607e-05	0.00118219
comp12626_c0_seq2	775	1.98	0	-7.69701	-0.312978	7.44607e-05	0.00118219
comp17711_c0_seq1	477	3.41	0	-7.69701	-0.312978	7.44607e-05	0.00118219
comp17824_c0_seq1	402	4.17	0	-7.69701	-0.312978	7.44607e-05	0.00118219
comp6663_c0_seq2	264	7.03	0	-7.69701	-0.312978	7.44607e-05	0.00118219
comp7380_c0_seq1	286	6.35	0	-7.69701	-0.312978	7.44607e-05	0.00118219
comp8332_c1_seq1	514	3.15	0	-7.69701	-0.312978	7.44607e-05	0.00118219
comp15450_c0_seq2	2758	15.46	0.08	-7.73194	4.49097	2.36051e-15	2.39215e-13	BGIBMGA000777	0	gi|512903966|ref|XP_004925746.1| PREDICTED: esterase FE4-like [Bombyx mori]	0	gi|512903966|ref|XP_004925746.1|PREDICTED: esterase FE4-like [Bombyx mori]
comp10184_c0_seq1	504	3.35	0	-7.76084	-0.256076	5.79138e-05	0.000956683
comp12874_c0_seq1	634	2.58	0	-7.76084	-0.256076	5.79138e-05	0.000956683
comp19107_c0_seq1	978	1.61	0	-7.76084	-0.256076	5.79138e-05	0.000956683	BGIBMGA014284	6e-156	gi|512900095|ref|XP_004924808.1| PREDICTED: catalase-like [Bombyx mori]	3e-141	gi|512900095|ref|XP_004924808.1|PREDICTED: catalase-like [Bombyx mori]
comp20013_c0_seq1	819	1.95	0	-7.76084	-0.256076	5.79138e-05	0.000956683
comp5268_c0_seq1	661	2.46	0	-7.76084	-0.256076	5.79138e-05	0.000956683
comp6810_c0_seq1	544	3.07	0	-7.76084	-0.256076	5.79138e-05	0.000956683
comp7681_c0_seq1	455	3.77	0	-7.76084	-0.256076	5.79138e-05	0.000956683
comp8188_c0_seq1	635	2.58	0	-7.76084	-0.256076	5.79138e-05	0.000956683	BGIBMGA011313	5e-12	no hits	9e-35	gi|512893068|ref|XP_004923089.1|PREDICTED: mucin-1-like [Bombyx mori]
comp14613_c0_seq1	2134	10.63	0.05	-7.76452	3.5701	4.6023e-14	3.80129e-12	BGIBMGA013006	0	gi|512917558|ref|XP_004928916.1| PREDICTED: glucose dehydrogenase [acceptor]-like [Bombyx mori]	0	gi|512917558|ref|XP_004928916.1|PREDICTED: glucose dehydrogenase [acceptor]-like [Bombyx mori]
comp15820_c0_seq1	2093	26.25	0.13	-7.77419	4.84564	7.3602e-16	8.28109e-14	BGIBMGA012089	0	gi|160358393|ref|NP_001104007.1| cytochrome P450, family 6, subfamily ab, polypeptide 5 [Bombyx mori]_x0001_gi|147575217|gb|ABQ45551.1| cytochrome P450 [Bombyx mori]	0	gi|225355238|gb|ACN88551.1|cytochrome P450 CYP6AB5 [Bombyx mandarina]
comp9834_c0_seq1	4331	7.85	0.04	-7.81625	4.17568	4.62607e-15	4.52753e-13	BGIBMGA013162	3e-18	no hits	5e-169	gi|15150419|gb|AAK84933.1|SD02026p [Drosophila melanogaster]
comp4036_c0_seq1	783	2.13	0	-7.82196	-0.20123	4.53239e-05	0.000772832				2e-173	gi|326491011|dbj|BAK05605.1|predicted protein [Hordeum vulgare subsp. vulgare]
comp4987_c0_seq1	540	3.23	0	-7.82196	-0.20123	4.53239e-05	0.000772832
comp7503_c1_seq1	711	2.37	0	-7.82196	-0.20123	4.53239e-05	0.000772832
comp8298_c0_seq1	1010	1.62	0	-7.82196	-0.20123	4.53239e-05	0.000772832
comp9571_c0_seq1	805	2.07	0	-7.82196	-0.20123	4.53239e-05	0.000772832
comp16754_c0_seq5	2061	2802.24	14.11	-7.82925	11.5634	5.17335e-19	8.21356e-17	BGIBMGA004728	0	gi|512910086|ref|XP_004927081.1| PREDICTED: zonadhesin-like [Bombyx mori]	0	gi|226342914|ref|NP_001139719.1|serine protease inhibitor 28 [Bombyx mori]
comp10964_c0_seq1	342	5.76	0	-7.8806	-0.148298	3.56805e-05	0.000625569
comp17822_c0_seq1	445	4.2	0	-7.8806	-0.148298	3.56805e-05	0.000625569
comp18681_c0_seq1	526	3.46	0	-7.8806	-0.148298	3.56805e-05	0.000625569
comp9723_c0_seq1	973	1.76	0	-7.8806	-0.148298	3.56805e-05	0.000625569	BGIBMGA007042	0	gi|512932642|ref|XP_004932596.1| PREDICTED: chorion peroxidase-like [Bombyx mori]	5e-106	gi|512932646|ref|XP_004932597.1|PREDICTED: peroxidasin homolog, partial [Bombyx mori]
comp18313_c0_seq1	742	2.46	0	-7.93695	-0.097152	2.24824e-05	0.000413006
comp18383_c0_seq1	561	3.35	0	-7.93695	-0.097152	2.24824e-05	0.000413006
comp19195_c0_seq1	923	1.93	0	-7.93695	-0.097152	2.24824e-05	0.000413006
comp19701_c0_seq1	974	1.82	0	-7.93695	-0.097152	2.24824e-05	0.000413006
comp5079_c0_seq1	297	7.15	0	-7.93695	-0.097152	2.24824e-05	0.000413006
comp5586_c0_seq1	313	6.69	0	-7.93695	-0.097152	2.24824e-05	0.000413006
comp594_c0_seq1	964	1.84	0	-7.93695	-0.097152	2.24824e-05	0.000413006	BGIBMGA007490	8e-138	gi|109119903|dbj|BAE96011.1| glyceraldehyde-3-phosphate dehydrogenase [Bombyx mori]	0	gi|258642941|gb|ACV86034.1|glyceraldehyde-3-phosphate dehydrogenase 1 [Festuca arundinacea]
comp9595_c0_seq1	261	8.44	0	-7.93695	-0.097152	2.24824e-05	0.000413006
comp13637_c0_seq1	1797	7.72	0.03	-7.95096	2.84697	5.35969e-12	3.30106e-10	BGIBMGA003057	0	gi|306518660|ref|NP_001182391.1| alpha amylase precursor [Bombyx mori]_x0001_gi|213495553|gb|ACJ49024.1| alpha amylase [Bombyx mori]	0	gi|306518660|ref|NP_001182391.1|alpha amylase precursor [Bombyx mori]
comp14396_c0_seq1	721	38.53	0.17	-7.95919	3.76449	1.25265e-14	1.15478e-12
comp14749_c0_seq11	3135	20.01	0.08	-7.9812	5.05211	1.79754e-16	2.12274e-14	BGIBMGA013206	9e-09	no hits	2e-73	gi|512915372|ref|XP_004928373.1|PREDICTED: uncharacterized protein LOC101738890 [Bombyx mori]
comp15502_c0_seq1	1830	21.32	0.09	-7.98431	4.34343	1.49757e-15	1.59693e-13	BGIBMGA008080	3e-150	gi|512892454|ref|XP_004922935.1| PREDICTED: LOW QUALITY PROTEIN: zinc finger protein Noc-like [Bombyx mori]	2e-70	gi|512892454|ref|XP_004922935.1|PREDICTED: LOW QUALITY PROTEIN: zinc finger protein Noc-like [Bombyx mori]
comp17538_c0_seq1	350	6.05	0	-7.99118	-0.0476761	1.79859e-05	0.000342211
comp18466_c0_seq1	715	2.65	0	-7.99118	-0.0476761	1.79859e-05	0.000342211				2e-93	gi|116309466|emb|CAH66537.1|H0209H04.4 [Oryza sativa Indica Group]
comp18739_c0_seq1	778	2.42	0	-7.99118	-0.0476761	1.79859e-05	0.000342211
comp19074_c0_seq1	860	2.17	0	-7.99118	-0.0476761	1.79859e-05	0.000342211	BGIBMGA010490	5e-171	gi|512919465|ref|XP_004929393.1| PREDICTED: fork head domain transcription factor slp2-like [Bombyx mori]	1e-167	gi|512919465|ref|XP_004929393.1|PREDICTED: fork head domain transcription factor slp2-like [Bombyx mori]
comp21497_c0_seq1	1146	1.59	0	-7.99118	-0.0476761	1.79859e-05	0.000342211	BGIBMGA002632	2e-06	gi|298204355|gb|ADI61826.1| endonuclease-reverse transcriptase [Bombyx mori]	0	gi|298204329|gb|ADI61813.1|endonuclease-reverse transcriptase [Bombyx mori]
comp4917_c1_seq1	469	4.27	0	-7.99118	-0.0476761	1.79859e-05	0.000342211
comp7549_c0_seq1	1016	1.81	0	-7.99118	-0.0476761	1.79859e-05	0.000342211
comp9001_c0_seq2	478	4.18	0	-7.99118	-0.0476761	1.79859e-05	0.000342211
comp9745_c0_seq1	385	5.39	0	-7.99118	-0.0476761	1.79859e-05	0.000342211
comp13420_c1_seq1	1138	12.94	0.05	-8.00487	2.90082	3.81055e-12	2.40925e-10
comp15899_c0_seq1	2740	5.23	0.02	-8.01804	2.91397	3.53786e-12	2.26693e-10	BGIBMGA011145	0	gi|512905728|ref|XP_004926017.1| PREDICTED: putative fatty acyl-CoA reductase CG5065-like [Bombyx mori]	0	gi|512905728|ref|XP_004926017.1|PREDICTED: putative fatty acyl-CoA reductase CG5065-like [Bombyx mori]
comp11069_c0_seq5	620	3.22	0	-8.04345	0.000234158	1.44592e-05	0.000283357
comp17622_c0_seq1	469	4.43	0	-8.04345	0.000234158	1.44592e-05	0.000283357
comp18530_c0_seq1	578	3.48	0	-8.04345	0.000234158	1.44592e-05	0.000283357	BGIBMGA001983	8e-108	gi|14028769|gb|AAK52495.1|AF361483_1 chymotrypsin inhibitor CI-8A [Bombyx mori]	1e-104	gi|14028769|gb|AAK52495.1|AF361483_1
comp18922_c0_seq1	839	2.31	0	-8.04345	0.000234158	1.44592e-05	0.000283357
comp310_c0_seq1	983	1.94	0	-8.04345	0.000234158	1.44592e-05	0.000283357
comp8946_c0_seq1	336	6.6	0	-8.04345	0.000234158	1.44592e-05	0.000283357
comp5876_c0_seq1	836	18.7	0.07	-8.05684	2.95273	2.73983e-12	1.79584e-10
comp17380_c0_seq1	970	16.06	0.06	-8.06954	2.96543	2.46037e-12	1.6201e-10	BGIBMGA003942	6e-114	gi|512938109|ref|XP_004933927.1| PREDICTED: 15-hydroxyprostaglandin dehydrogenase [NAD(+)]-like [Bombyx mori]	4e-14	gi|114051738|ref|NP_001040426.1|alcohol dehydrogenase precursor [Bombyx mori]
comp13503_c0_seq1	2537	177.84	0.74	-8.08951	7.89302	3.59217e-19	5.83278e-17	BGIBMGA002958	0	gi|512926160|ref|XP_004931016.1| PREDICTED: alpha-methyldopa hypersensitive protein-like [Bombyx mori]	0	gi|512926160|ref|XP_004931016.1|PREDICTED: alpha-methyldopa hypersensitive protein-like [Bombyx mori]
comp10174_c0_seq1	910	2.19	0	-8.09388	0.0466737	1.16786e-05	0.00023372	BGIBMGA006745	4e-20	gi|198278344|dbj|BAG70891.1| laccase 2A [Bombyx mori]	7e-145	gi|326499007|dbj|BAK05994.1|predicted protein [Hordeum vulgare subsp. vulgare]
comp1081_c0_seq1	1111	1.77	0	-8.09388	0.0466737	1.16786e-05	0.00023372
comp11030_c0_seq1	688	2.99	0	-8.09388	0.0466737	1.16786e-05	0.00023372
comp19368_c0_seq1	1054	1.87	0	-8.09388	0.0466737	1.16786e-05	0.00023372	BGIBMGA010728	9e-52	gi|512934761|ref|XP_004933111.1| PREDICTED: facilitated trehalose transporter Tret1-like [Bombyx mori]	2e-81	gi|357624653|gb|EHJ75350.1|hypothetical protein KGM_21002 [Danaus plexippus]
comp5847_c0_seq1	1036	1.9	0	-8.09388	0.0466737	1.16786e-05	0.00023372	BGIBMGA006064	4e-40	no hits	1e-83	gi|512918486|ref|XP_004929146.1|PREDICTED: uncharacterized protein LOC101745293 [Bombyx mori]
comp6144_c0_seq1	737	2.75	0	-8.09388	0.0466737	1.16786e-05	0.00023372	BGIBMGA006048	2e-87	gi|512918526|ref|XP_004929155.1| PREDICTED: inactive hydroxysteroid dehydrogenase-like protein 1-like [Bombyx mori]	4e-119	gi|512918526|ref|XP_004929155.1|PREDICTED: inactive hydroxysteroid dehydrogenase-like protein 1-like [Bombyx mori]gi|8823|emb|CAA35587.1| unnamed protein product [Drosophila melanogaster]
comp6969_c0_seq1	543	3.87	0	-8.09388	0.0466737	1.16786e-05	0.00023372
comp8488_c0_seq2	887	2.25	0	-8.09388	0.0466737	1.16786e-05	0.00023372				4e-06	gi|169234694|ref|NP_001108468.1|hikaru genki [Bombyx mori]
comp9372_c0_seq1	504	4.22	0	-8.09388	0.0466737	1.16786e-05	0.00023372
comp18683_c0_seq1	921	2.23	0	-8.14262	0.0917293	9.4751e-06	0.000196217				1e-101	gi|3135499|gb|AAC16526.1|major allergen Phl p 5, partial [Phleum pratense]
comp19184_c0_seq1	881	2.34	0	-8.14262	0.0917293	9.4751e-06	0.000196217	BGIBMGA008987	0	gi|512929127|ref|XP_004931747.1| PREDICTED: short-chain dehydrogenase/reductase family 16C member 6-like isoform X1 [Bombyx mori]	0	gi|512929127|ref|XP_004931747.1|PREDICTED: short-chain dehydrogenase/reductase family 16C member 6-like isoform X1 [Bombyx mori]
comp5502_c0_seq1	656	3.24	0	-8.14262	0.0917293	9.4751e-06	0.000196217
comp14042_c0_seq3	1769	17.17	0.06	-8.17213	3.97721	3.0017e-15	2.99939e-13	BGIBMGA013711	7e-116	gi|512907237|ref|XP_004926392.1| PREDICTED: solute carrier family 22 member 4-like [Bombyx mori]	6e-114	gi|512907237|ref|XP_004926392.1|PREDICTED: solute carrier family 22 member 4-like [Bombyx mori]
comp10570_c0_seq1	861	2.48	0	-8.18976	0.13548	7.72046e-06	0.000162471
comp18231_c0_seq1	648	3.39	0	-8.18976	0.13548	7.72046e-06	0.000162471
comp18613_c0_seq1	839	2.55	0	-8.18976	0.13548	7.72046e-06	0.000162471	BGIBMGA003739	2e-26	gi|168823421|ref|NP_001108344.1| facilitated trehalose transporter Tret1 [Bombyx mori]_x0001_gi|300681184|sp|A9ZSY3.1|TRET1_BOMMO RecName: Full=Facilitated trehalose transporter Tret1; Short=BmTRET1_x0001_gi|164454395|dbj|BAF96744.1| trehalose transporter BmTRET1 [Bombyx mori]	3e-108	gi|326517962|dbj|BAK07233.1|predicted protein [Hordeum vulgare subsp. vulgare]
comp5996_c0_seq1	507	4.48	0	-8.18976	0.13548	7.72046e-06	0.000162471	BGIBMGA004180	9e-41	gi|512897768|ref|XP_004924234.1| PREDICTED: NF-kappa-B essential modulator-like isoform X2 [Bombyx mori]	5e-37	gi|512897768|ref|XP_004924234.1|PREDICTED: NF-kappa-B essential modulator-like isoform X2 [Bombyx mori]
comp11758_c1_seq1	543	63.73	0.23	-8.22761	4.03265	2.06133e-15	2.13437e-13	BGIBMGA009533	1e-48	gi|512910989|ref|XP_004927306.1| PREDICTED: cytoskeleton-associated protein 5-like [Bombyx mori]	5e-43	gi|512910989|ref|XP_004927306.1|PREDICTED: cytoskeleton-associated protein 5-like [Bombyx mori]
comp123_c0_seq1	1167	1.85	0	-8.23541	0.177999	5.18875e-06	0.000114065	BGIBMGA013085	3e-32	gi|512917905|ref|XP_004929002.1| PREDICTED: venom serine carboxypeptidase-like [Bombyx mori]	1e-155	gi|326502062|dbj|BAK06523.1|predicted protein [Hordeum vulgare subsp. vulgare]
comp17301_c0_seq1	710	3.17	0	-8.23541	0.177999	5.18875e-06	0.000114065
comp18540_c0_seq1	884	2.49	0	-8.23541	0.177999	5.18875e-06	0.000114065	BGIBMGA007384	2e-122	gi|512896740|ref|XP_004923982.1| PREDICTED: frizzled-10-like [Bombyx mori]	2e-168	gi|512896740|ref|XP_004923982.1|PREDICTED: frizzled-10-like [Bombyx mori]
comp15731_c0_seq1	1766	35.23	0.13	-8.25677	5.01472	6.69387e-17	8.46449e-15	BGIBMGA009675	0	gi|512935498|ref|XP_004933288.1| PREDICTED: luciferin 4-monooxygenase-like [Bombyx mori]	0	gi|512935498|ref|XP_004933288.1|PREDICTED: luciferin 4-monooxygenase-like [Bombyx mori]
comp10744_c0_seq1	544	4.4	0	-8.27966	0.219352	4.27844e-06	9.56359e-05				7e-14	gi|297724783|ref|NP_001174755.1|Os06g0318900 [Oryza sativa Japonica Group]
comp17775_c0_seq1	773	2.97	0	-8.27966	0.219352	4.27844e-06	9.56359e-05
comp18524_c0_seq1	1054	2.13	0	-8.27966	0.219352	4.27844e-06	9.56359e-05	BGIBMGA006187	2e-133	gi|512918879|ref|XP_004929240.1| PREDICTED: long-chain fatty acid transport protein 4-like [Bombyx mori]	0	gi|251857561|gb|ACT22576.1|FATP [Manduca sexta]
comp8229_c1_seq1	882	2.58	0	-8.27966	0.219352	4.27844e-06	9.56359e-05	BGIBMGA006603	1e-22	gi|256773186|ref|NP_001157948.1| sarco/endoplasmic reticulum calcium ATPase [Bombyx mori]_x0001_gi|255661412|gb|ACU25861.1| sarco/endoplasmic reticulum calcium ATPase [Bombyx mori]	0	gi|475538448|gb|EMT09250.1|ATPase 8, plasma membrane-type [Aegilops tauschii]
comp15288_c0_seq1	2041	31.29	0.11	-8.30204	5.05992	4.90876e-17	6.31903e-15	BGIBMGA010161	0	gi|512927295|ref|XP_004931298.1| PREDICTED: facilitated trehalose transporter Tret1-like [Bombyx mori]	0	gi|512927295|ref|XP_004931298.1|PREDICTED: facilitated trehalose transporter Tret1-like [Bombyx mori]
comp17063_c0_seq1	621	5476.18	19.79	-8.30465	10.6806	2.36368e-20	4.44402e-18
comp12336_c0_seq1	965	2.41	0	-8.32259	0.259601	3.54078e-06	8.04359e-05	BGIBMGA000469	3e-16	gi|512930120|ref|XP_004931988.1| PREDICTED: IST1 homolog [Bombyx mori]	1e-105	gi|357120180|ref|XP_003561807.1|PREDICTED: vacuolar protein sorting-associated protein IST1-like [Brachypodium distachyon]
comp18762_c0_seq1	1028	2.25	0	-8.32259	0.259601	3.54078e-06	8.04359e-05	BGIBMGA013014	0	gi|170047389|ref|XP_001851205.1| CRAL/TRIO domain-containing protein [Culex quinquefasciatus]_x0001_gi|167869862|gb|EDS33245.1| CRAL/TRIO domain-containing protein [Culex quinquefasciatus]	0	gi|512917606|ref|XP_004928928.1|PREDICTED: uncharacterized protein LOC101742743 [Bombyx mori]
comp7544_c0_seq1	424	6.05	0	-8.32259	0.259601	3.54078e-06	8.04359e-05
comp15977_c0_seq9	2192	72.41	0.25	-8.32717	6.37811	8.7451e-19	1.31535e-16	BGIBMGA013710	0	gi|512907233|ref|XP_004926391.1| PREDICTED: solute carrier family 22 member 3-like [Bombyx mori]	0	gi|512907233|ref|XP_004926391.1|PREDICTED: solute carrier family 22 member 3-like [Bombyx mori]
comp15801_c8_seq1	2232	316.72	1.13	-8.32903	8.53478	4.37322e-20	7.90999e-18	BGIBMGA009211	0	gi|261245097|ref|NP_001159618.1| juvenile hormone epoxide hydrolase-like protein 2 precursor [Bombyx mori]_x0001_gi|255977194|dbj|BAH97089.1| juvenile hormone epoxide hydrolase-like protein 2 [Bombyx mori]	0	gi|261245097|ref|NP_001159618.1|juvenile hormone epoxide hydrolase-like protein 2 precursor [Bombyx mori]
comp16461_c0_seq13	2991	11.18	0.04	-8.33537	4.14034	9.95254e-16	1.10242e-13	BGIBMGA004564	0	gi|512894809|ref|XP_004923519.1| PREDICTED: facilitated trehalose transporter Tret1-like [Bombyx mori]	0	gi|512894809|ref|XP_004923519.1|PREDICTED: facilitated trehalose transporter Tret1-like [Bombyx mori]
comp12714_c1_seq7	738	12192.8	42.53	-8.35727	12.1115	1.36544e-20	2.74799e-18	BGIBMGA001860	3e-35	no hits	2e-69	gi|512936349|ref|XP_004933497.1|PREDICTED: uncharacterized protein LOC101746878 [Bombyx mori]
comp11226_c0_seq1	459	5.68	0	-8.36428	0.298802	2.94065e-06	6.82125e-05
comp12440_c1_seq1	399	6.63	0	-8.36428	0.298802	2.94065e-06	6.82125e-05
comp13618_c0_seq1	286	10.38	0	-8.4048	0.337009	2.45054e-06	5.75917e-05
comp10434_c0_seq1	655	86.97	0.28	-8.42828	4.78681	7.3787e-17	9.16819e-15
comp10260_c0_seq2	775	3.32	0	-8.44421	0.37427	2.04881e-06	4.86303e-05				4e-09	gi|219363525|ref|NP_001136820.1|uncharacterized protein LOC100216968 [Zea mays]
comp11626_c0_seq1	786	3.27	0	-8.44421	0.37427	2.04881e-06	4.86303e-05	BGIBMGA005373	1e-11	gi|512930613|ref|XP_004932102.1| PREDICTED: protein lap1-like [Bombyx mori]	4e-155	gi|326499139|dbj|BAK06060.1|predicted protein [Hordeum vulgare subsp. vulgare]
comp18477_c0_seq1	1082	2.32	0	-8.44421	0.37427	2.04881e-06	4.86303e-05	BGIBMGA000004	0	gi|433339060|dbj|BAM73884.1| cytochrome P450 [Bombyx mori]	0	gi|530233964|ref|NP_001268825.1|uncharacterized protein LOC101742493 [Bombyx mori]
comp10956_c0_seq1	1368	15.15	0.04	-8.5126	3.4084	1.32931e-13	1.02121e-11				1e-27	gi|357620151|gb|EHJ72453.1|hypothetical protein KGM_03938 [Danaus plexippus]
comp3247_c0_seq1	1344	1.99	0	-8.55638	0.480809	1.03208e-06	2.63935e-05	BGIBMGA003693	0	gi|358031578|ref|NP_001239600.1| luciferin 4-monooxygenase [Bombyx mori]_x0001_gi|355525889|gb|AET05796.1| luciferin 4-monooxygenase [Bombyx mori]	0	gi|358031578|ref|NP_001239600.1|luciferin 4-monooxygenase [Bombyx mori]
comp9414_c0_seq2	618	4.73	0	-8.59191	0.514706	8.75702e-07	2.27922e-05
comp10515_c1_seq1	504	6.11	0	-8.62658	0.547853	7.45e-07	1.96771e-05
comp4494_c0_seq1	443	7.44	0	-8.69353	0.612025	5.43348e-07	1.47884e-05
comp7014_c0_seq1	240	15.94	0	-8.69353	0.612025	5.43348e-07	1.47884e-05
comp10616_c0_seq1	849	3.66	0	-8.72588	0.643108	4.00132e-07	1.11888e-05
comp17325_c0_seq1	310	11.72	0	-8.72588	0.643108	4.00132e-07	1.11888e-05
comp6314_c0_seq1	990	3.1	0	-8.72588	0.643108	4.00132e-07	1.11888e-05	BGIBMGA012691	4e-132	gi|512900095|ref|XP_004924808.1| PREDICTED: catalase-like [Bombyx mori]	9e-129	gi|512900095|ref|XP_004924808.1|PREDICTED: catalase-like [Bombyx mori]
comp15998_c0_seq1	1496	44.61	0.11	-8.74586	5.10411	8.44385e-18	1.1946e-15	BGIBMGA011896	0	no hits	0	gi|512897725|ref|XP_004924223.1|PREDICTED: uncharacterized protein LOC101740721 [Bombyx mori]
comp7439_c0_seq1	441	7.82	0	-8.75751	0.673559	3.44558e-07	9.86651e-06
comp12314_c0_seq2	1030	111.44	0.28	-8.78699	5.8565	7.29114e-19	1.10833e-16	BGIBMGA002943	5e-123	gi|512885771|ref|XP_004921651.1| PREDICTED: 15-hydroxyprostaglandin dehydrogenase [NAD(+)]-like [Bombyx mori]	0	gi|512885771|ref|XP_004921651.1|PREDICTED: 15-hydroxyprostaglandin dehydrogenase [NAD(+)]-like [Bombyx mori]
comp5809_c0_seq2	742	4.43	0	-8.78847	0.703401	2.97358e-07	8.63608e-06
comp16222_c0_seq1	3197	135.97	0.35	-8.80518	7.84531	6.7036e-21	1.38823e-18	BGIBMGA001913	0	gi|376319260|ref|NP_001243674.1| thrombospondin type-1 domain-containing protein 4-like precursor [Bombyx mori]_x0001_gi|373882597|gb|AEY78648.1| thrombospondin type-1 domain-containing protein 4-like protein [Bombyx mori]	0	gi|376319260|ref|NP_001243674.1|thrombospondin type-1 domain-containing protein 4-like precursor [Bombyx mori]
comp11519_c0_seq1	842	1126.98	2.86	-8.81175	8.88242	1.93411e-21	4.45749e-19	BGIBMGA001821	5e-43	gi|512889407|ref|XP_004922270.1| PREDICTED: mucin-19-like [Bombyx mori]	2e-103	gi|512889407|ref|XP_004922270.1|PREDICTED: mucin-19-like [Bombyx mori]
comp10626_c0_seq1	959	51.06	0.12	-8.81348	4.61827	3.91194e-17	5.27337e-15	BGIBMGA002890	7e-116	gi|512885447|ref|XP_004921596.1| PREDICTED: apolipoprotein D-like [Bombyx mori]	6e-148	gi|512885447|ref|XP_004921596.1|PREDICTED: apolipoprotein D-like [Bombyx mori]
comp11187_c0_seq1	983	3.33	0	-8.81877	0.732659	2.57175e-07	7.60821e-06
comp11642_c0_seq3	892	3.7	0	-8.81877	0.732659	2.57175e-07	7.60821e-06
comp17989_c0_seq1	1149	2.82	0	-8.81877	0.732659	2.57175e-07	7.60821e-06	BGIBMGA005318	0	gi|512930978|ref|XP_004932194.1| PREDICTED: ras guanine nucleotide exchange factor L-like [Bombyx mori]	0	gi|512930978|ref|XP_004932194.1|PREDICTED: ras guanine nucleotide exchange factor L-like [Bombyx mori]
comp5484_c0_seq1	1226	2.63	0	-8.81877	0.732659	2.57175e-07	7.60821e-06	BGIBMGA014225	0	gi|158299188|ref|XP_319307.4| AGAP010146-PA [Anopheles gambiae str. PEST]_x0001_gi|157014246|gb|EAA13855.4| AGAP010146-PA [Anopheles gambiae str. PEST]	0	gi|512902562|ref|XP_004925406.1|PREDICTED: uncharacterized protein LOC101739635 [Bombyx mori]
comp6950_c0_seq1	964	3.4	0	-8.81877	0.732659	2.57175e-07	7.60821e-06
comp7614_c0_seq1	1089	2.99	0	-8.81877	0.732659	2.57175e-07	7.60821e-06
comp11603_c0_seq1	1556	16.53	0.04	-8.83257	3.72854	1.58311e-14	1.40504e-12
comp6214_c0_seq1	564	6.27	0	-8.84846	0.761354	2.22885e-07	6.73319e-06
comp11785_c0_seq2	1078	3219.39	7.92	-8.86136	10.7803	5.41989e-22	1.38294e-19	BGIBMGA001622	1e-77	no hits	2e-159	gi|512889415|ref|XP_004922272.1|PREDICTED: uncharacterized protein LOC101745021 [Bombyx mori]
comp18070_c0_seq1	1152	2.93	0	-8.87754	0.789508	1.93558e-07	5.93508e-06	BGIBMGA010600	9e-144	gi|512912562|ref|XP_004927688.1| PREDICTED: pancreatic lipase-related protein 3-like [Bombyx mori]	0	gi|512912562|ref|XP_004927688.1|PREDICTED: pancreatic lipase-related protein 3-like [Bombyx mori]
comp10327_c0_seq1	963	3.62	0	-8.90605	0.81714	1.46828e-07	4.59086e-06
comp17837_c0_seq1	811	4.45	0	-8.934	0.844269	1.28242e-07	4.0541e-06	BGIBMGA002414	2e-98	gi|512926728|ref|XP_004931158.1| PREDICTED: tetratricopeptide repeat protein 12-like [Bombyx mori]	3e-95	gi|512926728|ref|XP_004931158.1|PREDICTED: tetratricopeptide repeat protein 12-like [Bombyx mori]
comp17967_c0_seq1	1178	2.98	0	-8.934	0.844269	1.28242e-07	4.0541e-06
comp4697_c0_seq1	1040	716.89	1.67	-8.93625	8.55779	1.05564e-21	2.55662e-19	BGIBMGA005826	0	gi|512896497|ref|XP_004923926.1| PREDICTED: 15-hydroxyprostaglandin dehydrogenase [NAD(+)]-like [Bombyx mori]	0	gi|512896501|ref|XP_004923927.1|PREDICTED: 15-hydroxyprostaglandin dehydrogenase [NAD(+)]-like [Bombyx mori]
comp13694_c0_seq1	2260	54.66	0.12	-8.94632	6.01564	2.45012e-19	4.16782e-17	BGIBMGA000296	6e-15	gi|18996334|dbj|BAB85621.1| retinol-binding protein [Papilio xuthus]	2e-75	gi|512932693|ref|XP_004932609.1|PREDICTED: uncharacterized protein LOC101745053 [Bombyx mori]
comp17367_c0_seq1	303	14.21	0	-8.96143	0.870913	1.12212e-07	3.57901e-06
comp17215_c0_seq1	1387	93.01	0.2	-8.98112	6.05041	1.92396e-19	3.35261e-17	BGIBMGA001348	0	gi|512908850|ref|XP_004926779.1| PREDICTED: alcohol dehydrogenase [NADP(+)]-like isoform X1 [Bombyx mori]	0	gi|512908850|ref|XP_004926779.1|PREDICTED: alcohol dehydrogenase [NADP(+)]-like isoform X1 [Bombyx mori]
comp11198_c0_seq1	1073	3.41	0	-8.98834	0.897089	9.83586e-08	3.17256e-06				6e-64	gi|326500338|dbj|BAK06258.1|predicted protein [Hordeum vulgare subsp. vulgare]
comp12119_c0_seq1	1163	3.13	0	-8.98834	0.897089	9.83586e-08	3.17256e-06	BGIBMGA002032	9e-27	gi|512933729|ref|XP_004932863.1| PREDICTED: mitogen-activated protein kinase kinase kinase 12-like [Bombyx mori]	0	gi|473886324|gb|EMS48133.1|Pto-interacting protein 1 [Triticum urartu]
comp8265_c0_seq2	1005	3.66	0	-8.98834	0.897089	9.83586e-08	3.17256e-06	BGIBMGA000305	7e-92	gi|512930282|ref|XP_004932028.1| PREDICTED: doublesex- and mab-3-related transcription factor A2-like [Bombyx mori]	2e-140	gi|512930282|ref|XP_004932028.1|PREDICTED: doublesex- and mab-3-related transcription factor A2-like [Bombyx mori]
comp15876_c3_seq1	3074	9.16	0.02	-8.99456	3.89065	5.26892e-15	5.087e-13	BGIBMGA011172	0	gi|512925262|ref|XP_004930796.1| PREDICTED: scavenger receptor class B member 1-like [Bombyx mori]	0	gi|512925262|ref|XP_004930796.1|PREDICTED: scavenger receptor class B member 1-like [Bombyx mori]
comp11652_c0_seq1	1471	2.49	0	-9.01476	0.922812	8.63636e-08	2.85e-06	BGIBMGA010572	1e-65	gi|512919911|ref|XP_004929500.1| PREDICTED: calcium/calmodulin-dependent protein kinase type 1-like [Bombyx mori]	0	gi|115440591|ref|NP_001044575.1|Os01g0808400 [Oryza sativa Japonica Group]
comp13588_c0_seq3	283	1386.16	2.97	-9.0386	7.34794	4.59213e-21	9.79356e-19				1e-33	gi|512889758|ref|XP_004922365.1|PREDICTED: trichohyalin-like [Bombyx mori]
comp7883_c0_seq1	713	5.51	0	-9.04071	0.948098	7.59584e-08	2.53e-06
comp11853_c0_seq1	1226	3.13	0	-9.0662	0.972961	6.69157e-08	2.24978e-06	BGIBMGA005058	1e-32	gi|357622224|gb|EHJ73788.1| putative sodium pump alpha subunit [Danaus plexippus]	0	gi|357125043|ref|XP_003564205.1|PREDICTED: ATPase 6, plasma membrane-type-like [Brachypodium distachyon]
comp12641_c0_seq1	654	136.16	0.28	-9.07293	5.43097	9.00769e-19	1.34074e-16	BGIBMGA010053	2e-66	no hits
comp4720_c0_seq1	1864	102.01	0.21	-9.08568	6.62909	2.84658e-20	5.28243e-18	BGIBMGA007546	0	gi|512899311|ref|XP_004924612.1| PREDICTED: esterase FE4-like [Bombyx mori]	0	gi|512899311|ref|XP_004924612.1|PREDICTED: esterase FE4-like [Bombyx mori]
comp13445_c2_seq4	483	8.86	0	-9.09124	0.997414	5.21778e-08	1.78366e-06
comp4687_c0_seq1	1287	1011.02	2.08	-9.11336	9.37989	1.99333e-22	5.58485e-20	BGIBMGA001611	0	gi|512889758|ref|XP_004922365.1| PREDICTED: trichohyalin-like [Bombyx mori]	0	gi|512889758|ref|XP_004922365.1|PREDICTED: trichohyalin-like [Bombyx mori]
comp11004_c0_seq1	1015	3.96	0	-9.11586	1.02147	4.61803e-08	1.59005e-06
comp13437_c0_seq1	1737	127.81	0.26	-9.11589	6.8484	1.52479e-20	2.98461e-18	BGIBMGA003032	0	gi|512925731|ref|XP_004930910.1| PREDICTED: alpha-tocopherol transfer protein-like isoform X3 [Bombyx mori]	0	gi|512925727|ref|XP_004930909.1|PREDICTED: alpha-tocopherol transfer protein-like isoform X2 [Bombyx mori]
comp15335_c0_seq1	1648	2682.92	5.51	-9.12216	11.162	8.57305e-23	2.55209e-20	BGIBMGA009799	0	gi|512935633|ref|XP_004933321.1| PREDICTED: aldose reductase-like isoform X1 [Bombyx mori]	0	gi|512935633|ref|XP_004933321.1|PREDICTED: aldose reductase-like isoform X1 [Bombyx mori]
comp14709_c0_seq1	1841	61.78	0.12	-9.12935	5.8863	1.70387e-19	3.00575e-17	BGIBMGA008556	4e-144	gi|512915254|ref|XP_004928344.1| PREDICTED: probable 4-coumarate--CoA ligase 3-like [Bombyx mori]	0	gi|357606241|gb|EHJ64969.1|AMP dependent coa ligase [Danaus plexippus]
comp4743_c0_seq1	2313	13.48	0.02	-9.13112	4.02733	2.09789e-15	2.1566e-13	BGIBMGA013358	1e-26	gi|512908295|ref|XP_004926646.1| PREDICTED: paired box protein Pax-8-like [Bombyx mori]	0	gi|357615710|gb|EHJ69793.1|hypothetical protein KGM_15291 [Danaus plexippus]
comp11561_c0_seq1	1466	2.77	0	-9.16387	1.06845	3.63334e-08	1.2756e-06	BGIBMGA007767	0	gi|112983422|ref|NP_001036983.1| glycerophosphoryl diester phosphodiesterase precursor [Bombyx mori]_x0001_gi|32997080|dbj|BAC79386.1| glycerophosphoryl diester phosphodiesterase [Bombyx mori]	0	gi|112983422|ref|NP_001036983.1|glycerophosphoryl diester phosphodiesterase precursor [Bombyx mori]
comp14193_c0_seq1	1258	26.25	0.05	-9.17587	4.07212	1.56236e-15	1.65367e-13				8e-85	gi|512926627|ref|XP_004931133.1|PREDICTED: uncharacterized protein LOC101743237 [Bombyx mori]
comp11849_c0_seq1	948	4.48	0	-9.18729	1.09139	3.22964e-08	1.13946e-06	BGIBMGA000063	1e-33	gi|512906233|ref|XP_004926145.1| PREDICTED: serine/threonine-protein kinase pelle-like [Bombyx mori]	9e-166	gi|357125386|ref|XP_003564375.1|PREDICTED: serine/threonine-protein kinase PBS1-like [Brachypodium distachyon]
comp13043_c0_seq1	435	10.64	0	-9.18729	1.09139	3.22964e-08	1.13946e-06
comp11602_c0_seq1	793	5.52	0	-9.21033	1.11398	2.87473e-08	1.03209e-06
comp11490_c0_seq1	602	1480.68	2.83	-9.21911	8.74111	2.1234e-22	5.72476e-20	BGIBMGA007628	2e-69	gi|512916635|ref|XP_004928687.1| PREDICTED: uncharacterized protein LOC101736984 isoform X3 [Bombyx mori]	4e-66	gi|512916635|ref|XP_004928687.1|PREDICTED: uncharacterized protein LOC101736984 isoform X3 [Bombyx mori]
comp5075_c0_seq1	1110	3.9	0	-9.23301	1.13623	2.28675e-08	8.25135e-07
comp10778_c1_seq1	453	10.7	0	-9.25534	1.15816	2.04348e-08	7.44879e-07
comp14437_c1_seq2	1941	33.05	0.06	-9.25738	5.06214	1.8988e-18	2.76857e-16	BGIBMGA005262	0	gi|512897312|ref|XP_004924122.1| PREDICTED: 4-hydroxyphenylpyruvate dioxygenase-like [Bombyx mori]	0	gi|512897312|ref|XP_004924122.1|PREDICTED: 4-hydroxyphenylpyruvate dioxygenase-like [Bombyx mori]
comp4432_c0_seq1	295	18.3	0	-9.27733	1.17976	1.82837e-08	6.69888e-07	BGIBMGA007390	7e-41	gi|512896764|ref|XP_004923988.1| PREDICTED: microsomal triglyceride transfer protein large subunit-like [Bombyx mori]	1e-37	gi|512896764|ref|XP_004923988.1|PREDICTED: microsomal triglyceride transfer protein large subunit-like [Bombyx mori]
comp5131_c0_seq1	1236	3.59	0	-9.27733	1.17976	1.82837e-08	6.69888e-07	BGIBMGA006596	0	gi|512923694|ref|XP_004930414.1| PREDICTED: adenosine receptor A2a-like [Bombyx mori]	0	gi|512923694|ref|XP_004930414.1|PREDICTED: adenosine receptor A2a-like [Bombyx mori]
comp9187_c0_seq1	2013	167.96	0.31	-9.27829	7.46328	1.03651e-21	2.55356e-19	BGIBMGA005711	0	gi|512910604|ref|XP_004927213.1| PREDICTED: glucose dehydrogenase [acceptor]-like [Bombyx mori]	0	gi|512910604|ref|XP_004927213.1|PREDICTED: glucose dehydrogenase [acceptor]-like [Bombyx mori]
comp15396_c0_seq4	1439	24.72	0.04	-9.29426	4.19062	6.99258e-16	7.92992e-14	BGIBMGA000581	1e-05	gi|378466182|gb|AFC01231.1| DnaJ-17 [Bombyx mori]
comp4578_c0_seq1	265	21.31	0	-9.29899	1.20105	1.63792e-08	6.06327e-07
comp12075_c0_seq1	1024	161.57	0.28	-9.31346	6.38243	1.9607e-20	3.73552e-18
comp11527_c0_seq2	600	8.06	0	-9.32033	1.22204	1.46906e-08	5.50956e-07
comp17145_c0_seq1	1937	224	0.38	-9.39811	7.82118	3.33202e-22	8.8169e-20	BGIBMGA012510	0	gi|512897098|ref|XP_004924070.1| PREDICTED: arylsulfatase B-like [Bombyx mori]	0	gi|512897098|ref|XP_004924070.1|PREDICTED: arylsulfatase B-like [Bombyx mori]
comp17259_c0_seq1	1290	56.65	0.09	-9.41838	5.22314	6.27997e-19	9.75375e-17	BGIBMGA008029	1e-159	gi|512892506|ref|XP_004922948.1| PREDICTED: probable allantoicase-like [Bombyx mori]	0	gi|357604069|gb|EHJ64031.1|allantoicase [Danaus plexippus]
comp12683_c0_seq1	1420	3.48	0	-9.44214	1.34209	7.07851e-09	2.79405e-07	BGIBMGA013295	0	gi|512900507|ref|XP_004924909.1| PREDICTED: proton-coupled amino acid transporter 2-like [Bombyx mori]	0	gi|512900507|ref|XP_004924909.1|PREDICTED: proton-coupled amino acid transporter 2-like [Bombyx mori]
comp9688_c0_seq1	990	148.37	0.23	-9.45076	6.20749	1.87168e-20	3.61412e-18	BGIBMGA010392	0	gi|93115166|gb|ABE98256.1| juvenile hormone acid methyltransferase [Samia ricini]	0	gi|512919868|ref|XP_004929490.1|PREDICTED: uncharacterized protein LOC101743036 [Bombyx mori]
comp8176_c0_seq1	679	277.93	0.44	-9.45149	6.52036	7.58551e-21	1.54842e-18				1e-65	gi|512905950|ref|XP_004926074.1|PREDICTED: uncharacterized protein LOC101745377 [Bombyx mori]
comp12667_c0_seq1	1156	4.38	0	-9.46148	1.36118	6.40436e-09	2.54908e-07				6e-117	gi|326519893|dbj|BAK03871.1|predicted protein [Hordeum vulgare subsp. vulgare]
comp6073_c0_seq1	2008	2.46	0	-9.46148	1.36118	6.40436e-09	2.54908e-07	BGIBMGA006871	0	gi|512900435|ref|XP_004924891.1| PREDICTED: carboxypeptidase A2-like [Bombyx mori]	0	gi|512900435|ref|XP_004924891.1|PREDICTED: carboxypeptidase A2-like [Bombyx mori]
comp4791_c0_seq1	294	21.16	0	-9.48056	1.38003	5.80018e-09	2.32153e-07
comp15306_c0_seq1	2117	19.18	0.03	-9.50769	4.40425	1.66235e-16	1.97944e-14	BGIBMGA003935	0	gi|512907324|ref|XP_004926413.1| PREDICTED: sodium-independent sulfate anion transporter-like [Bombyx mori]	0	gi|512907324|ref|XP_004926413.1|PREDICTED: sodium-independent sulfate anion transporter-like [Bombyx mori]
comp17003_c0_seq1	4009	312.49	0.48	-9.53553	9.37759	1.67668e-23	5.57165e-21	BGIBMGA008268	0	gi|512905502|ref|XP_004925960.1| PREDICTED: xanthine dehydrogenase-like [Bombyx mori]	0	gi|512905510|ref|XP_004925962.1|PREDICTED: xanthine dehydrogenase 2-like [Bombyx mori]
comp10974_c0_seq1	458	13.01	0	-9.55446	1.4531	3.58464e-09	1.46346e-07
comp13418_c0_seq2	1102	178.43	0.26	-9.57003	6.63881	3.35024e-21	7.25327e-19	BGIBMGA004219	3e-86	no hits	5e-123	gi|512910942|ref|XP_004927295.1|PREDICTED: uncharacterized protein LOC101743399 [Bombyx mori]
comp15609_c0_seq3	2014	21.37	0.03	-9.58936	4.48599	9.51764e-17	1.16237e-14	BGIBMGA014242	2e-50	gi|512902429|ref|XP_004925374.1| PREDICTED: putative inorganic phosphate cotransporter-like [Bombyx mori]	3e-56	gi|512902429|ref|XP_004925374.1|PREDICTED: putative inorganic phosphate cotransporter-like [Bombyx mori]
comp11954_c0_seq1	1803	129.86	0.19	-9.60155	6.92676	1.37571e-21	3.27626e-19	BGIBMGA014246	0	gi|512902421|ref|XP_004925372.1| PREDICTED: putative inorganic phosphate cotransporter-like [Bombyx mori]	0	gi|512902421|ref|XP_004925372.1|PREDICTED: putative inorganic phosphate cotransporter-like [Bombyx mori]
comp12768_c0_seq1	1784	110.67	0.16	-9.61118	6.67994	2.52666e-21	5.55437e-19	BGIBMGA011395	7e-18	gi|512925182|ref|XP_004930776.1| PREDICTED: putative fatty acyl-CoA reductase CG5065-like [Bombyx mori]	7e-47	gi|512919802|ref|XP_004929473.1|PREDICTED: fatty acyl-CoA reductase 2-like [Bombyx mori]
comp14838_c0_seq1	1980	22.35	0.03	-9.62852	4.52519	7.2831e-17	9.1288e-15	BGIBMGA010933	0	gi|512899849|ref|XP_004924748.1| PREDICTED: proton-coupled folate transporter-like [Bombyx mori]	0	gi|512899849|ref|XP_004924748.1|PREDICTED: proton-coupled folate transporter-like [Bombyx mori]
comp10121_c0_seq1	385	17.17	0	-9.65866	1.55632	1.89581e-09	8.06226e-08
comp16208_c0_seq1	2391	52.29	0.07	-9.67723	6.03502	1.42185e-20	2.82178e-18	BGIBMGA007223	0	no hits	0	gi|512910022|ref|XP_004927065.1|PREDICTED: uncharacterized protein LOC101737490 [Bombyx mori]
comp10984_c0_seq1	564	11.65	0	-9.7401	1.63713	1.13224e-09	4.93248e-08
comp16705_c0_seq3	2812	31.8	0.04	-9.75162	5.5564	6.40809e-20	1.14457e-17
comp12508_c0_seq2	532	12.61	0	-9.75584	1.65277	1.04166e-09	4.56572e-08
comp11674_c0_seq1	3574	1459.4	1.84	-9.82895	11.4321	7.36873e-25	3.19066e-22	BGIBMGA006993	0	gi|512932503|ref|XP_004932561.1| PREDICTED: multiple inositol polyphosphate phosphatase 1-like [Bombyx mori]	1e-51	gi|512898433|ref|XP_004924399.1|PREDICTED: fungal protease inhibitor F-like [Bombyx mori]
comp13846_c0_seq1	1361	1233.86	1.55	-9.82965	9.75123	2.19162e-24	8.4638e-22	BGIBMGA000013	2e-173	gi|389610551|dbj|BAM18887.1| osiris 9A [Papilio polytes]	5e-170	gi|512906099|ref|XP_004926112.1|PREDICTED: uncharacterized protein LOC101740726 [Bombyx mori]
comp11801_c0_seq3	804	126.03	0.15	-9.8413	5.64609	3.46353e-20	6.34492e-18				5e-36	gi|512930185|ref|XP_004932004.1|PREDICTED: uncharacterized protein LOC101736821 [Bombyx mori]
comp6406_c1_seq2	1318	5.03	0	-9.86152	1.75783	5.4754e-10	2.53197e-08
comp17080_c0_seq1	480	5175.15	6.27	-9.87712	10.1729	1.02522e-24	4.18552e-22	BGIBMGA012002	3e-39	gi|167860164|ref|NP_001108116.1| sericin 3 precursor [Bombyx mori]_x0001_gi|157889130|dbj|BAF81029.1| sericin 3 [Bombyx mori]	2e-99	gi|167860164|ref|NP_001108116.1|sericin 3 precursor [Bombyx mori]
comp12393_c0_seq4	1343	40.08	0.04	-9.88722	4.78411	1.2537e-17	1.73923e-15
comp12759_c0_seq2	1751	968.29	1.16	-9.89945	9.78159	1.35372e-24	5.37312e-22	BGIBMGA013129	0	gi|512909274|ref|XP_004926881.1| PREDICTED: glucosylceramidase-like [Bombyx mori]	0	gi|512909278|ref|XP_004926882.1|PREDICTED: glucosylceramidase-like [Bombyx mori]
comp6156_c0_seq1	1091	50.57	0.05	-9.90505	4.80196	1.10556e-17	1.54876e-15	BGIBMGA009568	0	gi|514256384|gb|AGO45853.1| acyl-CoA desaturase BmorAPSQ [Bombyx mori]	0	gi|514256384|gb|AGO45853.1|acyl-CoA desaturase BmorAPSQ [Bombyx mori]
comp14131_c0_seq1	907	338.45	0.39	-9.93611	7.2611	1.36996e-22	3.99496e-20
comp10782_c0_seq1	915	7.92	0	-9.95998	1.85586	2.99224e-10	1.46425e-08
comp12788_c0_seq1	1219	333.15	0.38	-9.96243	7.69414	4.44006e-23	1.40987e-20	BGIBMGA004445	0	gi|512890533|ref|XP_004922529.1| PREDICTED: venom serine protease 34-like [Bombyx mori]	0	gi|229619532|dbj|BAH58096.1|silk gland derived serine protease [Bombyx mori]
comp10689_c0_seq1	1035	741.92	0.84	-9.97141	8.5983	5.00576e-24	1.78818e-21	BGIBMGA005832	0	gi|512896445|ref|XP_004923913.1| PREDICTED: 15-hydroxyprostaglandin dehydrogenase [NAD(+)]-like [Bombyx mori]	0	gi|512896445|ref|XP_004923913.1|PREDICTED: 15-hydroxyprostaglandin dehydrogenase [NAD(+)]-like [Bombyx mori]
comp15139_c0_seq1	1995	126.8	0.14	-9.97471	7.04325	2.05711e-22	5.65271e-20	BGIBMGA012739	4e-135	gi|512905374|ref|XP_004925928.1| PREDICTED: peroxidase-like [Bombyx mori]	6e-168	gi|512905367|ref|XP_004925926.1|PREDICTED: peroxidase-like [Bombyx mori]
comp14456_c0_seq2	2430	226.57	0.25	-9.99037	8.17467	7.59645e-24	2.58442e-21	BGIBMGA011646	0	gi|145651816|ref|NP_001078833.1| beta-N-acetylglucosaminidase 1 precursor [Bombyx mori]_x0001_gi|139004970|dbj|BAF52531.1| beta-N-acetylglucosaminidase 1 [Bombyx mori]	0	gi|145651816|ref|NP_001078833.1|beta-N-acetylglucosaminidase 1 precursor [Bombyx mori]
comp11087_c0_seq1	408	724.9	0.79	-9.99262	7.06114	1.82085e-22	5.20364e-20
comp15016_c0_seq1	1754	33.11	0.03	-10.0142	4.91123	5.26255e-18	7.51965e-16	BGIBMGA011090	0	gi|512886369|ref|XP_004921745.1| PREDICTED: organic cation transporter-like protein-like [Bombyx mori]	0	gi|512886369|ref|XP_004921745.1|PREDICTED: organic cation transporter-like protein-like [Bombyx mori]
comp9407_c0_seq1	2299	3.28	0	-10.0774	1.97296	1.37805e-10	7.00746e-09	BGIBMGA011129	0	gi|512905568|ref|XP_004925977.1| PREDICTED: putative fatty acyl-CoA reductase CG5065-like [Bombyx mori]	0	gi|512905568|ref|XP_004925977.1|PREDICTED: putative fatty acyl-CoA reductase CG5065-like [Bombyx mori]
comp16740_c0_seq1	10144	188.77	0.19	-10.1221	10.004	2.90301e-25	1.48147e-22	BGIBMGA013342	0	gi|512908283|ref|XP_004926643.1| PREDICTED: apolipophorins isoform X2 [Bombyx mori]	0	gi|512908283|ref|XP_004926643.1|PREDICTED: apolipophorins isoform X2 [Bombyx mori]
comp13241_c1_seq1	1812	4.51	0	-10.186	2.08137	7.14954e-11	3.71415e-09	BGIBMGA010477	0	gi|283945479|ref|NP_001164651.1| scavenger receptor class B member 4 [Bombyx mori]	0	gi|283945479|ref|NP_001164651.1|scavenger receptor class B member 4 [Bombyx mori]
comp14383_c0_seq1	1103	1845	1.77	-10.2107	10.0105	1.57491e-25	8.65533e-23	BGIBMGA004809	2e-107	gi|512937396|ref|XP_004933757.1| PREDICTED: N-acetylneuraminate lyase-like [Bombyx mori]	6e-117	gi|512937400|ref|XP_004933758.1|PREDICTED: N-acetylneuraminate lyase B-like, partial [Bombyx mori]
comp10950_c0_seq1	1809	564.06	0.53	-10.2449	9.05053	3.75519e-25	1.73909e-22	BGIBMGA007254	0	gi|379046450|gb|AFC87786.1| yellow-d [Bombyx mori]	0	gi|379046450|gb|AFC87786.1|yellow-d [Bombyx mori]
comp17089_c0_seq1	400	1427.68	1.29	-10.2736	8.00507	5.17535e-24	1.80367e-21
comp12423_c0_seq1	1159	8.04	0	-10.3403	2.23546	2.7162e-11	1.49853e-09	BGIBMGA009220	5e-148	gi|512891367|ref|XP_004922671.1| PREDICTED: uncharacterized protein LOC101742817 isoform X1 [Bombyx mori]_x0001_gi|512891372|ref|XP_004922672.1| PREDICTED: uncharacterized protein LOC101742817 isoform X2 [Bombyx mori]_x0001_gi|512891378|ref|XP_004922673.1| PREDICTED: uncharacterized protein LOC101742817 isoform X3 [Bombyx mori]	0	gi|512891535|ref|XP_004922708.1|PREDICTED: uncharacterized protein LOC101736122 [Bombyx mori]
comp6921_c1_seq1	960	78.93	0.06	-10.3499	5.24712	5.29552e-19	8.31513e-17
comp14333_c2_seq1	1846	7606.27	6.6	-10.3655	12.8342	1.51288e-26	1.02941e-23	BGIBMGA011901	0	gi|289803016|ref|NP_001166287.1| sericin 2 isoform 1 precursor [Bombyx mori]_x0001_gi|282848475|gb|ADA84147.1| sericin 2 precursor [Bombyx mori]	0	gi|289803018|ref|NP_001166288.1|sericin 2 isoform 2 precursor [Bombyx mori]
comp16483_c0_seq1	2079	1034.89	0.89	-10.3772	10.134	4.98045e-26	3.09416e-23	BGIBMGA010515	2e-180	gi|512920089|ref|XP_004929545.1| PREDICTED: glucose dehydrogenase [acceptor]-like [Bombyx mori]	5e-151	gi|512920089|ref|XP_004929545.1|PREDICTED: glucose dehydrogenase [acceptor]-like [Bombyx mori]
comp17092_c0_seq1	397	220.38	0.16	-10.3972	5.29453	3.82581e-19	6.14236e-17
comp15724_c0_seq2	761	13.21	0	-10.4016	2.29682	1.82869e-11	1.03691e-09
comp5917_c0_seq1	3029	3.11	0	-10.4116	2.3068	1.73037e-11	9.85071e-10	BGIBMGA010556	7e-178	gi|512920236|ref|XP_004929582.1| PREDICTED: ATP-binding cassette sub-family G member 4-like [Bombyx mori]	2e-174	gi|512920236|ref|XP_004929582.1|PREDICTED: ATP-binding cassette sub-family G member 4-like [Bombyx mori]
comp17072_c0_seq1	2717	27.82	0.02	-10.4148	5.31208	3.39891e-19	5.58242e-17
comp16147_c0_seq1	2410	59.37	0.05	-10.4243	6.22909	6.26184e-22	1.56975e-19	BGIBMGA009925	0	gi|512895619|ref|XP_004923716.1| PREDICTED: glucose dehydrogenase [acceptor]-like [Bombyx mori]	0	gi|512895619|ref|XP_004923716.1|PREDICTED: glucose dehydrogenase [acceptor]-like [Bombyx mori]
comp14420_c0_seq1	998	7060.03	5.81	-10.4402	11.7923	1.2143e-26	8.67557e-24	BGIBMGA006282	3e-165	no hits	0	gi|512894896|ref|XP_004923541.1|PREDICTED: uncharacterized protein LOC101739721 [Bombyx mori]
comp17124_c0_seq1	2038	306.81	0.25	-10.4513	8.34984	4.77278e-25	2.13119e-22	BGIBMGA000776	0	gi|512903792|ref|XP_004925704.1| PREDICTED: juvenile hormone esterase-like [Bombyx mori]	0	gi|512903792|ref|XP_004925704.1|PREDICTED: juvenile hormone esterase-like [Bombyx mori]
comp17114_c0_seq1	1334	530.01	0.43	-10.4527	8.50102	3.76811e-25	1.73909e-22	BGIBMGA009261	3e-70	gi|512891160|ref|XP_004922636.1| PREDICTED: fibrohexamerin-like [Bombyx mori]	2e-88	gi|512891154|ref|XP_004922635.1|PREDICTED: fibrohexamerin-like [Bombyx mori]
comp17065_c0_seq1	1855	7525.88	6.08	-10.4679	12.826	7.52382e-27	6.54695e-24	BGIBMGA000158	0	gi|300360466|ref|NP_001177919.1| ecdysone oxidase [Bombyx mori]_x0001_gi|298717078|gb|ACT66690.2| ecdysone oxidase [Bombyx mori]	0	gi|300360466|ref|NP_001177919.1|ecdysone oxidase [Bombyx mori]
comp15623_c0_seq1	2012	4228.33	3.37	-10.489	12.1157	7.78908e-27	6.54695e-24	BGIBMGA000238	0	gi|512930383|ref|XP_004932054.1| PREDICTED: peroxidase-like [Bombyx mori]	0	gi|512930383|ref|XP_004932054.1|PREDICTED: peroxidase-like [Bombyx mori]
comp9147_c0_seq1	1242	181.93	0.14	-10.4913	6.84895	5.21583e-23	1.6202e-20	BGIBMGA003694	0	gi|512923243|ref|XP_004930306.1| PREDICTED: sulfotransferase 1C3-like [Bombyx mori]	0	gi|512923243|ref|XP_004930306.1|PREDICTED: sulfotransferase 1C3-like [Bombyx mori]
comp12383_c0_seq1	1792	7130.25	5.55	-10.5215	12.6963	5.28704e-27	5.39618e-24	BGIBMGA005069	0	no hits	0	gi|512886771|ref|XP_004921814.1|PREDICTED: uncharacterized protein LOC101741789 [Bombyx mori]
comp14614_c0_seq5	2173	8339.87	6.45	-10.5319	13.2104	4.54182e-27	4.99216e-24				0	gi|512889289|ref|XP_004922239.1|PREDICTED: sericin 1-like isoform X1 [Bombyx mori]
comp11998_c0_seq1	1395	7.62	0	-10.5445	2.43978	7.06661e-12	4.18983e-10
comp15163_c0_seq1	3941	2393.56	1.8	-10.5701	12.2889	4.36061e-27	4.99216e-24	BGIBMGA008268	0	gi|512905502|ref|XP_004925960.1| PREDICTED: xanthine dehydrogenase-like [Bombyx mori]	0	gi|512905502|ref|XP_004925960.1|PREDICTED: xanthine dehydrogenase-like [Bombyx mori]
comp12413_c0_seq3	740	15.31	0	-10.5714	2.46676	6.08208e-12	3.65155e-10
comp7465_c0_seq1	1281	308.95	0.22	-10.5922	7.66048	2.89598e-24	1.08897e-21
comp12238_c0_seq1	2047	1773.44	1.31	-10.5926	10.8878	7.26071e-27	6.54695e-24	BGIBMGA012872	0	gi|512917383|ref|XP_004928873.1| PREDICTED: glucose dehydrogenase [acceptor]-like [Bombyx mori]	4e-125	gi|512917383|ref|XP_004928873.1|PREDICTED: glucose dehydrogenase [acceptor]-like [Bombyx mori]
comp14258_c0_seq1	1033	10.96	0	-10.6066	2.50197	4.75972e-12	2.95703e-10
comp15148_c0_seq1	1811	134.45	0.09	-10.6249	6.98252	2.07077e-23	6.72484e-21	BGIBMGA011531	0	gi|332020999|gb|EGI61392.1| PI-PLC X domain-containing protein 1 [Acromyrmex echinatior]	0	gi|512932832|ref|XP_004932641.1|PREDICTED: uncharacterized protein LOC101743953 [Bombyx mori]
comp16286_c0_seq1	4453	174.26	0.12	-10.6397	8.68794	1.03397e-25	5.90973e-23	BGIBMGA008445	0	gi|523453986|gb|AGQ43599.1| antennae-specific aldehyde oxidase 2 [Amyelois transitella]	0	gi|523453986|gb|AGQ43599.1|antennae-specific aldehyde oxidase 2 [Amyelois transitella]
comp9608_c0_seq1	723	943.72	0.66	-10.6523	8.38361	3.77296e-25	1.73909e-22	BGIBMGA013267	9e-134	gi|512891724|ref|XP_004922754.1| PREDICTED: phosphatidylethanolamine-binding protein homolog F40A3.3-like isoform X1 [Bombyx mori]_x0001_gi|512891728|ref|XP_004922755.1| PREDICTED: phosphatidylethanolamine-binding protein homolog F40A3.3-like isoform X2 [Bombyx mori]_x0001_gi|512891731|ref|XP_004922756.1| PREDICTED: phosphatidylethanolamine-binding protein homolog F40A3.3-like isoform X3 [Bombyx …	2e-130	gi|512891724|ref|XP_004922754.1|PREDICTED: phosphatidylethanolamine-binding protein homolog F40A3.3-like isoform X1 [Bombyx mori]
comp15586_c0_seq1	2654	3924.9	2.76	-10.6678	12.4197	2.08897e-27	2.71357e-24	BGIBMGA012740	0	gi|512905378|ref|XP_004925929.1| PREDICTED: peroxidase-like [Bombyx mori]	0	gi|512905378|ref|XP_004925929.1|PREDICTED: peroxidase-like [Bombyx mori]
comp14116_c0_seq1	1546	1090.07	0.73	-10.7265	9.76457	1.15043e-26	8.65185e-24	BGIBMGA003655	0	gi|512922286|ref|XP_004930083.1| PREDICTED: mitochondrial enolase superfamily member 1-like [Bombyx mori]	0	gi|512922286|ref|XP_004930083.1|PREDICTED: mitochondrial enolase superfamily member 1-like [Bombyx mori]
comp7638_c0_seq1	1509	1118.49	0.75	-10.7271	9.76514	1.14614e-26	8.65185e-24	BGIBMGA009261	1e-98	gi|512891160|ref|XP_004922636.1| PREDICTED: fibrohexamerin-like [Bombyx mori]	4e-91	gi|512891160|ref|XP_004922636.1|PREDICTED: fibrohexamerin-like [Bombyx mori]
comp15656_c0_seq1	1416	28338.1	18.8	-10.7524	14.3321	8.90847e-28	1.45966e-24	BGIBMGA003292	0	gi|226342892|ref|NP_001139708.1| serine protease inhibitor 16 precursor [Bombyx mori]_x0001_gi|195972034|gb|ACG61179.1| serpin-16 [Bombyx mori]	0	gi|226342892|ref|NP_001139708.1|serine protease inhibitor 16 precursor [Bombyx mori]
comp14263_c0_seq1	329	30416.2	19.27	-10.8128	12.0754	9.73514e-28	1.45966e-24				2e-45	gi|167860164|ref|NP_001108116.1|sericin 3 precursor [Bombyx mori]
comp8238_c0_seq1	1933	5391.24	3.42	-10.8159	12.4062	7.88632e-28	1.45966e-24	BGIBMGA000068	0	gi|512893505|ref|XP_004923198.1| PREDICTED: glucose dehydrogenase [acceptor]-like [Bombyx mori]	0	gi|512893505|ref|XP_004923198.1|PREDICTED: glucose dehydrogenase [acceptor]-like [Bombyx mori]
comp8883_c0_seq1	954	24543.5	15.54	-10.8188	13.5198	6.09084e-28	1.45966e-24	BGIBMGA009261	7e-80	gi|512891160|ref|XP_004922636.1| PREDICTED: fibrohexamerin-like [Bombyx mori]	3e-168	gi|512891160|ref|XP_004922636.1|PREDICTED: fibrohexamerin-like [Bombyx mori]
comp10589_c1_seq1	643	21.64	0	-10.8461	2.74194	9.94254e-13	6.79756e-11
comp8897_c0_seq1	495	29.4	0	-10.8607	2.75661	9.15533e-13	6.31983e-11
comp17073_c0_seq1	1663	4425.88	2.71	-10.8656	11.896	7.56949e-28	1.45966e-24	BGIBMGA005696	0	gi|187281652|ref|NP_001119721.1| beta-fructofuranosidase precursor [Bombyx mori]_x0001_gi|185049361|dbj|BAG30882.1| beta-fructofuranosidase [Bombyx mori]	0	gi|187281652|ref|NP_001119721.1|beta-fructofuranosidase precursor [Bombyx mori]
comp17403_c0_seq1	1428	9.39	0	-10.8824	2.77834	8.10004e-13	5.64593e-11				2e-09	gi|512906190|ref|XP_004926134.1|PREDICTED: uncharacterized protein LOC101743931 [Bombyx mori]
comp12246_c0_seq2	904	135987	80.35	-10.9193	15.9061	2.46847e-28	1.14021e-24
comp17039_c0_seq1	257	83993.8	48.75	-10.9382	13.0881	3.08279e-28	1.14021e-24	BGIBMGA011058	2e-29	no hits
comp15181_c0_seq1	1920	60.01	0.03	-11.0076	5.90522	5.78449e-21	1.21551e-18	BGIBMGA013102	2e-144	gi|512918394|ref|XP_004929123.1| PREDICTED: nose resistant to fluoxetine protein 6-like [Bombyx mori]	0	gi|512917654|ref|XP_004928940.1|PREDICTED: nose resistant to fluoxetine protein 6-like [Bombyx mori]
comp10874_c0_seq1	534	29.98	0	-11.0127	2.9089	3.44483e-13	2.48602e-11
comp14187_c0_seq1	2654	2056.06	1.13	-11.0223	11.4867	3.19186e-28	1.14021e-24	BGIBMGA012999	0	gi|512917570|ref|XP_004928919.1| PREDICTED: glucose dehydrogenase [acceptor]-like [Bombyx mori]	8e-93	gi|512917570|ref|XP_004928919.1|PREDICTED: glucose dehydrogenase [acceptor]-like [Bombyx mori]
comp6814_c0_seq1	572	27.96	0	-11.0257	2.92198	3.08252e-13	2.25878e-11
comp13937_c0_seq1	1084	13.93	0	-11.0322	2.92848	2.97124e-13	2.1998e-11
comp11219_c0_seq1	927	16.79	0	-11.0578	2.95418	2.47722e-13	1.84359e-11
comp17135_c0_seq1	900	284.11	0.13	-11.1906	6.99548	3.16628e-24	1.16008e-21	BGIBMGA002955	0	gi|512926168|ref|XP_004931018.1| PREDICTED: cysteine-rich venom protein ENH1-like [Bombyx mori]	0	gi|512926168|ref|XP_004931018.1|PREDICTED: cysteine-rich venom protein ENH1-like [Bombyx mori]
comp14095_c0_seq1	3410	5.12	0	-11.3026	3.19966	5.02367e-14	4.1019e-12	BGIBMGA007250	0	gi|557770390|ref|XP_005184863.1| PREDICTED: mucin-5AC-like [Musca domestica]	2e-155	gi|512910018|ref|XP_004927064.1|PREDICTED: uncharacterized protein LOC101737350 [Bombyx mori]
comp15560_c0_seq1	2189	8.27	0	-11.3397	3.23681	3.94062e-14	3.3318e-12	BGIBMGA011896	0	no hits	0	gi|512897725|ref|XP_004924223.1|PREDICTED: uncharacterized protein LOC101740721 [Bombyx mori]
comp9715_c0_seq1	937	163.17	0.06	-11.3595	6.25735	5.1382e-22	1.33491e-19	BGIBMGA006083	0	gi|512918414|ref|XP_004929128.1| PREDICTED: carbonyl reductase [NADPH] 3-like [Bombyx mori]	0	gi|512918414|ref|XP_004929128.1|PREDICTED: carbonyl reductase [NADPH] 3-like [Bombyx mori]
comp14214_c0_seq3	1242	15.76	0	-11.416	3.31335	2.32945e-14	2.0296e-12
comp5937_c0_seq1	796	25.76	0	-11.4357	3.3331	2.02259e-14	1.77305e-12
comp8698_c0_seq2	461	48.4	0	-11.4599	3.35741	1.75961e-14	1.55204e-12
comp13890_c0_seq1	2566	8.17	0	-11.5575	3.45526	9.01543e-15	8.39018e-13	BGIBMGA011017	0	gi|512886575|ref|XP_004921780.1| PREDICTED: organic cation transporter protein-like [Bombyx mori]	0	gi|512886575|ref|XP_004921780.1|PREDICTED: organic cation transporter protein-like [Bombyx mori]
comp7212_c0_seq2	941	28.61	0	-11.8494	3.74794	1.28851e-15	1.39481e-13
comp17040_c1_seq1	1024	31.51	0	-12.1197	4.01894	2.0772e-16	2.43288e-14	BGIBMGA003131	8e-113	gi|512925719|ref|XP_004930907.1| PREDICTED: alpha-tocopherol transfer protein-like [Bombyx mori]	0	gi|512925719|ref|XP_004930907.1|PREDICTED: alpha-tocopherol transfer protein-like [Bombyx mori]
comp11828_c0_seq1	2349	14.47	0	-12.2505	4.15008	8.59267e-17	1.05845e-14	BGIBMGA002922	0	gi|218775025|dbj|BAH03523.1| ABC transporter [Bombyx mori]	0	gi|218775025|dbj|BAH03523.1|ABC transporter [Bombyx mori]
comp16846_c0_seq1	1992	139.25	0.03	-12.277	7.17512	9.14285e-25	3.84242e-22	BGIBMGA012941	3e-84	gi|512917289|ref|XP_004928851.1| PREDICTED: luciferin 4-monooxygenase-like [Bombyx mori]	6e-178	gi|357623792|gb|EHJ74816.1|luciferase [Danaus plexippus]
comp16029_c1_seq3	753	50.5	0	-12.321	4.22076	5.25677e-17	6.70661e-15
comp13055_c0_seq1	2424	15.09	0	-12.3576	4.25743	4.11665e-17	5.44655e-15	BGIBMGA009376	0	gi|512896180|ref|XP_004923849.1| PREDICTED: facilitated trehalose transporter Tret1-2 homolog [Bombyx mori]	0	gi|512896180|ref|XP_004923849.1|PREDICTED: facilitated trehalose transporter Tret1-2 homolog [Bombyx mori]
comp14163_c0_seq1	903	42.97	0	-12.373	4.27286	3.70592e-17	5.04322e-15	BGIBMGA005786	6e-164	gi|153791757|ref|NP_001093275.1| myo-inositol oxygenase [Bombyx mori]_x0001_gi|95102966|gb|ABF51424.1| myo-inositol oxygenase [Bombyx mori]	3e-163	gi|357631731|gb|EHJ79200.1|myo-inositol oxygenase [Danaus plexippus]
comp10170_c2_seq1	436	831.34	0.15	-12.4729	7.37109	2.35756e-25	1.24768e-22
comp14334_c0_seq1	2997	16.32	0	-12.7854	4.68614	2.23664e-18	3.22822e-16	BGIBMGA009025	0	gi|512929372|ref|XP_004931804.1| PREDICTED: protein gooseberry-like [Bombyx mori]	0	gi|512929372|ref|XP_004931804.1|PREDICTED: protein gooseberry-like [Bombyx mori]
comp9904_c0_seq1	391	158.45	0	-12.889	4.78994	1.10228e-18	1.62377e-16
comp15602_c0_seq1	2584	21.58	0	-12.9689	4.86995	6.41032e-19	9.84915e-17	BGIBMGA007777	0	gi|512915788|ref|XP_004928475.1| PREDICTED: multiple C2 and transmembrane domain-containing protein 1-like [Bombyx mori]	0	gi|512915788|ref|XP_004928475.1|PREDICTED: multiple C2 and transmembrane domain-containing protein 1-like [Bombyx mori]
comp15159_c0_seq1	1929	31.77	0	-13.0919	4.99313	2.76797e-19	4.65313e-17	BGIBMGA014191	4e-152	gi|512906436|ref|XP_004926196.1| PREDICTED: lactase-phlorizin hydrolase-like [Bombyx mori]	3e-150	gi|512906436|ref|XP_004926196.1|PREDICTED: lactase-phlorizin hydrolase-like [Bombyx mori]
comp17094_c0_seq1	226	592.45	0	-13.791	5.69324	2.27872e-21	5.16834e-19				1e-37	gi|253760055|ref|XP_002488965.1|hypothetical protein SORBIDRAFT_1138s002030 [Sorghum bicolor]
comp14490_c0_seq1	1722	59.42	0	-13.825	5.72727	1.80129e-21	4.21945e-19	BGIBMGA013130	0	gi|512909270|ref|XP_004926880.1| PREDICTED: glucosylceramidase-like [Bombyx mori]	0	gi|512909270|ref|XP_004926880.1|PREDICTED: glucosylceramidase-like [Bombyx mori]
comp9663_c0_seq1	303	583.66	0	-14.3188	6.22149	6.01011e-23	1.8272e-20
comp8330_c0_seq1	701	436.15	0	-15.3165	7.21971	6.11146e-26	3.63861e-23
