# Supplementary material for: Transcriptome Sequencing and Positive Selected Genes Analysis of Bombyx mandarina
Source: PLoS One. 2015 Mar 25;10(3):e0122837. doi: 10.1371/journal.pone.0122837 (PMC4373670; doi:10.1371/journal.pone.0122837)
Supplement: S4 Table — Ka: nonsynonymous substitution rate; Ks: synonymous substitution rate. (XLSX) [file pone.0122837.s007.xlsx]

## Sheet: Sheet1
		Table S4. Ka and Ks of each orthologous gene pairs between B. mandarina and B. mori.
Bm_cds	WBm_unigene	Method	Ka	Ks	Ka/Ks	P-Value(Fisher)	Nr Evalue	Nr annotation	GO annotation
BGIBMGA006453	comp5860_c0_seq1	YN	0.0437427	3.62807e-05	1205.67	0.148595		no hits
BGIBMGA004258	comp349_c0_seq1	YN	0.0325362	0.000569328	57.1484	0.11956	2e-69	gi|449672758|ref|XP_002157234.2| PREDICTED: kinesin family member 21A [Hydra vulgaris]	GO:0005634	GO:0003676
BGIBMGA003645	comp11494_c0_seq1	YN	0.00410774	0.000125259	32.7939	0.348764	0	gi|512922219|ref|XP_004930067.1| PREDICTED: lipoyltransferase 1, mitochondrial-like isoform X1 [Bombyx mori]_x0001_gi|512922223|ref|XP_004930068.1| PREDICTED: lipoyltransferase 1, mitochondrial-like isoform X2 [Bombyx mori]_x0001_gi|512922227|ref|XP_004930069.1| PREDICTED: lipoyltransferase 1, mitochondrial-like isoform X3 [Bombyx mori]	GO:0006464	GO:0003824
BGIBMGA000593	comp5293_c0_seq1	YN	0.01132	0.00103272	10.9614	0.620315	0	gi|169234694|ref|NP_001108468.1| hikaru genki [Bombyx mori]
BGIBMGA000101	comp13047_c0_seq1	YN	0.0127929	0.0032774	3.90336	0.0843563	4e-09	gi|558594588|gb|EST41568.1| Cysteine-rich membrane protein 1 [Spironucleus salmonicida]	GO:0005509
BGIBMGA006380	comp33681_c0_seq1	YN	0.136451	0.0422649	3.22846	0.288522		no hits
BGIBMGA012373	comp14001_c0_seq1	YN	0.0123804	0.00506015	2.44664	0.416871	1e-128	gi|153791952|ref|NP_001093270.1| ribosomal protein L24 [Bombyx mori]_x0001_gi|512902708|ref|XP_004925440.1| PREDICTED: probable ribosome biogenesis protein RLP24-like [Bombyx mori]_x0001_gi|95102900|gb|ABF51391.1| ribosomal protein L24 [Bombyx mori]	GO:0005840	GO:0042254	GO:0005622	GO:0006412	GO:0003735
BGIBMGA002461	comp13087_c0_seq1	YN	0.0214302	0.00923802	2.31979	0.659791	5e-139	gi|512926575|ref|XP_004931120.1| PREDICTED: ribulose-phosphate 3-epimerase-like [Bombyx mori]	GO:0006098	GO:0046872	GO:0008152	GO:0005975	GO:0016857	GO:0003824	GO:0004750
BGIBMGA009313	comp27115_c0_seq1	YN	0.136975	0.0604179	2.26712	0.190231	7e-29	gi|512896066|ref|XP_004923822.1| PREDICTED: neurobeachin-like [Bombyx mori]
BGIBMGA001043	comp8148_c0_seq1	YN	0.0624911	0.0277082	2.25532	0.211903	5e-86	gi|112983527|ref|NP_001037522.1| ribosomal protein L27A [Bombyx mori]_x0001_gi|54609247|gb|AAV34839.1| ribosomal protein L27A [Bombyx mori]	GO:0005840	GO:0030529	GO:0005622	GO:0006412	GO:0003735
BGIBMGA008790	comp25308_c0_seq1	YN	0.0567385	0.0255601	2.2198	0.638408	9e-138	gi|512908534|ref|XP_004926705.1| PREDICTED: zinc finger protein Xfin-like isoform X2 [Bombyx mori]	GO:0046872	GO:0005622	GO:0008270	GO:0003676
BGIBMGA001214	comp13956_c0_seq1	YN	0.0288743	0.0137255	2.10369	0.610636	2e-71	gi|512913363|ref|XP_004927878.1| PREDICTED: growth-blocking peptide, long form-like [Bombyx mori]
BGIBMGA006602	comp20204_c0_seq1	YN	0.0105732	0.00517049	2.04491	0.610116	0	gi|512924082|ref|XP_004930511.1| PREDICTED: poly(A)-specific ribonuclease PARN-like domain-containing protein 1-like [Bombyx mori]	GO:0016481	GO:0005634	GO:0016564	GO:0003676
BGIBMGA006722	comp10759_c0_seq1	YN	0.00874184	0.00461173	1.89557	0.9073	0	gi|512923586|ref|XP_004930388.1| PREDICTED: 28S ribosomal protein S22, mitochondrial-like [Bombyx mori]
BGIBMGA012002	comp17080_c0_seq1	YN	0.0480876	0.0258194	1.86246	0.419755	0	gi|167860164|ref|NP_001108116.1| sericin 3 precursor [Bombyx mori]_x0001_gi|157889130|dbj|BAF81029.1| sericin 3 [Bombyx mori]
BGIBMGA004734	comp13951_c0_seq2	YN	0.0295064	0.0161179	1.83066	0.916415	6e-156	gi|512910074|ref|XP_004927078.1| PREDICTED: RPII140-upstream gene protein-like [Bombyx mori]	GO:0016020	GO:0008565	GO:0016021	GO:0005743	GO:0015031
BGIBMGA012904	comp9623_c0_seq1	YN	0.0284356	0.0156833	1.81311	0.529571	4e-136	gi|512917246|ref|XP_004928841.1| PREDICTED: ras-related protein Rab-35-like [Bombyx mori]	GO:0005524	GO:0006355	GO:0008121	GO:0005515	GO:0000166	GO:0007264	GO:0015031	GO:0006122	GO:0005740	GO:0007165	GO:0005622	GO:0005750	GO:0003924	GO:0006886	GO:0006913	GO:0005525	GO:0008134
BGIBMGA011108	comp23357_c0_seq1	YN	0.0162818	0.0093072	1.74937	0.895657	1e-167	gi|512905676|ref|XP_004926004.1| PREDICTED: dehydrogenase/reductase SDR family member 4-like [Bombyx mori]	GO:0008152	GO:0055114	GO:0016491
BGIBMGA008341	comp5109_c0_seq1	YN	0.0714173	0.0431812	1.6539	0.572803	6e-74	gi|512915539|ref|XP_004928414.1| PREDICTED: mitochondrial tRNA-specific 2-thiouridylase 1-like [Bombyx mori]	GO:0004808	GO:0016740	GO:0005737	GO:0008033
BGIBMGA006410	comp4100_c0_seq1	YN	0.0232937	0.0141104	1.65082	0.892322	2e-15	gi|607368024|gb|EZA62147.1| Craniofacial development protein, partial [Cerapachys biroi]
BGIBMGA009261	comp7638_c0_seq1	YN	0.0167319	0.0101372	1.65055	0.885292	9e-72	gi|512891160|ref|XP_004922636.1| PREDICTED: fibrohexamerin-like [Bombyx mori]	GO:0005576	GO:0005198
BGIBMGA000098	comp11991_c0_seq1	YN	0.0216801	0.0132303	1.63868	0.64977	3e-67	gi|512893422|ref|XP_004923177.1| PREDICTED: probable basic-leucine zipper transcription factor R-like [Bombyx mori]
BGIBMGA003586	comp14849_c0_seq1	YN	0.10251	0.0640905	1.59946	0.242352	0	gi|512922048|ref|XP_004930024.1| PREDICTED: 28S ribosomal protein S31, mitochondrial-like [Bombyx mori]
BGIBMGA000395	comp17049_c0_seq1	YN	0.0441963	0.0284061	1.55587	0.876574	8e-25	gi|112984134|ref|NP_001037247.1| ribosomal protein L37 [Bombyx mori]_x0001_gi|54609269|gb|AAV34850.1| ribosomal protein L37 [Bombyx mori]	GO:0005840	GO:0005622	GO:0006412	GO:0003735
BGIBMGA011194	comp20938_c0_seq1	YN	0.0463893	0.0298912	1.55194	0.545632	8e-65	gi|512925166|ref|XP_004930772.1| PREDICTED: uncharacterized protein LOC101740979 isoform X1 [Bombyx mori]_x0001_gi|512925170|ref|XP_004930773.1| PREDICTED: uncharacterized protein LOC101740979 isoform X2 [Bombyx mori]
BGIBMGA009513	comp25894_c0_seq1	YN	0.00938061	0.00610812	1.53576	0.874723		no hits
BGIBMGA003674	comp12818_c0_seq1	YN	0.0735829	0.0481754	1.5274	0.900313	1e-47	gi|512922444|ref|XP_004930120.1| PREDICTED: ARL14 effector protein-like isoform X1 [Bombyx mori]_x0001_gi|512922448|ref|XP_004930121.1| PREDICTED: ARL14 effector protein-like isoform X2 [Bombyx mori]
BGIBMGA004011	comp10264_c0_seq1	YN	0.0247144	0.0163016	1.51607	0.749234	4e-173	gi|512889963|ref|XP_004922417.1| PREDICTED: uncharacterized protein LOC101737936 isoform X1 [Bombyx mori]
BGIBMGA000773	comp2613_c0_seq1	YN	0.0199482	0.0132929	1.50066	0.869961	0	gi|512903974|ref|XP_004925748.1| PREDICTED: carboxylesterase 5A-like [Bombyx mori]
BGIBMGA005110	comp12207_c0_seq2	YN	0.012829	0.00856606	1.49765	0.870787	2e-105	gi|512886623|ref|XP_004921789.1| PREDICTED: protein UXT homolog [Bombyx mori]	GO:0016765	GO:0016272	GO:0006457	GO:0005515	GO:0051082
BGIBMGA001015	comp4735_c0_seq2	YN	0.0381003	0.0255281	1.49249	0.7433	9e-123	gi|512912990|ref|XP_004927790.1| PREDICTED: uncharacterized protein C6orf106 homolog isoform X3 [Bombyx mori]	GO:0045454
BGIBMGA011113	comp5553_c0_seq1	YN	0.021778	0.0150086	1.45104	0.902275		no hits
BGIBMGA007870	comp28148_c0_seq1	YN	0.0203235	0.0141237	1.43897	0.480612	0	gi|512916973|ref|XP_004928772.1| PREDICTED: probable ATP-dependent RNA helicase CG8611-like [Bombyx mori]	GO:0005524	GO:0006200	GO:0008026	GO:0003676
BGIBMGA005184	comp11342_c0_seq1	YN	0.126426	0.0891749	1.41774	0.784377	3e-24	gi|512908985|ref|XP_004926811.1| PREDICTED: putative mediator of RNA polymerase II transcription subunit 26-like [Bombyx mori]
BGIBMGA002240	comp14673_c1_seq4	YN	0.0352778	0.0254108	1.3883	0.934637	5e-20	gi|557782555|ref|XP_005190890.1| PREDICTED: uncharacterized protein LOC101897372, partial [Musca domestica]
BGIBMGA004188	comp24780_c0_seq1	YN	0.0227384	0.0164737	1.38028	0.967372	0	gi|512897905|ref|XP_004924267.1| PREDICTED: ATP-binding cassette sub-family A member 3-like [Bombyx mori]	GO:0005524	GO:0006200	GO:0016887
BGIBMGA007962	comp11171_c0_seq1	YN	0.0208111	0.015226	1.36682	0.652065	4e-130	gi|512916658|ref|XP_004928693.1| PREDICTED: U3 small nucleolar ribonucleoprotein protein IMP3-like isoform X1 [Bombyx mori]	GO:0003723	GO:0005622	GO:0019843
BGIBMGA011482	comp7041_c0_seq1	YN	0.0121306	0.00919137	1.31978	0.733415	0	gi|512932840|ref|XP_004932643.1| PREDICTED: BAI1-associated protein 3-like [Bombyx mori]	GO:0005515	GO:0008152	GO:0055114	GO:0016491
BGIBMGA012696	comp19791_c0_seq1	YN	0.0164574	0.0124942	1.3172	0.847791	1e-22	gi|74835158|dbj|BAE44464.1| non-LTR retrotransposon CATS [Bombyx mori]
BGIBMGA007603	comp14451_c0_seq1	YN	0.0359537	0.027391	1.31261	0.664591	4e-39	gi|512916745|ref|XP_004928715.1| PREDICTED: cytochrome b5-like isoform X1 [Bombyx mori]	GO:0020037
BGIBMGA013615	comp7782_c0_seq1	YN	0.0360161	0.0281545	1.27923	0.838912	6e-37	gi|512901956|ref|XP_004925257.1| PREDICTED: xylulose kinase-like [Bombyx mori]
BGIBMGA011622	comp7902_c1_seq1	YN	0.00560786	0.00452264	1.23995	0.837345	0	gi|512928828|ref|XP_004931675.1| PREDICTED: sphingosine kinase 1-like [Bombyx mori]	GO:0004143	GO:0016310	GO:0003951	GO:0007205	GO:0008152
BGIBMGA002528	comp30447_c0_seq1	YN	0.0916372	0.0750338	1.22128	0.99241	1e-122	gi|512927131|ref|XP_004931258.1| PREDICTED: angiotensin-converting enzyme-like, partial [Bombyx mori]
BGIBMGA009873	comp32871_c0_seq1	YN	0.0390977	0.032347	1.2087	0.958911		no hits
BGIBMGA011901	comp14333_c2_seq1	YN	0.00698021	0.00579262	1.20502	0.726168	0	gi|289803016|ref|NP_001166287.1| sericin 2 isoform 1 precursor [Bombyx mori]_x0001_gi|282848475|gb|ADA84147.1| sericin 2 precursor [Bombyx mori]
BGIBMGA012175	comp9844_c0_seq1	YN	0.098631	0.0821356	1.20083	0.786862	5e-62	gi|512901452|ref|XP_004925138.1| PREDICTED: myc-associated zinc finger protein-like [Bombyx mori]	GO:0046872	GO:0005622	GO:0008270	GO:0003676
BGIBMGA010930	comp6982_c0_seq1	YN	0.0118061	0.0100821	1.17099	0.969873	0	gi|114052360|ref|NP_001040242.1| rRNA processing protein Ebp2 [Bombyx mori]_x0001_gi|87248489|gb|ABD36297.1| rRNA processing protein Ebp2 [Bombyx mori]	GO:0007046
BGIBMGA006477	comp10032_c0_seq1	YN	0.0749815	0.0643778	1.16471	0.997036	2e-65	gi|512924657|ref|XP_004930648.1| PREDICTED: prefoldin subunit 5-like [Bombyx mori]	GO:0016272	GO:0006457	GO:0005515	GO:0051082
BGIBMGA006454	comp8470_c0_seq1	YN	0.037018	0.0324232	1.14171	0.957317		no hits
BGIBMGA009417	comp30554_c0_seq1	YN	0.0538844	0.0472237	1.14105	0.99656	0	gi|512902680|ref|XP_004925433.1| PREDICTED: leucine-rich repeat flightless-interacting protein 2-like [Bombyx mori]
BGIBMGA010651	comp13276_c0_seq1	YN	0.0100204	0.00882752	1.13513	0.948545	0	gi|512903072|ref|XP_004925529.1| PREDICTED: coiled-coil domain-containing protein 97-like [Bombyx mori]
BGIBMGA001631	comp29011_c0_seq1	YN	0.0180828	0.0159355	1.13475	0.819258		no hits
BGIBMGA000667	comp20965_c0_seq1	YN	0.0662629	0.0591967	1.11937	0.999125	6e-77	gi|350536339|ref|NP_001233285.1| insulin-like peptide precursor [Bombyx mori]_x0001_gi|343098348|dbj|BAK57501.1| insulin-like peptide [Bombyx mori]	GO:0007582	GO:0005576	GO:0005179
BGIBMGA002350	comp6289_c0_seq1	YN	0.0596106	0.0532913	1.11858	0.805563	3e-167	gi|568214635|ref|NP_001274773.1| aurora kinase B-like [Bombyx mori]_x0001_gi|443301764|dbj|BAM76581.1| Aurora-B kinase [Bombyx mori]	GO:0004674	GO:0005524	GO:0000166	GO:0004672	GO:0006468	GO:0016772
BGIBMGA006239	comp21703_c0_seq1	YN	0.0812949	0.0733028	1.10903	0.993009	2e-08	gi|389612967|dbj|BAM19875.1| unknown secreted protein [Papilio xuthus]
BGIBMGA014473	comp12913_c0_seq1	YN	0.0134026	0.0121196	1.10586	0.915028	3e-130	gi|512937062|ref|XP_004933673.1| PREDICTED: cytochrome c oxidase assembly protein COX11, mitochondrial-like [Bombyx mori]	GO:0005507
BGIBMGA012627	comp15490_c0_seq1	YN	0.00448112	0.00407239	1.10037	0.81595	0	gi|512906510|ref|XP_004926214.1| PREDICTED: dnaJ homolog subfamily C member 2-like [Bombyx mori]	GO:0005634	GO:0003677	GO:0003682	GO:0031072
BGIBMGA002164	comp10503_c0_seq1	YN	0.0750976	0.0683041	1.09946	0.9965	4e-49	gi|112984156|ref|NP_001037243.1| ribosomal protein L35A [Bombyx mori]_x0001_gi|54609263|gb|AAV34847.1| ribosomal protein L35A [Bombyx mori]	GO:0005840	GO:0005622	GO:0006412	GO:0003735
BGIBMGA005069	comp12383_c0_seq1	YN	0.0115227	0.0106215	1.08484	0.982666		no hits
BGIBMGA000736	comp27332_c0_seq1	YN	0.0423429	0.0394671	1.07287	0.973516	5e-39	gi|389609045|dbj|BAM18134.1| unknown unsecreted protein [Papilio xuthus]
BGIBMGA003948	comp15061_c0_seq1	YN	0.0117565	0.0109983	1.06894	0.99712		no hits
BGIBMGA003805	comp4738_c0_seq1	YN	0.0507595	0.0475171	1.06824	0.979702	1e-126	gi|512907631|ref|XP_004926491.1| PREDICTED: phosphatidylethanolamine-binding protein homolog F40A3.3-like [Bombyx mori]	GO:0006413	GO:0003743	GO:0006412
BGIBMGA001339	comp12271_c0_seq2	YN	0.0507323	0.0475036	1.06797	0.999457	8e-127	gi|114053175|ref|NP_001040296.1| N-acetyl-glucosamine-6-phosphate isomerase [Bombyx mori]_x0001_gi|87248667|gb|ABD36386.1| N-acetyl-glucosamine-6-phosphate isomerase [Bombyx mori]
BGIBMGA011042	comp5353_c0_seq1	YN	0.00487514	0.0046214	1.0549	0.797013	0	gi|512886180|ref|XP_004921717.1| PREDICTED: crossover junction endonuclease MUS81-like [Bombyx mori]	GO:0003677	GO:0005515	GO:0090305	GO:0003824	GO:0006259	GO:0003676	GO:0004518
BGIBMGA005599	comp22684_c0_seq1	YN	0.027862	0.0264627	1.05288	0.997991	4e-125	gi|512887474|ref|XP_004921931.1| PREDICTED: SLIT and NTRK-like protein 6-like [Bombyx mori]	GO:0005515	GO:0016740
BGIBMGA003320	comp16979_c1_seq3	YN	0.0748682	0.0712938	1.05014	0.895115		no hits	GO:0046872	GO:0005634	GO:0005622	GO:0008270	GO:0003676
BGIBMGA004675	comp16522_c0_seq4	YN	0.0133786	0.012787	1.04626	0.99925		no hits
BGIBMGA001611	comp4687_c0_seq1	YN	0.0113367	0.01087	1.04293	0.983611	0	gi|512889758|ref|XP_004922365.1| PREDICTED: trichohyalin-like [Bombyx mori]
BGIBMGA007679	comp11461_c0_seq1	YN	0.0339797	0.0326203	1.04167	0.99985	5e-142	gi|512917029|ref|XP_004928786.1| PREDICTED: small RNA 2'-O-methyltransferase-like [Bombyx mori]
BGIBMGA007645	comp4673_c0_seq1	YN	0.00948885	0.00911396	1.04113	0.806164	8e-96	gi|112983954|ref|NP_001037273.1| ribosomal protein S23 [Bombyx mori]_x0001_gi|51863357|gb|AAU11821.1| ribosomal protein S23 [Bombyx mori]_x0001_gi|54609329|gb|AAV34880.1| ribosomal protein S23 [Bombyx mori]	GO:0005840	GO:0030529	GO:0005622	GO:0006412	GO:0003735	GO:0015935
BGIBMGA002254	comp28939_c0_seq1	YN	0.0447806	0.0430479	1.04025	0.938806	9e-11	gi|299930615|gb|ADJ58523.1| seminal fluid protein HACP020 [Heliconius erato]_x0001_gi|358442708|gb|AEU11600.1| seminal fluid protein HACP020 [Heliconius erato]
BGIBMGA006297	comp23508_c0_seq1	YN	0.0122224	0.0117838	1.03722	0.805796	1e-171	gi|112983120|ref|NP_001037043.1| Kal-1 protein precursor [Bombyx mori]_x0001_gi|18478825|gb|AAL73339.1|AF342987_1 KAL-1 [Bombyx mori]	GO:0010466	GO:0005576	GO:0030414
BGIBMGA007634	comp11975_c0_seq1	YN	0.00421284	0.00406971	1.03517	0.944248	0	gi|512917137|ref|XP_004928813.1| PREDICTED: dual specificity protein kinase TTK-like [Bombyx mori]	GO:0004674	GO:0005524	GO:0000166	GO:0004672	GO:0006468	GO:0016772
BGIBMGA000518	comp6671_c0_seq3	YN	0.0237395	0.0230763	1.02874	0.999738	0	gi|512921513|ref|XP_004929896.1| PREDICTED: Pyruvate dehydrogenase [acetyl-transferring]-phosphatase 1-like isoform X1 [Bombyx mori]	GO:0008287	GO:0046872	GO:0016787	GO:0004721	GO:0006470	GO:0003824	GO:0004722
BGIBMGA010327	comp1249_c0_seq1	YN	0.0871228	0.0849821	1.02519	0.999994	0	gi|512907932|ref|XP_004926565.1| PREDICTED: ethanolaminephosphotransferase 1-like [Bombyx mori]	GO:0016020	GO:0008654	GO:0016780	GO:0016740
BGIBMGA006749	comp9336_c0_seq1	YN	0.0138622	0.0135655	1.02188	0.997489	0	gi|114052967|ref|NP_001040119.1| elongation factor Tu [Bombyx mori]_x0001_gi|87248117|gb|ABD36111.1| elongation factor Tu [Bombyx mori]	GO:0006184	GO:0005622	GO:0003746	GO:0006414	GO:0003924	GO:0000166	GO:0006412	GO:0005525
BGIBMGA014605	comp17222_c0_seq1	YN	0.0475456	0.046785	1.01626	0.998859	3e-144	gi|512937960|ref|XP_004933891.1| PREDICTED: UPF0568 protein C14orf166 homolog [Bombyx mori]
BGIBMGA011525	comp8140_c0_seq1	YN	0.00671943	0.00661347	1.01602	0.79657	0	gi|512932812|ref|XP_004932636.1| PREDICTED: putative leucine-rich repeat-containing protein DDB_G0290503-like [Bombyx mori]
BGIBMGA001651	comp26155_c0_seq1	YN	0.0798163	0.0786907	1.0143	0.999173	7e-124	gi|1172025|sp|P09971.3|PBAN_BOMMO RecName: Full=PBAN-type neuropeptides; AltName: Full=Neo-PBAN; AltName: Full=Pheromone/pyrokinin biosynthesis-activating neuropeptide; Contains: RecName: Full=Diapause hormone; Short=DH; AltName: Full=DH-PBAN; Contains: RecName: Full=Alpha-SG neuropeptide; Short=Alpha-SGNP; Contains: RecName: Full=Beta-SG neuropeptide; Short=Beta-SGNP; Contains: RecName: Full=Phe…	GO:0005576	GO:0042811	GO:0007218	GO:0005184
BGIBMGA005378	comp12606_c1_seq1	YN	0.0103552	0.0102731	1.00799	0.800008	1e-09	gi|389612106|dbj|BAM19576.1| unknown protein, partial [Papilio xuthus]
BGIBMGA007099	comp4802_c0_seq1	YN	0.0182593	0.0181866	1.004	0.990217	1e-139	gi|389615230|dbj|BAM20599.1| unknown unsecreted protein [Papilio polytes]	GO:0008270	GO:0055114	GO:0016491
BGIBMGA003638	comp7569_c0_seq1	YN	0.0126189	0.0125946	1.00193	0.944762	8e-22	gi|357609389|gb|EHJ66425.1| putative zinc finger protein [Danaus plexippus]
BGIBMGA012681	comp26529_c0_seq1	YN	0.0177589	0.0177412	1.001	0.799643	1e-153	gi|512900024|ref|XP_004924791.1| PREDICTED: decaprenyl-diphosphate synthase subunit 2-like [Bombyx mori]
BGIBMGA011687	comp16551_c0_seq1	YN	0.0231172	0.023179	0.997334	0.799579	0	gi|512928099|ref|XP_004931499.1| PREDICTED: leukocyte receptor cluster member 8 homolog [Bombyx mori]
BGIBMGA007304	comp15415_c0_seq2	YN	0.0391126	0.0393307	0.994455	0.999893	0	gi|112983860|ref|NP_001037285.1| double-time protein [Bombyx mori]_x0001_gi|59940634|gb|AAX12838.1| double-time protein [Bombyx mori]	GO:0005524	GO:0004674	GO:0000166	GO:0004672	GO:0006468	GO:0016772
BGIBMGA012300	comp23254_c0_seq1	YN	0.044815	0.0450827	0.994063	0.999947	2e-116	gi|512935114|ref|XP_004933195.1| PREDICTED: formin-like protein 20-like [Bombyx mori]	GO:0046872	GO:0008270	GO:0003676
BGIBMGA012174	comp7448_c0_seq1	YN	0.00824545	0.00841378	0.979993	0.794478	0	gi|512901456|ref|XP_004925139.1| PREDICTED: zinc finger protein 251-like [Bombyx mori]	GO:0046872	GO:0005634	GO:0005622	GO:0008270	GO:0003676
BGIBMGA000578	comp19076_c0_seq1	YN	0.094196	0.0964673	0.976455	0.896379	0	gi|512921192|ref|XP_004929819.1| PREDICTED: major facilitator superfamily domain-containing protein 6-A-like [Bombyx mori]	GO:0055085	GO:0016021
BGIBMGA001182	comp16465_c0_seq1	YN	0.0644188	0.0662702	0.972062	0.903281	0	gi|512913190|ref|XP_004927836.1| PREDICTED: uncharacterized protein LOC101737730 isoform X2 [Bombyx mori]
BGIBMGA005865	comp17654_c0_seq1	YN	0.0148185	0.0152653	0.970732	0.720167	4e-176	gi|512909461|ref|XP_004926927.1| PREDICTED: out at first protein-like isoform X1 [Bombyx mori]
BGIBMGA012593	comp22375_c0_seq1	YN	0.0908799	0.0945103	0.961587	0.82631		no hits
BGIBMGA011884	comp14974_c0_seq1	YN	0.0476439	0.0496865	0.958891	0.773552	2e-158	gi|512928594|ref|XP_004931616.1| PREDICTED: ER membrane protein complex subunit 8/9 homolog [Bombyx mori]	GO:0005554
BGIBMGA010257	comp1118_c0_seq1	YN	0.0451311	0.0472232	0.955698	0.84904	0	gi|198041261|dbj|BAG70409.1| hemocyte protease-1 [Bombyx mori]	GO:0004252	GO:0016787	GO:0008233	GO:0006508	GO:0003824	GO:0008236
BGIBMGA006889	comp12950_c0_seq1	YN	0.0118394	0.0123932	0.955309	0.633772	0	gi|512900399|ref|XP_004924882.1| PREDICTED: LOW QUALITY PROTEIN: T-cell immunomodulatory protein-like [Bombyx mori]
BGIBMGA009776	comp22981_c0_seq1	YN	0.0786901	0.082968	0.94844	0.998123	8e-96	gi|290563293|ref|NP_001166773.1| cuticular protein hypothetical 4 precursor [Bombyx mori]_x0001_gi|223671040|tpd|FAA00471.1| TPA: putative cuticle protein [Bombyx mori]
BGIBMGA007925	comp2806_c1_seq1	YN	0.0240309	0.0253769	0.946959	0.719893		no hits
BGIBMGA002667	comp32049_c0_seq1	YN	0.0177457	0.018773	0.945282	0.788679		no hits
BGIBMGA002647	comp5454_c0_seq1	YN	0.0471707	0.0502124	0.939424	0.846034	3e-133	gi|114051832|ref|NP_001040186.1| erythrocyte carbonic anhydrase [Bombyx mori]_x0001_gi|87248315|gb|ABD36210.1| erythrocyte carbonic anhydrase [Bombyx mori]	GO:0008270	GO:0006730	GO:0004089
BGIBMGA011796	comp12676_c0_seq2	YN	0.0742682	0.080487	0.922736	0.729787	9e-11	gi|24665069|ref|NP_648844.1| CG5151, isoform D [Drosophila melanogaster]_x0001_gi|386771212|ref|NP_996104.2| CG5151, isoform C [Drosophila melanogaster]_x0001_gi|386771215|ref|NP_001246790.1| CG5151, isoform E [Drosophila melanogaster]_x0001_gi|23093375|gb|AAF49528.3| CG5151, isoform D [Drosophila melanogaster]_x0001_gi|383291955|gb|AAS64987.2| CG5151, isoform C [Drosophila melanogaster]_x0001_gi…
BGIBMGA009451	comp10910_c0_seq1	YN	0.0158553	0.0171856	0.922591	0.678755	1e-146	gi|512892198|ref|XP_004922872.1| PREDICTED: NEDD4 family-interacting protein 2-like [Bombyx mori]
BGIBMGA002680	comp15659_c0_seq6	YN	0.0201636	0.0219149	0.920083	0.751847	0	gi|512931684|ref|XP_004932364.1| PREDICTED: microspherule protein 1-like isoform X2 [Bombyx mori]
BGIBMGA013897	comp14240_c0_seq1	YN	0.0131475	0.0143033	0.919194	0.658426	0	gi|512936638|ref|XP_004933566.1| PREDICTED: nef-associated protein 1-like isoform X2 [Bombyx mori]	GO:0005554
BGIBMGA000546	comp6238_c1_seq1	YN	0.0156195	0.0170172	0.917867	0.657667		no hits
BGIBMGA000679	comp6686_c1_seq1	YN	0.0803456	0.0879574	0.91346	0.822373	2e-80	gi|114052054|ref|NP_001040206.1| rotamase Pin1 [Bombyx mori]_x0001_gi|87248389|gb|ABD36247.1| rotamase Pin1 [Bombyx mori]	GO:0006457	GO:0003755	GO:0005515	GO:0016853	GO:0000413
BGIBMGA008548	comp17393_c0_seq1	YN	0.0578003	0.0634271	0.911288	0.711058	8e-144	gi|512915658|ref|XP_004928443.1| PREDICTED: protein RMD5 homolog B-like [Bombyx mori]
BGIBMGA012348	comp17240_c0_seq1	YN	0.0109827	0.0120706	0.90987	0.777038	1e-52	gi|512935221|ref|XP_004933221.1| PREDICTED: solute carrier family 35 member B1 homolog [Bombyx mori]	GO:0055085
BGIBMGA005761	comp15342_c0_seq1	YN	0.0898897	0.0988828	0.909053	0.739378	0	gi|512896369|ref|XP_004923894.1| PREDICTED: protein RRNAD1-like [Bombyx mori]
BGIBMGA010021	comp15575_c0_seq1	YN	0.00982278	0.0108152	0.908235	0.928501	2e-10	gi|572312138|ref|XP_006621789.1| PREDICTED: uncharacterized protein DDB_G0292186-like [Apis dorsata]	GO:0046872	GO:0005634	GO:0005622	GO:0008270	GO:0003676
BGIBMGA007138	comp14636_c0_seq1	YN	0.0535374	0.0593731	0.901713	0.620716	3e-101	gi|347972071|ref|XP_313823.5| AGAP004523-PA [Anopheles gambiae str. PEST]_x0001_gi|333469158|gb|EAA09193.6| AGAP004523-PA [Anopheles gambiae str. PEST]
BGIBMGA011780	comp10901_c0_seq1	YN	0.0683287	0.0759631	0.899499	0.787877	7e-103	gi|512928016|ref|XP_004931478.1| PREDICTED: UBA-like domain-containing protein 1-like isoform X1 [Bombyx mori]
BGIBMGA006955	comp33057_c0_seq1	YN	0.0605199	0.0677495	0.89329	0.716146	1e-27	gi|91090906|ref|XP_973803.1| PREDICTED: similar to RAB37, member RAS oncogene family [Tribolium castaneum]	GO:0000166	GO:0007264	GO:0005525
BGIBMGA003746	comp2892_c0_seq1	YN	0.012322	0.0138869	0.887311	0.561054		no hits
BGIBMGA012124	comp11119_c0_seq1	YN	0.0247809	0.0279514	0.88657	0.658485	4e-89	gi|114051467|ref|NP_001040299.1| extramacrochaetae protein [Bombyx mori]_x0001_gi|87248123|gb|ABD36114.1| extramacrochaetae protein [Bombyx mori]	GO:0045892	GO:0005634	GO:0030528	GO:0005737	GO:0045449	GO:0046983
BGIBMGA011007	comp12881_c0_seq1	YN	0.00825192	0.00937082	0.880597	0.711998	0	gi|512902924|ref|XP_004925493.1| PREDICTED: methionine synthase reductase-like isoform X1 [Bombyx mori]	GO:0009055	GO:0006118	GO:0055114	GO:0016491
BGIBMGA005615	comp10488_c0_seq1	YN	0.0054315	0.00617372	0.879778	0.77305	2e-83	gi|389612916|dbj|BAM19854.1| unknown unsecreted protein, partial [Papilio xuthus]	GO:0008270	GO:0055114	GO:0016491
BGIBMGA012261	comp26276_c0_seq1	YN	0.0134664	0.0153203	0.878995	0.771943	6e-153	gi|512935184|ref|XP_004933212.1| PREDICTED: protein AF-10-like [Bombyx mori]
BGIBMGA001083	comp15950_c0_seq2	YN	0.0321276	0.0366033	0.877726	0.732393	0	gi|512912748|ref|XP_004927732.1| PREDICTED: palmitoyltransferase ZDHHC17-like [Bombyx mori]	GO:0016020	GO:0016746	GO:0008152	GO:0019706	GO:0046872	GO:0005515	GO:0008270	GO:0016021	GO:0016740
BGIBMGA007174	comp3378_c0_seq1	YN	0.0558786	0.0636785	0.877511	0.727212	4e-156	gi|512901227|ref|XP_004925084.1| PREDICTED: probable ATP-dependent RNA helicase YTHDC2-like [Bombyx mori]	GO:0003676
BGIBMGA003214	comp15207_c0_seq2	YN	0.0172693	0.0197262	0.875451	0.786172	0	gi|512901036|ref|XP_004925037.1| PREDICTED: mediator of RNA polymerase II transcription subunit 16-like [Bombyx mori]
BGIBMGA004808	comp15260_c0_seq4	YN	0.0435125	0.0497663	0.874336	0.432333	4e-10	gi|565385993|ref|XP_006358829.1| PREDICTED: extensin-like [Solanum tuberosum]
BGIBMGA012012	comp9886_c0_seq1	YN	0.00374474	0.00432514	0.865806	0.350081	0	gi|512910485|ref|XP_004927183.1| PREDICTED: dimethyladenosine transferase 1, mitochondrial-like [Bombyx mori]	GO:0031167	GO:0000154	GO:0008649	GO:0032259	GO:0000179
BGIBMGA003962	comp12977_c0_seq1	YN	0.0402163	0.0466282	0.862489	0.773745	2e-19	gi|350398256|ref|XP_003485138.1| PREDICTED: coiled-coil domain-containing protein 137-like isoform 1 [Bombus impatiens]_x0001_gi|350398259|ref|XP_003485139.1| PREDICTED: coiled-coil domain-containing protein 137-like isoform 2 [Bombus impatiens]
BGIBMGA001583	comp15429_c4_seq4	YN	0.017117	0.0198523	0.862214	0.751933	8e-28	gi|347966608|ref|XP_551001.4| AGAP001797-PA [Anopheles gambiae str. PEST]_x0001_gi|333469976|gb|EAL38528.4| AGAP001797-PA [Anopheles gambiae str. PEST]
BGIBMGA005290	comp12328_c0_seq1	YN	0.0478553	0.0558454	0.856924	0.643463	0	gi|512931220|ref|XP_004932248.1| PREDICTED: target of rapamycin complex subunit lst8-like isoform X1 [Bombyx mori]	GO:0005515
BGIBMGA013128	comp25102_c0_seq1	YN	0.00797693	0.00932455	0.855476	0.767808		no hits
BGIBMGA000444	comp16788_c0_seq1	YN	0.011585	0.0135665	0.853942	0.675754	0	gi|512930019|ref|XP_004931965.1| PREDICTED: myb-like protein X-like isoform X1 [Bombyx mori]
BGIBMGA000217	comp3836_c0_seq1	YN	0.0256126	0.0300283	0.852947	0.598434	2e-12	gi|347970932|ref|XP_001689119.2| AGAP003931-PA [Anopheles gambiae str. PEST]_x0001_gi|333469554|gb|EDO63472.2| AGAP003931-PA [Anopheles gambiae str. PEST]	GO:0007264	GO:0005525
BGIBMGA002987	comp10816_c0_seq1	YN	0.0720452	0.0846773	0.850821	0.801016	4e-114	gi|512926008|ref|XP_004930977.1| PREDICTED: LOW QUALITY PROTEIN: ER membrane protein complex subunit 4-like [Bombyx mori]
BGIBMGA011287	comp9195_c0_seq1	YN	0.0792209	0.0931516	0.850451	0.556272	5e-101	gi|512924867|ref|XP_004930698.1| PREDICTED: epoxide hydrolase 4-like [Bombyx mori]	GO:0008152	GO:0003824
BGIBMGA000244	comp13121_c0_seq8	YN	0.0834119	0.0984774	0.847015	0.486313	0	gi|512930031|ref|XP_004931968.1| PREDICTED: calcium homeostasis endoplasmic reticulum protein-like isoform X1 [Bombyx mori]	GO:0006396	GO:0003723	GO:0005622	GO:0003676
BGIBMGA007323	comp28961_c0_seq1	YN	0.0758944	0.0901531	0.841839	0.524113	4e-171	gi|512911615|ref|XP_004927456.1| PREDICTED: dentin sialophosphoprotein-like [Bombyx mori]
BGIBMGA003711	comp4919_c0_seq1	YN	0.00350694	0.00417371	0.840246	0.763538	0	gi|512922666|ref|XP_004930172.1| PREDICTED: cartilage-associated protein-like [Bombyx mori]	GO:0005783
BGIBMGA006965	comp5156_c0_seq1	YN	0.0443608	0.0528866	0.838792	0.676423	2e-106	gi|357620154|gb|EHJ72454.1| putative aliphatic nitrilase [Danaus plexippus]	GO:0006807	GO:0016810
BGIBMGA003528	comp17963_c0_seq1	YN	0.0782155	0.0932529	0.838747	0.662056	4e-91	gi|512922354|ref|XP_004930100.1| PREDICTED: protein N-terminal glutamine amidohydrolase-like [Bombyx mori]	GO:0016811
BGIBMGA002452	comp13624_c0_seq2	YN	0.0188078	0.0224468	0.837887	0.765303	2e-58	gi|512926491|ref|XP_004931099.1| PREDICTED: uncharacterized protein LOC101738586 isoform X2 [Bombyx mori]
BGIBMGA006041	comp15524_c0_seq1	YN	0.0440417	0.0527922	0.834247	0.401732	0	gi|512919256|ref|XP_004929330.1| PREDICTED: LOW QUALITY PROTEIN: type II inositol 1,4,5-trisphosphate 5-phosphatase-like [Bombyx mori]	GO:0004437	GO:0007165	GO:0005622	GO:0046856
BGIBMGA003719	comp8592_c0_seq1	YN	0.00856251	0.0102699	0.833746	0.763006	2e-73	gi|512922726|ref|XP_004930187.1| PREDICTED: uncharacterized protein LOC101746063 isoform X2 [Bombyx mori]
BGIBMGA012389	comp14771_c0_seq1	YN	0.0182714	0.0219232	0.833428	0.662131	6e-23	gi|108871558|gb|EAT35783.1| AAEL012076-PA [Aedes aegypti]
BGIBMGA006848	comp13194_c1_seq1	YN	0.0432069	0.0518512	0.833287	0.477455	0	gi|512900161|ref|XP_004924824.1| PREDICTED: TOX high mobility group box family member 3-like isoform X1 [Bombyx mori]	GO:0005634	GO:0003677	GO:0006355
BGIBMGA002858	comp13822_c0_seq1	YN	0.00680176	0.0081856	0.830942	0.921638	0	gi|512885222|ref|XP_004921559.1| PREDICTED: protein CNPPD1-like [Bombyx mori]	GO:0000079	GO:0019901
BGIBMGA008977	comp13689_c0_seq1	YN	0.00236018	0.00285535	0.826579	0.753099	0	gi|512929088|ref|XP_004931738.1| PREDICTED: peptidyl-prolyl cis-trans isomerase-like 4-like [Bombyx mori]	GO:0006457	GO:0003755	GO:0016853	GO:0000166	GO:0000413	GO:0003676
BGIBMGA009661	comp15138_c0_seq1	YN	0.0158827	0.0192442	0.825322	0.440469	2e-61	gi|189238791|ref|XP_974796.2| PREDICTED: similar to vlc [Tribolium castaneum]	GO:0007267
BGIBMGA004753	comp28023_c0_seq1	YN	0.0551264	0.0668649	0.824444	0.628197	3e-178	gi|512897233|ref|XP_004924103.1| PREDICTED: nuclear pore complex protein Nup133-like [Bombyx mori]
BGIBMGA006677	comp9115_c0_seq1	YN	0.00592921	0.00719841	0.823682	0.920335	0	gi|512923362|ref|XP_004930336.1| PREDICTED: lymphokine-activated killer T-cell-originated protein kinase-like [Bombyx mori]	GO:0004674	GO:0005524	GO:0004672	GO:0006468	GO:0016772
BGIBMGA006839	comp12261_c0_seq1	YN	0.0206122	0.0250342	0.823362	0.581396	0	gi|162951901|ref|NP_001106080.1| nuclear hormone receptor E75 isoform B [Bombyx mori]_x0001_gi|6683594|dbj|BAA89263.1| nuclear hormone receptor E75B [Bombyx mori]	GO:0003707	GO:0003677	GO:0006355	GO:0006725	GO:0055114	GO:0004887	GO:0043565	GO:0008270	GO:0003700	GO:0005634	GO:0008199	GO:0003824	GO:0006351	GO:0030522	GO:0046872	GO:0043401
BGIBMGA006739	comp9041_c0_seq1	YN	0.00740357	0.00902395	0.820435	0.759198	7e-120	gi|512923679|ref|XP_004930411.1| PREDICTED: protein tantalus-like [Bombyx mori]
BGIBMGA005313	comp5246_c0_seq1	YN	0.0613516	0.0748577	0.819577	0.651966	4e-17	gi|108880992|gb|EAT45217.1| AAEL003495-PA, partial [Aedes aegypti]
BGIBMGA012053	comp16718_c0_seq2	YN	0.00647538	0.00790202	0.819458	0.7745	0	gi|512934242|ref|XP_004932987.1| PREDICTED: putative sodium-coupled neutral amino acid transporter 10-like [Bombyx mori]
BGIBMGA006613	comp16691_c1_seq1	YN	0.0544593	0.066612	0.817559	0.178924		no hits
BGIBMGA001916	comp13174_c0_seq1	YN	0.0440494	0.0539921	0.81585	0.539534	0	gi|114051513|ref|NP_001040358.1| embryonic development factor [Bombyx mori]_x0001_gi|95102624|gb|ABF51250.1| embryonic development factor [Bombyx mori]
BGIBMGA007587	comp25_c1_seq1	YN	0.0802119	0.0988211	0.811688	0.431655	0	gi|512899690|ref|XP_004924708.1| PREDICTED: flap endonuclease GEN-like [Bombyx mori]	GO:0016042	GO:0003677	GO:0006281	GO:0003824	GO:0004518	GO:0004623	GO:0006644	GO:0090305
BGIBMGA008848	comp13013_c0_seq1	YN	0.0244143	0.030119	0.810595	0.55532	1e-48	gi|389608959|dbj|BAM18091.1| unknown secreted protein [Papilio xuthus]
BGIBMGA011157	comp16354_c0_seq12	YN	0.0187613	0.0231591	0.810105	0.435524	0	gi|512905744|ref|XP_004926021.1| PREDICTED: WASH complex subunit FAM21A-like [Bombyx mori]
BGIBMGA006721	comp14478_c0_seq1	YN	0.0470053	0.0581489	0.808361	0.719729	4e-48	gi|512923574|ref|XP_004930385.1| PREDICTED: small integral membrane protein 14-like isoform X1 [Bombyx mori]_x0001_gi|512923578|ref|XP_004930386.1| PREDICTED: small integral membrane protein 14-like isoform X2 [Bombyx mori]
BGIBMGA011155	comp6002_c0_seq1	YN	0.0619124	0.0770053	0.804002	0.587666	3e-14	gi|357619744|gb|EHJ72200.1| putative congenital dyserythropoietic anemia type I [Danaus plexippus]
BGIBMGA009188	comp4767_c0_seq1	YN	0.00493551	0.00614886	0.802671	0.756325	3e-70	gi|298204357|gb|ADI61827.1| endonuclease-reverse transcriptase [Bombyx mori]
BGIBMGA000274	comp13504_c0_seq1	YN	0.00741886	0.00924647	0.802345	0.691263	0	gi|290560913|ref|NP_001166672.1| cuticular protein RR-2 motif 90 precursor [Bombyx mori]_x0001_gi|223671282|tpd|FAA00593.1| TPA: putative cuticle protein [Bombyx mori]
BGIBMGA009924	comp8008_c0_seq1	YN	0.0430932	0.0537341	0.801973	0.357306	0	gi|512895615|ref|XP_004923715.1| PREDICTED: glucose dehydrogenase [acceptor]-like, partial [Bombyx mori]	GO:0016614	GO:0008812	GO:0050660	GO:0006118	GO:0055114	GO:0006066	GO:0016491
BGIBMGA004052	comp15277_c5_seq1	YN	0.0684392	0.0854578	0.800853	0.627218	5e-58	gi|512889786|ref|XP_004922372.1| PREDICTED: ubiquitin-conjugating enzyme E2 R2-like [Bombyx mori]	GO:0043687	GO:0008152	GO:0019787	GO:0006512	GO:0051246	GO:0004842	GO:0006464	GO:0016881
BGIBMGA005659	comp12072_c0_seq1	YN	0.0381185	0.047751	0.798276	0.538185	1e-27	gi|108873761|gb|EAT37986.1| AAEL010090-PA [Aedes aegypti]
BGIBMGA001030	comp17870_c0_seq1	YN	0.0413361	0.0518208	0.797673	0.529785	4e-72	gi|225346693|gb|ACN86369.1| troponin I transcript variant B [Bombyx mandarina]	GO:0005861
BGIBMGA000716	comp5464_c0_seq2	YN	0.0747798	0.0938269	0.796997	0.264529	0	gi|341926128|dbj|BAK53999.1| nuclear hormone receptor [Bombyx mori]	GO:0003707	GO:0003677	GO:0005634	GO:0006355	GO:0006351	GO:0004879	GO:0046872	GO:0043565	GO:0008270	GO:0043401	GO:0003700
BGIBMGA006429	comp30349_c0_seq1	YN	0.0523125	0.0659669	0.793012	0.529013		no hits
BGIBMGA011276	comp21035_c0_seq1	YN	0.0637658	0.0804703	0.792413	0.65296	3e-59	gi|357627493|gb|EHJ77172.1| odorant binding protein [Danaus plexippus]	GO:0006810	GO:0005549
BGIBMGA003800	comp4643_c0_seq2	YN	0.0107072	0.0135123	0.792406	0.439839	0	gi|512905053|ref|XP_004925849.1| PREDICTED: insulin-like growth factor 1 receptor-like, partial [Bombyx mori]	GO:0016020	GO:0016310	GO:0005524	GO:0016301	GO:0006468	GO:0004713	GO:0004672	GO:0000166	GO:0016021	GO:0016740	GO:0018108	GO:0016772
BGIBMGA014451	comp14377_c0_seq1	YN	0.0632508	0.080302	0.787662	0.537152	0	gi|512937449|ref|XP_004933769.1| PREDICTED: zinc finger protein 845-like [Bombyx mori]	GO:0046872	GO:0005634	GO:0005622	GO:0008270	GO:0003676
BGIBMGA002078	comp6893_c0_seq2	YN	0.00572207	0.00732515	0.781155	0.731835	7e-162	gi|114051015|ref|NP_001040400.1| haloacid dehalogenase [Bombyx mori]_x0001_gi|95102754|gb|ABF51318.1| haloacid dehalogenase [Bombyx mori]	GO:0008152	GO:0016787	GO:0003824	GO:0008967
BGIBMGA011195	comp15388_c0_seq1	YN	0.0671123	0.0860821	0.779632	0.215814	0	gi|512925154|ref|XP_004930769.1| PREDICTED: tigger transposable element-derived protein 4-like [Bombyx mori]	GO:0046872	GO:0003677	GO:0005634	GO:0005622	GO:0008270	GO:0003676
BGIBMGA002501	comp4630_c0_seq1	YN	0.0305373	0.0391893	0.779226	0.640594	8e-95	gi|512926752|ref|XP_004931164.1| PREDICTED: thiosulfate sulfurtransferase/rhodanese-like domain-containing protein 3-like [Bombyx mori]
BGIBMGA004793	comp26486_c0_seq1	YN	0.0241492	0.031145	0.775381	0.587588		no hits
BGIBMGA014287	comp14120_c0_seq1	YN	0.0531452	0.0686269	0.774408	0.314569	8e-146	gi|512939938|ref|XP_004934355.1| PREDICTED: luciferin 4-monooxygenase-like [Bombyx mori]	GO:0008152	GO:0003824
BGIBMGA002618	comp12492_c0_seq1	YN	0.0121685	0.0157485	0.772673	0.478291	1e-112	gi|157137897|ref|XP_001664066.1| leucine-rich transmembrane protein [Aedes aegypti]_x0001_gi|108880735|gb|EAT44960.1| AAEL003720-PA, partial [Aedes aegypti]	GO:0005515	GO:0016740
BGIBMGA007348	comp20043_c0_seq1	YN	0.0324873	0.0420457	0.772667	0.604332	2e-145	gi|512896638|ref|XP_004923959.1| PREDICTED: F-box/LRR-repeat protein 15-like [Bombyx mori]	GO:0005515	GO:0016740
BGIBMGA004981	comp5902_c1_seq1	YN	0.00937459	0.0121565	0.771156	0.569675	0	gi|512899208|ref|XP_004924586.1| PREDICTED: putative leucine-rich repeat-containing protein DDB_G0290503-like [Bombyx mori]	GO:0005515
BGIBMGA001872	comp8565_c0_seq1	YN	0.00728234	0.0094712	0.768892	0.574212	0	gi|512936078|ref|XP_004933431.1| PREDICTED: putative ribosome-binding factor A, mitochondrial-like [Bombyx mori]	GO:0006364
BGIBMGA008572	comp15131_c0_seq2	YN	0.0410672	0.0538779	0.762227	0.221618	0	gi|512915301|ref|XP_004928356.1| PREDICTED: speckle targeted PIP5K1A-regulated poly(A) polymerase-like isoform X1 [Bombyx mori]_x0001_gi|512915305|ref|XP_004928357.1| PREDICTED: speckle targeted PIP5K1A-regulated poly(A) polymerase-like isoform X2 [Bombyx mori]_x0001_gi|512915309|ref|XP_004928358.1| PREDICTED: speckle targeted PIP5K1A-regulated poly(A) polymerase-like isoform X3 [Bombyx mori]	GO:0000166	GO:0003676
BGIBMGA010236	comp12687_c0_seq1	YN	0.0709251	0.0932673	0.76045	0.516658	0	gi|512927436|ref|XP_004931334.1| PREDICTED: aminomethyltransferase, mitochondrial-like [Bombyx mori]	GO:0006546	GO:0008483	GO:0004047	GO:0016740	GO:0032259	GO:0005737
BGIBMGA005301	comp8802_c0_seq1	YN	0.00955275	0.0125716	0.759865	0.680303	2e-158	gi|148298789|ref|NP_001091801.1| uncharacterized protein LOC778506 precursor [Bombyx mori]
BGIBMGA000498	comp6926_c0_seq1	YN	0.00385704	0.0050946	0.757085	0.746231	4e-16	gi|350423284|ref|XP_003493431.1| PREDICTED: neuronal PAS domain-containing protein 2-like [Bombus impatiens]
BGIBMGA006954	comp13894_c0_seq1	YN	0.0452022	0.0599933	0.753454	0.505276	2e-12	gi|571575336|ref|XP_003250314.2| PREDICTED: uncharacterized protein LOC100577001 isoform X1 [Apis mellifera]
BGIBMGA003209	comp6260_c1_seq1	YN	0.040949	0.0543702	0.753152	0.384257	0	gi|512926176|ref|XP_004931020.1| PREDICTED: ATP-dependent helicase brm-like [Bombyx mori]
BGIBMGA003484	comp16659_c1_seq13	YN	0.0492502	0.0654433	0.752563	0.0820404	0	gi|512922690|ref|XP_004930178.1| PREDICTED: LOW QUALITY PROTEIN: DNA-directed RNA polymerase II subunit RPB1-like [Bombyx mori]	GO:0005665	GO:0005634	GO:0003677	GO:0016779	GO:0006351	GO:0006366	GO:0003899	GO:0006350	GO:0016740
BGIBMGA002783	comp13237_c0_seq1	YN	0.0233713	0.0311404	0.750514	0.319477	0	gi|512886032|ref|XP_004921694.1| PREDICTED: putative methyltransferase NSUN5-like [Bombyx mori]
BGIBMGA013777	comp4696_c0_seq2	YN	0.0340371	0.0453975	0.749756	0.533247	4e-117	gi|114050941|ref|NP_001040329.1| receptor expression enhancing protein isoform 2 [Bombyx mori]_x0001_gi|87248617|gb|ABD36361.1| receptor expression enhancing protein isoform 2 [Bombyx mori]
BGIBMGA011689	comp14768_c0_seq1	YN	0.00346007	0.00462391	0.748298	0.740141	0	gi|512928091|ref|XP_004931497.1| PREDICTED: FIT family protein CG10671-like [Bombyx mori]
BGIBMGA003897	comp3298_c0_seq1	YN	0.0127377	0.0170231	0.748261	0.741524	0	gi|512900664|ref|XP_004924945.1| PREDICTED: E3 ubiquitin-protein ligase UHRF1-like [Bombyx mori]	GO:0042393	GO:0046872	GO:0006464	GO:0005515	GO:0006355	GO:0008270
BGIBMGA003046	comp22860_c0_seq1	YN	0.0516283	0.0690722	0.747454	0.421662	0	gi|512926291|ref|XP_004931049.1| PREDICTED: cyclic nucleotide-gated cation channel beta-1-like [Bombyx mori]	GO:0006810	GO:0016020	GO:0055085	GO:0005216	GO:0034220	GO:0016021	GO:0006811
BGIBMGA002685	comp16833_c0_seq1	YN	0.0538896	0.0722252	0.746134	0.614656	2e-79	gi|114053145|ref|NP_001040531.1| RNA binding region containing protein 1 [Bombyx mori]_x0001_gi|95102904|gb|ABF51393.1| RNA binding region containing protein 1 [Bombyx mori]	GO:0000166	GO:0003676
BGIBMGA006426	comp16748_c2_seq5	YN	0.0628818	0.084549	0.743732	0.323655	0	gi|163838692|ref|NP_001106229.1| Mod(mdg4)-heS00531 [Bombyx mori]_x0001_gi|47169616|tpe|CAE54311.1| TPA: Mod(mdg4)-heS00531 [Bombyx mori]	GO:0005515
BGIBMGA012532	comp13748_c0_seq1	YN	0.0671295	0.090318	0.743257	0.245524	0	gi|512901773|ref|XP_004925218.1| PREDICTED: 26S proteasome non-ATPase regulatory subunit 5-like isoform X1 [Bombyx mori]_x0001_gi|512901777|ref|XP_004925219.1| PREDICTED: 26S proteasome non-ATPase regulatory subunit 5-like isoform X2 [Bombyx mori]	GO:0006457	GO:0005622	GO:0008270	GO:0044183
BGIBMGA006025	comp16601_c0_seq1	YN	0.0433492	0.0583774	0.742568	0.0611332	0	gi|512919303|ref|XP_004929342.1| PREDICTED: maestro heat-like repeat-containing protein family member 1-like [Bombyx mori]
BGIBMGA013532	comp14975_c0_seq1	YN	0.00998513	0.0134543	0.742153	0.5103	2e-108	gi|512906717|ref|XP_004926264.1| PREDICTED: vacuolar protein-sorting-associated protein 25-like isoform X1 [Bombyx mori]	GO:0005524	GO:0035299
BGIBMGA007550	comp12364_c0_seq1	YN	0.00569259	0.00767288	0.74191	0.738754	0	gi|512899279|ref|XP_004924604.1| PREDICTED: ribonuclease H2 subunit B-like [Bombyx mori]	GO:0005634
BGIBMGA002641	comp4853_c0_seq1	YN	0.00739418	0.0100001	0.739411	0.441097	0	gi|512931535|ref|XP_004932327.1| PREDICTED: GPI transamidase component PIG-T-like [Bombyx mori]	GO:0042765	GO:0016021	GO:0016255
BGIBMGA010762	comp1256_c0_seq1	YN	0.0509633	0.069028	0.738298	0.468646	0	gi|512934661|ref|XP_004933086.1| PREDICTED: myb-like protein X-like [Bombyx mori]
BGIBMGA012035	comp6996_c0_seq1	YN	0.0506162	0.0685801	0.73806	0.214092	0	gi|512934281|ref|XP_004932997.1| PREDICTED: ATP-binding cassette sub-family G member 1-like [Bombyx mori]	GO:0016020	GO:0008152	GO:0005524	GO:0000166	GO:0006200	GO:0017111	GO:0016887
BGIBMGA004615	comp7930_c1_seq1	YN	0.0307769	0.0417827	0.736594	0.306018	0	gi|512909670|ref|XP_004926978.1| PREDICTED: facilitated trehalose transporter Tret1-like [Bombyx mori]	GO:0006810	GO:0016020	GO:0055085	GO:0016021	GO:0022857	GO:0005215	GO:0022891
BGIBMGA004195	comp27028_c0_seq1	YN	0.0685518	0.0930672	0.736584	0.347031		no hits
BGIBMGA009083	comp35384_c0_seq1	YN	0.0430621	0.0584734	0.73644	0.440886	0	gi|512898635|ref|XP_004924445.1| PREDICTED: LOW QUALITY PROTEIN: disks large homolog 5-like [Bombyx mori]
BGIBMGA013770	comp19090_c0_seq1	YN	0.0723506	0.0983409	0.735712	0.317046	8e-17	gi|108882998|gb|EAT47223.1| AAEL001639-PA [Aedes aegypti]
BGIBMGA000852	comp9034_c0_seq3	YN	0.0238666	0.0325317	0.733641	0.479886	0	gi|512914330|ref|XP_004928115.1| PREDICTED: LOW QUALITY PROTEIN: histone acetyltransferase p300-like [Bombyx mori]
BGIBMGA005042	comp14076_c0_seq1	YN	0.0667662	0.0916296	0.728653	0.305768	4e-149	gi|114052577|ref|NP_001040259.1| Mo-molybdopterin cofactor sulfurase [Bombyx mori]_x0001_gi|87248539|gb|ABD36322.1| Mo-molybdopterin cofactor sulfurase [Bombyx mori]	GO:0008152	GO:0030151	GO:0003824	GO:0030170
BGIBMGA009237	comp14897_c0_seq1	YN	0.0431094	0.0593177	0.726755	0.423509	2e-11	gi|225712604|gb|ACO12148.1| Cyclin-dependent kinase inhibitor 1B [Lepeophtheirus salmonis]	GO:0005634	GO:0004861	GO:0071901	GO:0007050
BGIBMGA010603	comp5933_c0_seq1	YN	0.00702908	0.00967468	0.726544	0.562577	0	gi|512903368|ref|XP_004925602.1| PREDICTED: synaptojanin-1-like [Bombyx mori]	GO:0004437	GO:0000166	GO:0042578	GO:0046856
BGIBMGA001212	comp7062_c0_seq1	YN	0.039133	0.0540831	0.723571	0.453759	8e-63	gi|557784309|ref|XP_005191758.1| PREDICTED: centrin-1-like [Musca domestica]	GO:0005509
BGIBMGA011768	comp8523_c0_seq1	YN	0.0426577	0.0589844	0.723203	0.668424		no hits
BGIBMGA012580	comp14279_c0_seq1	YN	0.030941	0.0428089	0.72277	0.450002	4e-149	gi|512906514|ref|XP_004926215.1| PREDICTED: coiled-coil domain-containing protein 50-like [Bombyx mori]
BGIBMGA012291	comp17378_c0_seq1	YN	0.0185096	0.0256108	0.722726	0.414494	1e-34	gi|512934867|ref|XP_004933136.1| PREDICTED: myristoylated alanine-rich C-kinase substrate-like isoform X1 [Bombyx mori]
BGIBMGA013623	comp14529_c1_seq1	YN	0.0272617	0.0379431	0.718489	0.65186	8e-56	gi|512901971|ref|XP_004925260.1| PREDICTED: transcription elongation factor B polypeptide 2-like isoform X2 [Bombyx mori]
BGIBMGA012060	comp31223_c0_seq1	YN	0.0131744	0.0184026	0.715899	0.73248	0	gi|198463031|ref|XP_002135427.1| GA28539, partial [Drosophila pseudoobscura pseudoobscura]_x0001_gi|198151084|gb|EDY74054.1| GA28539, partial [Drosophila pseudoobscura pseudoobscura]	GO:0032319	GO:0005622	GO:0035023	GO:0005089
BGIBMGA003292	comp15656_c0_seq1	YN	0.0451618	0.0633766	0.712594	0.230117	0	gi|226342892|ref|NP_001139708.1| serine protease inhibitor 16 precursor [Bombyx mori]_x0001_gi|195972034|gb|ACG61179.1| serpin-16 [Bombyx mori]	GO:0004867
BGIBMGA000822	comp10117_c0_seq2	YN	0.0403562	0.0567449	0.711185	0.663243	9e-20	gi|512903942|ref|XP_004925740.1| PREDICTED: exosome complex component RRP46-like [Bombyx mori]
BGIBMGA006778	comp6635_c0_seq2	YN	0.0377502	0.0532604	0.708786	0.255528	0	gi|512924142|ref|XP_004930526.1| PREDICTED: INO80 complex subunit B-like [Bombyx mori]	GO:0031011
BGIBMGA011896	comp15560_c0_seq1	YN	0.0312539	0.0441164	0.708442	0.24669		no hits
BGIBMGA004356	comp4659_c0_seq1	YN	0.0252039	0.0358495	0.703048	0.418146	1e-125	gi|112984058|ref|NP_001037261.1| ribosomal protein S7 [Bombyx mori]_x0001_gi|54609295|gb|AAV34863.1| ribosomal protein S7 [Bombyx mori]	GO:0005840	GO:0005622	GO:0006412	GO:0003735
BGIBMGA005362	comp16377_c0_seq3	YN	0.0617508	0.0879614	0.702021	0.349642	2e-70	gi|512930687|ref|XP_004932121.1| PREDICTED: transmembrane protein 47-like [Bombyx mori]
BGIBMGA001303	comp10996_c0_seq1	YN	0.0517821	0.0741167	0.698656	0.264833	0	gi|512914377|ref|XP_004928127.1| PREDICTED: tumor suppressor candidate 3-like [Bombyx mori]
BGIBMGA002215	comp10205_c0_seq1	YN	0.0539147	0.0774781	0.695871	0.351376	2e-98	gi|158635981|ref|NP_001091841.1| mitochondrial import inner membrane translocase [Bombyx mori]_x0001_gi|119866052|gb|ABM05495.1| mitochondrial import inner membrane translocase [Bombyx mori]	GO:0016020	GO:0008565	GO:0016021	GO:0005743	GO:0015031
BGIBMGA013170	comp7422_c0_seq1	YN	0.0380021	0.0547489	0.694117	0.393759	0	gi|512891669|ref|XP_004922740.1| PREDICTED: WSCD family member AAEL009094-like [Bombyx mori]	GO:0008146
BGIBMGA005858	comp22476_c0_seq1	YN	0.00613515	0.00885347	0.692966	0.731403	6e-121	gi|114053177|ref|NP_001040295.1| guanine nucleotide binding protein [Bombyx mori]_x0001_gi|87248665|gb|ABD36385.1| guanine nucleotide binding protein [Bombyx mori]	GO:0005515
BGIBMGA002966	comp9388_c1_seq1	YN	0.00765572	0.0110517	0.692719	0.659341	7e-135	gi|357602876|gb|EHJ63552.1| BTB domain containing 2-like protein [Danaus plexippus]	GO:0005515
BGIBMGA013422	comp10567_c0_seq1	YN	0.0414689	0.0600167	0.690956	0.36204	2e-62	gi|357623407|gb|EHJ74574.1| dihydrouridine synthase domain containing protein [Danaus plexippus]
BGIBMGA005545	comp8013_c0_seq1	YN	0.00745777	0.0108063	0.690132	0.543907	0	gi|512887903|ref|XP_004921999.1| PREDICTED: glucose dehydrogenase [acceptor]-like [Bombyx mori]	GO:0016614	GO:0050660	GO:0006118	GO:0055114	GO:0016491
BGIBMGA001457	comp7532_c0_seq1	YN	0.0672569	0.0977685	0.68792	0.0984717	0	gi|512920917|ref|XP_004929753.1| PREDICTED: chromatin assembly factor 1 subunit A-like [Bombyx mori]
BGIBMGA007567	comp10927_c0_seq1	YN	0.0111592	0.0162626	0.686185	0.549876	0	gi|512899634|ref|XP_004924694.1| PREDICTED: uncharacterized protein DDB_G0284459-like [Bombyx mori]	GO:0005622	GO:0008270
BGIBMGA003468	comp13759_c0_seq5	YN	0.0576176	0.084325	0.68328	0.210689	6e-80	gi|572261060|ref|XP_006608832.1| PREDICTED: zinc finger CCCH domain-containing protein 13-like isoform X1 [Apis dorsata]_x0001_gi|572261062|ref|XP_006608833.1| PREDICTED: zinc finger CCCH domain-containing protein 13-like isoform X2 [Apis dorsata]	GO:0005622	GO:0008270
BGIBMGA004884	comp15857_c0_seq1	YN	0.0185238	0.0272757	0.679132	0.633708	3e-85	gi|512894333|ref|XP_004923404.1| PREDICTED: putative succinate dehydrogenase [ubiquinone] cytochrome b small subunit, mitochondrial-like isoform X1 [Bombyx mori]	GO:0005740	GO:0006099	GO:0020037	GO:0005506	GO:0016021	GO:0006118
BGIBMGA003087	comp13015_c0_seq1	YN	0.0323087	0.0475808	0.679029	0.136382	0	gi|512926233|ref|XP_004931034.1| PREDICTED: zinc finger protein 569-like [Bombyx mori]	GO:0003677	GO:0046872	GO:0005634	GO:0006355	GO:0005622	GO:0008270	GO:0003676
BGIBMGA000233	comp9093_c0_seq1	YN	0.00578676	0.00852286	0.67897	0.727762	5e-109	gi|512930394|ref|XP_004932057.1| PREDICTED: 27 kDa glycoprotein-like [Bombyx mori]
BGIBMGA006442	comp12415_c0_seq1	YN	0.0374721	0.0554356	0.675956	0.210025		no hits	GO:0003677	GO:0005622	GO:0008270
BGIBMGA007258	comp10720_c0_seq1	YN	0.0476057	0.0704416	0.675819	0.307426	2e-162	gi|512905210|ref|XP_004925887.1| PREDICTED: L-xylulose reductase-like isoform X1 [Bombyx mori]_x0001_gi|512905214|ref|XP_004925888.1| PREDICTED: L-xylulose reductase-like isoform X2 [Bombyx mori]	GO:0008152	GO:0055114	GO:0016491
BGIBMGA008173	comp1461_c0_seq1	YN	0.0481816	0.0713022	0.675738	0.238314	6e-83	gi|357607577|gb|EHJ65593.1| putative zinc finger protein [Danaus plexippus]	GO:0046872	GO:0005634	GO:0005622	GO:0008270	GO:0003676
BGIBMGA009446	comp25148_c0_seq1	YN	0.00773349	0.0114664	0.67445	0.726864	5e-16	gi|571512031|ref|XP_006561220.1| PREDICTED: uncharacterized protein LOC100576320 isoform X2 [Apis mellifera]
BGIBMGA007875	comp15944_c0_seq1	YN	0.00676105	0.0100775	0.670905	0.335052	0	gi|512916251|ref|XP_004928593.1| PREDICTED: protein PRRC2C-like [Bombyx mori]
BGIBMGA009854	comp15212_c0_seq2	YN	0.0230464	0.0343532	0.670866	0.179859	0	gi|512895370|ref|XP_004923656.1| PREDICTED: CCR4-NOT transcription complex subunit 3-like [Bombyx mori]	GO:0005634	GO:0006355	GO:0030528	GO:0045449
BGIBMGA002097	comp784_c1_seq1	YN	0.00504927	0.00752718	0.670804	0.725491	0	gi|512933737|ref|XP_004932865.1| PREDICTED: mucin-17-like [Bombyx mori]	GO:0005634	GO:0003677	GO:0005622	GO:0003676
BGIBMGA003342	comp10717_c1_seq1	YN	0.0105398	0.0158648	0.664351	0.330264	2e-162	gi|512892775|ref|XP_004923015.1| PREDICTED: uncharacterized protein LOC101744689 isoform X2 [Bombyx mori]
BGIBMGA008239	comp21229_c0_seq1	YN	0.0223598	0.0337952	0.661627	0.434004	3e-152	gi|512911760|ref|XP_004927491.1| PREDICTED: acyl-CoA:lysophosphatidylglycerol acyltransferase 1-like [Bombyx mori]
BGIBMGA007920	comp33569_c0_seq1	YN	0.041518	0.0628832	0.66024	0.322806	9e-150	gi|512916438|ref|XP_004928640.1| PREDICTED: probable chitinase 3-like isoform X1 [Bombyx mori]_x0001_gi|512916442|ref|XP_004928641.1| PREDICTED: probable chitinase 3-like isoform X2 [Bombyx mori]	GO:0008061	GO:0006030	GO:0005576
BGIBMGA009615	comp7417_c0_seq1	YN	0.0646579	0.0980349	0.65954	0.136016		no hits	GO:0003676
BGIBMGA000940	comp12737_c0_seq1	YN	0.0109222	0.0166035	0.657826	0.29582	0	gi|512913305|ref|XP_004927864.1| PREDICTED: alpha-tocopherol transfer protein-like [Bombyx mori]
BGIBMGA012463	comp678_c0_seq1	YN	0.0293413	0.0446618	0.656967	0.419075	6e-70	gi|512897070|ref|XP_004924063.1| PREDICTED: ras-related protein Rab-27A-like, partial [Bombyx mori]	GO:0000166	GO:0007264	GO:0005622	GO:0005525	GO:0015031
BGIBMGA001525	comp13862_c0_seq1	YN	0.0509252	0.0775192	0.656936	0.136852	0	gi|512920944|ref|XP_004929760.1| PREDICTED: LOW QUALITY PROTEIN: tyrosine--tRNA ligase, cytoplasmic-like [Bombyx mori]	GO:0005524	GO:0000049	GO:0005737	GO:0006437	GO:0000166	GO:0006418	GO:0006412	GO:0004831	GO:0004812
BGIBMGA011476	comp16445_c2_seq4	YN	0.0535955	0.0819336	0.654134	0.14288	0	gi|512932880|ref|XP_004932653.1| PREDICTED: probable serine/threonine-protein kinase DDB_G0280133-like isoform X1 [Bombyx mori]	GO:0005515
BGIBMGA014401	comp10018_c0_seq2	YN	0.0552143	0.0847263	0.651679	0.0925244	6e-21	gi|242016244|ref|XP_002428739.1| Nuclear and cytoplasmic polyadenylated RNA-binding protein PUB1, putative [Pediculus humanus corporis]_x0001_gi|212513424|gb|EEB16001.1| Nuclear and cytoplasmic polyadenylated RNA-binding protein PUB1, putative [Pediculus humanus corporis]	GO:0000166	GO:0003676
BGIBMGA013593	comp14693_c0_seq1	YN	0.0330385	0.0507328	0.651225	0.161503	0	gi|193876254|gb|ACF24761.1| lipid storage droplet protein 1 [Manduca sexta]
BGIBMGA012628	comp9218_c0_seq2	YN	0.019797	0.0304386	0.650391	0.229791	0	gi|512906589|ref|XP_004926234.1| PREDICTED: epidermal growth factor receptor substrate 15-like 1-like [Bombyx mori]	GO:0005509
BGIBMGA010717	comp22268_c0_seq1	YN	0.0059984	0.00922281	0.650388	0.720346	0	gi|209571452|ref|NP_001129359.1| osiris 20 [Bombyx mori]_x0001_gi|207339256|gb|ACI23617.1| osiris 20 [Bombyx mori]
BGIBMGA009393	comp11395_c0_seq1	YN	0.00337784	0.00521813	0.647327	0.719107	0	gi|119850|sp|P21828.1|FIBL_BOMMO RecName: Full=Fibroin light chain; Short=Fib-L; AltName: Full=L-fibroin; Contains: RecName: Full=Fibroin light chain, short form; Flags: Precursor_x0001_gi|5921|emb|CAA35180.1| silk fibroin light chain [Bombyx mori]	GO:0005576
BGIBMGA001191	comp12804_c0_seq1	YN	0.0437885	0.0678626	0.645253	0.0532572	0	gi|512913249|ref|XP_004927850.1| PREDICTED: uncharacterized protein T20G5.4-like isoform X1 [Bombyx mori]_x0001_gi|512913253|ref|XP_004927851.1| PREDICTED: uncharacterized protein T20G5.4-like isoform X2 [Bombyx mori]	GO:0005554
BGIBMGA010871	comp22330_c0_seq1	YN	0.0108318	0.0168711	0.642031	0.519782	4e-61	gi|307191644|gb|EFN75124.1| Protein spaetzle [Harpegnathos saltator]
BGIBMGA001748	comp11287_c0_seq1	YN	0.00244419	0.00380917	0.64166	0.71706	0	gi|512889069|ref|XP_004922191.1| PREDICTED: FAM203 family protein CG6073-like [Bombyx mori]
BGIBMGA004932	comp16064_c0_seq2	YN	0.0156511	0.0244298	0.640656	0.234078	0	gi|512898969|ref|XP_004924528.1| PREDICTED: ribosome-binding protein 1-like isoform X1 [Bombyx mori]_x0001_gi|512898973|ref|XP_004924529.1| PREDICTED: ribosome-binding protein 1-like isoform X2 [Bombyx mori]
BGIBMGA002948	comp12184_c0_seq2	YN	0.0554321	0.0869557	0.637475	0.176725	0	gi|512926194|ref|XP_004931024.1| PREDICTED: broad-complex core protein isoforms 1/2/3/4/5-like isoform X1 [Bombyx mori]	GO:0005634	GO:0046872	GO:0005515	GO:0005622	GO:0008270	GO:0003676
BGIBMGA013449	comp17111_c0_seq1	YN	0.00902458	0.0142775	0.632083	0.390967	1e-82	gi|114053181|ref|NP_001040529.1| H2A histone family member V [Bombyx mori]_x0001_gi|95102886|gb|ABF51384.1| H2A histone family member V [Bombyx mori]_x0001_gi|157073865|dbj|BAF79922.1| histone H2A.Z [Bombyx mori]	GO:0005634	GO:0003677	GO:0046982	GO:0006334	GO:0005694	GO:0000786
BGIBMGA002774	comp17624_c0_seq1	YN	0.0390193	0.0617612	0.631777	0.332326	1e-128	gi|512885744|ref|XP_004921646.1| PREDICTED: uncharacterized protein C4orf22 homolog [Bombyx mori]
BGIBMGA013952	comp30607_c0_seq1	YN	0.0329339	0.0521645	0.631348	0.39674		no hits
BGIBMGA000584	comp17542_c0_seq1	YN	0.0362705	0.0574526	0.631312	0.209712	0	gi|512921169|ref|XP_004929814.1| PREDICTED: peptidoglycan-recognition protein SC2-like [Bombyx mori]	GO:0005515	GO:0008745	GO:0009253
BGIBMGA001903	comp1271_c0_seq1	YN	0.0257677	0.0409359	0.629464	0.30525	8e-132	gi|512935940|ref|XP_004933398.1| PREDICTED: ras-related protein Rab-43-like [Bombyx mori]	GO:0007165	GO:0005622	GO:0003924	GO:0006886	GO:0006913	GO:0005515	GO:0000166	GO:0007264	GO:0005525	GO:0015031
BGIBMGA005879	comp11158_c0_seq1	YN	0.00361617	0.00575171	0.628712	0.713666	7e-42	gi|357605076|gb|EHJ64457.1| putative zinc finger protein [Danaus plexippus]	GO:0005515
BGIBMGA001578	comp16444_c1_seq1	YN	0.0327678	0.0522083	0.627635	0.320659	1e-134	gi|512920773|ref|XP_004929716.1| PREDICTED: dolichol kinase-like [Bombyx mori]
BGIBMGA003634	comp16676_c0_seq4	YN	0.023554	0.0375345	0.627528	0.153395	0	gi|512922155|ref|XP_004930051.1| PREDICTED: E3 ubiquitin-protein ligase Topors-like isoform X1 [Bombyx mori]_x0001_gi|512922159|ref|XP_004930052.1| PREDICTED: E3 ubiquitin-protein ligase Topors-like isoform X2 [Bombyx mori]_x0001_gi|512922163|ref|XP_004930053.1| PREDICTED: E3 ubiquitin-protein ligase Topors-like isoform X3 [Bombyx mori]	GO:0046872	GO:0005515	GO:0008270
BGIBMGA005305	comp16769_c0_seq1	YN	0.00601733	0.00959767	0.626957	0.472577	0	gi|512931106|ref|XP_004932226.1| PREDICTED: myb-like protein X-like [Bombyx mori]	GO:0046872	GO:0005622	GO:0008270	GO:0003676
BGIBMGA012611	comp22389_c0_seq1	YN	0.0217553	0.0347806	0.625501	0.185316	5e-117	gi|112984426|ref|NP_001037496.1| general odorant-binding protein 1 precursor [Bombyx mori]_x0001_gi|2506474|sp|P34171.2|OBP1_BOMMO RecName: Full=General odorant-binding protein 1; Short=GOBP1; Flags: Precursor_x0001_gi|1155062|emb|CAA64444.1| General odorant binding protein 1 [Bombyx mori]	GO:0006810	GO:0005549
BGIBMGA008555	comp20819_c0_seq1	YN	0.0560636	0.0897686	0.624535	0.110159	0	gi|357606240|gb|EHJ64968.1| AMP dependent coa ligase [Danaus plexippus]	GO:0008152	GO:0003824
BGIBMGA005733	comp15624_c1_seq2	YN	0.0310355	0.0497367	0.623995	0.225086	0	gi|512909235|ref|XP_004926872.1| PREDICTED: CCR4-NOT transcription complex subunit 4-like [Bombyx mori]	GO:0046872	GO:0003723	GO:0005515	GO:0000166	GO:0008270	GO:0003676
BGIBMGA010641	comp16764_c1_seq7	YN	0.03048	0.048905	0.623249	0.305091	7e-68	gi|512903034|ref|XP_004925520.1| PREDICTED: tetraspanin-31-B-like isoform X1 [Bombyx mori]	GO:0016021
BGIBMGA003008	comp16778_c0_seq1	YN	0.0555863	0.0891952	0.623198	0.0284206	0	gi|512926363|ref|XP_004931067.1| PREDICTED: probable phosphorylase b kinase regulatory subunit beta-like [Bombyx mori]	GO:0004553	GO:0005977	GO:0005516	GO:0003824	GO:0005976
BGIBMGA005074	comp2981_c0_seq1	YN	0.0126517	0.0203525	0.621625	0.412146	3e-120	gi|512886728|ref|XP_004921807.1| PREDICTED: spastin-like [Bombyx mori]
BGIBMGA009394	comp3737_c0_seq1	YN	0.0168162	0.0271351	0.619721	0.395368		no hits
BGIBMGA004577	comp23597_c0_seq1	YN	0.0198301	0.0320647	0.618438	0.262784	0	gi|201023283|ref|NP_001128387.1| scavenger receptor type C precursor [Bombyx mori]_x0001_gi|198041265|dbj|BAG70411.1| scavenger receptor type C [Bombyx mori]	GO:0016020	GO:0005044	GO:0006898	GO:0030247	GO:0006955
BGIBMGA005926	comp14457_c0_seq4	YN	0.00761439	0.0123554	0.616281	0.369363	1e-81	gi|512919141|ref|XP_004929302.1| PREDICTED: phosphatidylserine synthase 1-like [Bombyx mori]	GO:0006659
BGIBMGA005335	comp4640_c0_seq1	YN	0.0266706	0.0434114	0.614368	0.385938	2e-71	gi|114053285|ref|NP_001040126.1| general control of amino acid synthesis-like protein [Bombyx mori]_x0001_gi|87248135|gb|ABD36120.1| general control of amino acid synthesis-like protein [Bombyx mori]
BGIBMGA012931	comp15627_c0_seq1	YN	0.0223136	0.0363552	0.613766	0.180017	2e-180	gi|512917230|ref|XP_004928837.1| PREDICTED: protein windbeutel-like [Bombyx mori]	GO:0005788	GO:0005783	GO:0009306
BGIBMGA003563	comp12332_c0_seq1	YN	0.0559015	0.0914174	0.611497	0.284908	1e-79	gi|512922143|ref|XP_004930048.1| PREDICTED: mimitin, mitochondrial-like [Bombyx mori]
BGIBMGA005140	comp14862_c0_seq3	YN	0.042025	0.0689298	0.609679	0.0949886	0	gi|512886842|ref|XP_004921826.1| PREDICTED: transcription factor kayak, isoforms D/sro-like isoform X3 [Bombyx mori]	GO:0005634	GO:0003677	GO:0006355	GO:0043565	GO:0003700	GO:0045449	GO:0046983
BGIBMGA012642	comp7457_c0_seq1	YN	0.00291524	0.00478946	0.608678	0.707782	0	gi|512909717|ref|XP_004926990.1| PREDICTED: ATP-dependent (S)-NAD(P)H-hydrate dehydratase-like [Bombyx mori]
BGIBMGA007419	comp14757_c0_seq7	YN	0.0520378	0.0857786	0.606653	0.0477574	0	gi|512896792|ref|XP_004923995.1| PREDICTED: histone acetyltransferase KAT6A-like [Bombyx mori]	GO:0003677	GO:0005634	GO:0006355	GO:0006334	GO:0046872	GO:0005515	GO:0008270	GO:0000786
BGIBMGA006460	comp14535_c0_seq1	YN	0.0567806	0.0940615	0.603654	0.195298	6e-157	gi|512924211|ref|XP_004930542.1| PREDICTED: AN1-type zinc finger protein 6-like isoform X1 [Bombyx mori]	GO:0046872	GO:0004857	GO:0008270
BGIBMGA014139	comp3931_c0_seq1	YN	0.0481949	0.0801157	0.601566	0.184133	0	gi|512906452|ref|XP_004926200.1| PREDICTED: protein 5NUC-like [Bombyx mori]	GO:0016787	GO:0009166
BGIBMGA011544	comp14648_c0_seq8	YN	0.0468583	0.0779006	0.601514	0.0447866	0	gi|512932920|ref|XP_004932663.1| PREDICTED: uncharacterized aarF domain-containing protein kinase 1-like [Bombyx mori]	GO:0005524	GO:0004674	GO:0004672	GO:0006468	GO:0016772
BGIBMGA011792	comp14751_c0_seq1	YN	0.0281522	0.0469282	0.5999	0.303165	1e-145	gi|512928131|ref|XP_004931507.1| PREDICTED: TPPP family protein CG4893-like isoform X1 [Bombyx mori]_x0001_gi|512928135|ref|XP_004931508.1| PREDICTED: TPPP family protein CG4893-like isoform X2 [Bombyx mori]_x0001_gi|512928139|ref|XP_004931509.1| PREDICTED: TPPP family protein CG4893-like isoform X3 [Bombyx mori]
BGIBMGA005328	comp11759_c0_seq1	YN	0.0334609	0.0557947	0.599715	0.38944	9e-119	gi|154146197|ref|NP_001093086.1| translocon-associated protein gamma isoform 2 [Bombyx mori]_x0001_gi|87248629|gb|ABD36367.1| translocon-associated protein gamma [Bombyx mori]	GO:0030176	GO:0005784	GO:0006613
BGIBMGA003771	comp14363_c0_seq2	YN	0.0341111	0.0571005	0.597388	0.109882	0	gi|512904935|ref|XP_004925820.1| PREDICTED: group XV phospholipase A2-like [Bombyx mori]	GO:0004607	GO:0008374	GO:0006629
BGIBMGA006607	comp16253_c0_seq2	YN	0.0223195	0.0373875	0.596978	0.177794	0	gi|512923660|ref|XP_004930406.1| PREDICTED: gametogenetin-binding protein 2-like [Bombyx mori]
BGIBMGA012135	comp8349_c1_seq1	YN	0.00396639	0.00664666	0.596749	0.70442	1e-45	gi|405978655|gb|EKC43026.1| Vacuolar protein sorting-associated protein 13C [Crassostrea gigas]
BGIBMGA001509	comp13896_c0_seq1	YN	0.0214283	0.035979	0.595579	0.155594	0	gi|512920438|ref|XP_004929632.1| PREDICTED: U3 small nucleolar RNA-associated protein 15 homolog [Bombyx mori]	GO:0005515	GO:0005730	GO:0006364
BGIBMGA004930	comp13438_c0_seq1	YN	0.00541176	0.00909655	0.594925	0.493906	0	gi|512898997|ref|XP_004924535.1| PREDICTED: glucoside xylosyltransferase 1-like [Bombyx mori]	GO:0008152	GO:0016051	GO:0016757	GO:0016758
BGIBMGA000742	comp5823_c0_seq2	YN	0.035207	0.0591927	0.594787	0.0566699	0	gi|512921681|ref|XP_004929934.1| PREDICTED: RING finger and SPRY domain-containing protein 1-like isoform X1 [Bombyx mori]	GO:0005515
BGIBMGA004488	comp4727_c0_seq1	YN	0.00603087	0.0101715	0.592918	0.703605	3e-101	gi|512890829|ref|XP_004922580.1| PREDICTED: NADH dehydrogenase [ubiquinone] 1 beta subcomplex subunit 9-like [Bombyx mori]
BGIBMGA008268	comp15163_c0_seq1	YN	0.0248325	0.0419778	0.591564	0.0100892	0	gi|512905502|ref|XP_004925960.1| PREDICTED: xanthine dehydrogenase-like [Bombyx mori]	GO:0016614	GO:0009055	GO:0051537	GO:0005506	GO:0050660	GO:0003824	GO:0006118	GO:0055114	GO:0051536	GO:0046872	GO:0016491
BGIBMGA002773	comp15376_c0_seq2	YN	0.0203747	0.0344666	0.591143	0.123359	0	gi|112983539|ref|NP_001036881.1| annexin B13 [Bombyx mori]_x0001_gi|17298129|dbj|BAB78533.1| annexin B13a [Bombyx mori]	GO:0005544	GO:0005509
BGIBMGA005316	comp9755_c0_seq2	YN	0.0102399	0.017337	0.590639	0.703832	4e-10	gi|108883956|gb|EAT48181.1| AAEL000791-PA [Aedes aegypti]
BGIBMGA008501	comp13773_c0_seq1	YN	0.0193142	0.0330631	0.584162	0.235486	1e-173	gi|512914979|ref|XP_004928276.1| PREDICTED: LOW QUALITY PROTEIN: serine/threonine-protein phosphatase PP1-beta catalytic subunit-like [Bombyx mori]	GO:0008152	GO:0016787	GO:0004721	GO:0016311
BGIBMGA014288	comp19040_c0_seq1	YN	0.0117479	0.0201337	0.583495	0.701877		no hits
BGIBMGA011143	comp16513_c0_seq1	YN	0.00368487	0.00632515	0.582574	0.500351	2e-52	gi|357626382|gb|EHJ76489.1| protein phosphatase 1, regulatory subunit 15A [Danaus plexippus]
BGIBMGA006166	comp11506_c0_seq1	YN	0.0109443	0.0187875	0.582533	0.0952442	0	gi|512919381|ref|XP_004929361.1| PREDICTED: polycomb protein Asx-like [Bombyx mori]
BGIBMGA007551	comp15476_c0_seq1	YN	0.0180946	0.0310793	0.582209	0.0932898	0	gi|512899287|ref|XP_004924606.1| PREDICTED: YTH domain family protein 3-like isoform X2 [Bombyx mori]
BGIBMGA001042	comp16505_c0_seq1	YN	0.0487602	0.0837526	0.582193	0.00818603	0	gi|512913922|ref|XP_004928012.1| PREDICTED: LOW QUALITY PROTEIN: probable phospholipid-transporting ATPase VD-like, partial [Bombyx mori]	GO:0000287	GO:0016020	GO:0008152	GO:0015662	GO:0005524	GO:0019829	GO:0006812	GO:0006754	GO:0046872	GO:0045332	GO:0016787	GO:0000166	GO:0015914	GO:0016021	GO:0004012
BGIBMGA008386	comp16702_c0_seq3	YN	0.014718	0.0253161	0.58137	0.0533614	0	gi|512914568|ref|XP_004928174.1| PREDICTED: MATH and LRR domain-containing protein PFE0570w-like [Bombyx mori]	GO:0005515	GO:0005622
BGIBMGA010634	comp14233_c0_seq1	YN	0.0100617	0.0173106	0.581246	0.361222	0	gi|512903096|ref|XP_004925535.1| PREDICTED: MATH and LRR domain-containing protein PFE0570w-like isoform X1 [Bombyx mori]
BGIBMGA006900	comp28477_c0_seq1	YN	0.017469	0.0300552	0.581229	0.702126		no hits
BGIBMGA008290	comp17577_c0_seq1	YN	0.0394929	0.0681522	0.579481	0.0285926	9e-54	gi|512915709|ref|XP_004928455.1| PREDICTED: thyroid adenoma-associated protein homolog [Bombyx mori]
BGIBMGA006645	comp14670_c0_seq1	YN	0.00668962	0.011623	0.575552	0.453789	0	gi|512923443|ref|XP_004930354.1| PREDICTED: uncharacterized protein F54F2.9-like [Bombyx mori]	GO:0006457	GO:0005634	GO:0003677	GO:0003682	GO:0051082	GO:0031072
BGIBMGA006265	comp8959_c0_seq1	YN	0.0275192	0.0479114	0.574378	0.154062	0	gi|512895097|ref|XP_004923591.1| PREDICTED: thioredoxin domain-containing protein 5-like [Bombyx mori]	GO:0005783	GO:0045454
BGIBMGA007765	comp12639_c0_seq1	YN	0.00486223	0.00848008	0.573371	0.402046	0	gi|512915733|ref|XP_004928461.1| PREDICTED: beta-1,3-galactosyltransferase 6-like isoform X2 [Bombyx mori]	GO:0016020	GO:0006486	GO:0016757	GO:0005794	GO:0016021	GO:0016740	GO:0008378
BGIBMGA003635	comp6971_c1_seq1	YN	0.0287481	0.0503143	0.57137	0.198588	0	gi|512923080|ref|XP_004930265.1| PREDICTED: transportin-1-like [Bombyx mori]	GO:0005634	GO:0005643	GO:0008565	GO:0005737	GO:0006886	GO:0008536	GO:0005515	GO:0000059
BGIBMGA013497	comp10232_c0_seq1	YN	0.00515366	0.00904582	0.569728	0.3822	0	gi|512906644|ref|XP_004926248.1| PREDICTED: 28S ribosomal protein S29, mitochondrial-like [Bombyx mori]	GO:0005761	GO:0015935	GO:0006915
BGIBMGA013836	comp16244_c1_seq6	YN	0.0236421	0.041527	0.569319	0.0630835	0	gi|379698972|ref|NP_001243958.1| UDP-glycosyltransferase UGT33K1 precursor [Bombyx mori]_x0001_gi|363896138|gb|AEW43153.1| UDP-glycosyltransferase UGT33K1 [Bombyx mori]	GO:0004252	GO:0008233	GO:0008152	GO:0016758	GO:0003824	GO:0008236	GO:0016787	GO:0006508	GO:0016757	GO:0016740
BGIBMGA000120	comp15373_c0_seq2	YN	0.00637382	0.0112107	0.568546	0.173992	0	gi|512893176|ref|XP_004923116.1| PREDICTED: vacuolar protein sorting-associated protein 26-like [Bombyx mori]	GO:0006886	GO:0030904	GO:0007034
BGIBMGA003158	comp11937_c0_seq1	YN	0.0121467	0.021396	0.567711	0.305695	0	gi|512925905|ref|XP_004930952.1| PREDICTED: ATP synthase mitochondrial F1 complex assembly factor 2-like isoform X2 [Bombyx mori]	GO:0005515	GO:0043461
BGIBMGA012509	comp7880_c2_seq1	YN	0.00764255	0.0134724	0.567273	0.409234	0	gi|512897094|ref|XP_004924069.1| PREDICTED: arylsulfatase B-like [Bombyx mori]	GO:0008152	GO:0008484	GO:0003824
BGIBMGA007123	comp10026_c0_seq1	YN	0.00573163	0.0101043	0.567245	0.695727		no hits	GO:0038032	GO:0004871
BGIBMGA011385	comp18422_c0_seq1	YN	0.0135214	0.0239455	0.564675	0.232066	0	gi|512925467|ref|XP_004930847.1| PREDICTED: putative uncharacterized protein DDB_G0277255-like [Bombyx mori]
BGIBMGA000486	comp18252_c0_seq1	YN	0.00559096	0.00992598	0.563265	0.316293	0	gi|62122553|dbj|BAD93236.1| PERIOD alpha [Bombyx mori]	GO:0007165	GO:0006355	GO:0004871
BGIBMGA007019	comp17332_c0_seq1	YN	0.0521208	0.092737	0.562028	0.161954	3e-102	gi|512932273|ref|XP_004932505.1| PREDICTED: tropomyosin-2-like [Bombyx mori]	GO:0005840	GO:0006412	GO:0003735
BGIBMGA011061	comp9000_c0_seq1	YN	0.00608734	0.010841	0.56151	0.69369	4e-99	gi|512886132|ref|XP_004921710.1| PREDICTED: mitochondrial protein import protein ZIM17-like [Bombyx mori]	GO:0008270
BGIBMGA002469	comp14000_c1_seq1	YN	0.0440832	0.0785634	0.561116	0.0175278	0	gi|512927038|ref|XP_004931234.1| PREDICTED: tetratricopeptide repeat protein 21B-like [Bombyx mori]	GO:0005515
BGIBMGA000198	comp12369_c0_seq1	YN	0.0534286	0.0952952	0.560663	0.0125979	0	gi|512911367|ref|XP_004927394.1| PREDICTED: serine/threonine-protein kinase TBK1-like [Bombyx mori]	GO:0004674	GO:0005524	GO:0000166	GO:0004672	GO:0006468	GO:0016772
BGIBMGA010541	comp17113_c0_seq1	YN	0.0402032	0.0717393	0.560407	0.321718	7e-68	gi|512919737|ref|XP_004929458.1| PREDICTED: ubiquitin-conjugating enzyme E2-17 kDa-like isoform X1 [Bombyx mori]	GO:0043687	GO:0008152	GO:0019787	GO:0006512	GO:0051246	GO:0016874	GO:0004842	GO:0006464	GO:0016881
BGIBMGA005944	comp12295_c0_seq1	YN	0.0336275	0.060014	0.560328	0.0204642	0	gi|512918988|ref|XP_004929266.1| PREDICTED: uncharacterized protein DDB_G0284459-like, partial [Bombyx mori]	GO:0005634	GO:0003677	GO:0005515	GO:0006350	GO:0030528	GO:0006351
BGIBMGA004513	comp16196_c0_seq11	YN	0.0496792	0.0887627	0.559686	0.0174856	0	gi|512905989|ref|XP_004926084.1| PREDICTED: tyrosine-protein phosphatase 69D-like [Bombyx mori]	GO:0005515
BGIBMGA005158	comp14246_c0_seq1	YN	0.035015	0.0628303	0.557294	0.0157517	0	gi|512887038|ref|XP_004921856.1| PREDICTED: DNA polymerase alpha subunit B-like isoform X2 [Bombyx mori]	GO:0005634	GO:0003887	GO:0003677	GO:0006260	GO:0006261
BGIBMGA009371	comp12836_c0_seq1	YN	0.0236224	0.042403	0.557093	0.133945		no hits
BGIBMGA006379	comp13501_c0_seq1	YN	0.00257058	0.00462574	0.555712	0.679829	0	gi|512924391|ref|XP_004930583.1| PREDICTED: DNA polymerase delta subunit 3-like [Bombyx mori]	GO:0005634	GO:0006260
BGIBMGA003954	comp11847_c0_seq1	YN	0.00679576	0.0122535	0.554599	0.691663	8e-87	gi|215820608|ref|NP_001135963.1| autophagy related protein Atg12-like protein [Bombyx mori]_x0001_gi|213390048|gb|ACJ46063.1| autophagy related protein Atg12-like protein [Bombyx mori]	GO:0005737	GO:0000045
BGIBMGA010480	comp14062_c0_seq1	YN	0.0196726	0.0354768	0.554521	0.35189	1e-85	gi|512920034|ref|XP_004929531.1| PREDICTED: mucin-22-like [Bombyx mori]
BGIBMGA007505	comp12558_c1_seq1	YN	0.0422692	0.0762348	0.554461	0.25875	3e-81	gi|512899564|ref|XP_004924677.1| PREDICTED: ras-like GTP-binding protein RhoL-like [Bombyx mori]	GO:0016020	GO:0000166	GO:0007264	GO:0005622	GO:0005525	GO:0015031
BGIBMGA006417	comp15158_c1_seq1	YN	0.0395272	0.0714869	0.55293	0.0277645	0	gi|332024256|gb|EGI64460.1| Tyrosine-protein kinase Fps85D [Acromyrmex echinatior]	GO:0016310	GO:0005524	GO:0016301	GO:0006468	GO:0004713	GO:0005515	GO:0000166	GO:0004672	GO:0016740	GO:0007242	GO:0018108	GO:0016772
BGIBMGA005495	comp12305_c0_seq1	YN	0.0138355	0.0250285	0.552789	0.274328	1e-142	gi|512931022|ref|XP_004932205.1| PREDICTED: PRKR-interacting protein 1 homolog [Bombyx mori]
BGIBMGA003319	comp13729_c0_seq1	YN	0.033879	0.0613214	0.552483	0.0502405	0	gi|512892870|ref|XP_004923039.1| PREDICTED: aspartate aminotransferase, cytoplasmic-like isoform X1 [Bombyx mori]_x0001_gi|512892874|ref|XP_004923040.1| PREDICTED: aspartate aminotransferase, cytoplasmic-like isoform X2 [Bombyx mori]	GO:0016769	GO:0006520	GO:0004069	GO:0003824	GO:0009058	GO:0080130	GO:0008483	GO:0016740	GO:0030170
BGIBMGA005637	comp16065_c0_seq3	YN	0.0302425	0.0547899	0.551972	0.131282	0	gi|512887729|ref|XP_004921971.1| PREDICTED: protein penguin-like [Bombyx mori]	GO:0003723
BGIBMGA012025	comp14798_c0_seq1	YN	0.0247417	0.0448964	0.551084	0.22523	0	gi|512934109|ref|XP_004932954.1| PREDICTED: p21-activated protein kinase-interacting protein 1-like [Bombyx mori]	GO:0005515
BGIBMGA010863	comp16920_c1_seq3	YN	0.0450308	0.0817758	0.550662	0.0595112	0	gi|512898147|ref|XP_004924328.1| PREDICTED: aspartate--tRNA ligase, mitochondrial-like [Bombyx mori]	GO:0005524	GO:0004815	GO:0005737	GO:0016874	GO:0006422	GO:0006418	GO:0000166	GO:0006412	GO:0004812
BGIBMGA008893	comp6237_c0_seq1	YN	0.0493247	0.0895816	0.550612	0.0796819	0	gi|512929198|ref|XP_004931764.1| PREDICTED: LOW QUALITY PROTEIN: transcription initiation factor TFIID subunit 11-like [Bombyx mori]	GO:0003677	GO:0005634	GO:0046982	GO:0003702	GO:0045449	GO:0006367
BGIBMGA011883	comp18928_c0_seq1	YN	0.0212198	0.0385581	0.550333	0.117074	5e-10	gi|307170156|gb|EFN62564.1| Serologically defined colon cancer antigen 3-like protein [Camponotus floridanus]
BGIBMGA002806	comp14652_c0_seq2	YN	0.04658	0.0846556	0.55023	0.0642584	3e-135	gi|512885497|ref|XP_004921605.1| PREDICTED: tRNA pseudouridine synthase-like 1-like [Bombyx mori]	GO:0003723	GO:0016853	GO:0009451	GO:0001522	GO:0009982	GO:0008033	GO:0004730
BGIBMGA001950	comp16638_c0_seq13	YN	0.0402273	0.0732414	0.549243	0.130949	3e-131	gi|112983360|ref|NP_001037644.1| polyadenylate binding protein 2 [Bombyx mori]_x0001_gi|109706831|gb|ABG43002.1| polyadenylate binding protein 2 [Bombyx mori]	GO:0000166	GO:0003676
BGIBMGA005628	comp7090_c0_seq1	YN	0.00179811	0.00328243	0.547798	0.688342	0	gi|114050831|ref|NP_001040160.1| uridine 5'-monophosphate synthase [Bombyx mori]_x0001_gi|87248245|gb|ABD36175.1| uridine 5'-monophosphate synthase [Bombyx mori]	GO:0008152	GO:0009116	GO:0004590	GO:0003824	GO:0044205	GO:0006221	GO:0016740	GO:0006207	GO:0004588
BGIBMGA003508	comp9922_c0_seq1	YN	0.0284263	0.0519219	0.547483	0.268113	1e-93	gi|512922539|ref|XP_004930141.1| PREDICTED: proline-rich extensin-like protein EPR1-like [Bombyx mori]
BGIBMGA012390	comp35605_c0_seq1	YN	0.0469751	0.0858157	0.547395	0.223827	0	gi|512902747|ref|XP_004925450.1| PREDICTED: chondroitin sulfate synthase 1-like [Bombyx mori]	GO:0016020	GO:0008152	GO:0016757	GO:0032580	GO:0016758
BGIBMGA011756	comp8848_c0_seq1	YN	0.00437045	0.00799117	0.54691	0.688543	3e-126	gi|87248361|gb|ABD36233.1| ribosomal protein S34 [Bombyx mori]
BGIBMGA011907	comp13238_c0_seq1	YN	0.00368951	0.0067512	0.546497	0.480466	0	gi|512897595|ref|XP_004924191.1| PREDICTED: GTP-binding protein 5-like [Bombyx mori]	GO:0000287	GO:0006184	GO:0005622	GO:0005525	GO:0003924
BGIBMGA004332	comp14056_c0_seq1	YN	0.0384865	0.0704996	0.54591	0.028584	3e-28	gi|357607300|gb|EHJ65444.1| putative DNA-directed RNA polymerase II largest subunit [Danaus plexippus]	GO:0046872	GO:0005622	GO:0008270	GO:0003676
BGIBMGA001425	comp15897_c0_seq2	YN	0.0278175	0.0509587	0.545883	0.245193	0	gi|512920610|ref|XP_004929675.1| PREDICTED: methyl-CpG-binding domain protein 2-like isoform X1 [Bombyx mori]	GO:0005634	GO:0003677
BGIBMGA000715	comp17093_c0_seq1	YN	0.0141843	0.0260248	0.545032	0.194916	0	gi|512921598|ref|XP_004929915.1| PREDICTED: probable medium-chain specific acyl-CoA dehydrogenase, mitochondrial-like isoform X2 [Bombyx mori]	GO:0016627	GO:0008152	GO:0050660	GO:0006118	GO:0003995	GO:0055114	GO:0016491
BGIBMGA010952	comp10609_c0_seq1	YN	0.00560524	0.0102893	0.544762	0.688204	3e-77	gi|512899912|ref|XP_004924763.1| PREDICTED: E3 SUMO-protein ligase NSE2-like [Bombyx mori]
BGIBMGA011034	comp13201_c0_seq3	YN	0.0226235	0.0415719	0.544202	0.183713	0	gi|512886283|ref|XP_004921732.1| PREDICTED: protein toll-like [Bombyx mori]	GO:0016020	GO:0031224	GO:0005515	GO:0007165	GO:0004888	GO:0045087
BGIBMGA006846	comp10319_c0_seq1	YN	0.00686926	0.0126258	0.544065	0.113331	1e-125	gi|108878779|gb|EAT43004.1| AAEL005529-PA [Aedes aegypti]
BGIBMGA002973	comp6977_c0_seq2	YN	0.00304629	0.00560565	0.543432	0.68716	0	gi|114051932|ref|NP_001040194.1| interphase cyctoplasmic foci protein 45 [Bombyx mori]_x0001_gi|87248341|gb|ABD36223.1| interphase cyctoplasmic foci protein 45 [Bombyx mori]	GO:0000287	GO:0008193	GO:0006400
BGIBMGA002406	comp12253_c0_seq1	YN	0.00438659	0.00807256	0.543396	0.687397	4e-142	gi|512926760|ref|XP_004931166.1| PREDICTED: peroxiredoxin-4-like [Bombyx mori]	GO:0016209	GO:0055114	GO:0051920	GO:0016491
BGIBMGA000849	comp10187_c0_seq2	YN	0.0153109	0.0282069	0.542808	0.26889	0	gi|557753354|ref|XP_005176422.1| PREDICTED: mucin-19-like [Musca domestica]
BGIBMGA007412	comp4662_c0_seq1	YN	0.051582	0.0951753	0.541969	0.189434	1e-76	gi|151301158|ref|NP_001093076.1| ribosomal protein L34 [Bombyx mori]_x0001_gi|54609259|gb|AAV34845.1| ribosomal protein L34 [Bombyx mori]	GO:0005840	GO:0005622	GO:0006412	GO:0003735
BGIBMGA014381	comp6761_c2_seq1	YN	0.00319164	0.00590945	0.54009	0.686179	0	gi|321400082|ref|NP_001189462.1| apoptosis-inducing factor [Bombyx mori]_x0001_gi|304421420|gb|ADM32509.1| AIF [Bombyx mori]	GO:0015036	GO:0009055	GO:0050660	GO:0006118	GO:0055114	GO:0045454	GO:0016491
BGIBMGA009584	comp27308_c0_seq1	YN	0.0291039	0.0539081	0.539879	0.238771		no hits
BGIBMGA005551	comp22260_c0_seq1	YN	0.0153158	0.0283883	0.539511	0.689169	4e-58	gi|512887858|ref|XP_004921991.1| PREDICTED: UPF0193 protein EVG1 homolog [Bombyx mori]
BGIBMGA010611	comp14391_c0_seq1	YN	0.0236712	0.0440585	0.537268	0.101645	0	gi|514256386|gb|AGO45854.1| acyl-CoA desaturase BmorKPAE [Bombyx mori]	GO:0016020	GO:0005783	GO:0005506	GO:0004768	GO:0055114	GO:0016717	GO:0016021	GO:0006633	GO:0006629	GO:0016491
BGIBMGA010653	comp12115_c0_seq1	YN	0.0401956	0.0751776	0.534676	0.228082	5e-104	gi|512903092|ref|XP_004925534.1| PREDICTED: 39S ribosomal protein L48, mitochondrial-like [Bombyx mori]	GO:0005840	GO:0005761	GO:0005622	GO:0006412	GO:0003735
BGIBMGA009211	comp15801_c8_seq1	YN	0.0120549	0.0225844	0.533771	0.177469	0	gi|261245097|ref|NP_001159618.1| juvenile hormone epoxide hydrolase-like protein 2 precursor [Bombyx mori]_x0001_gi|255977194|dbj|BAH97089.1| juvenile hormone epoxide hydrolase-like protein 2 [Bombyx mori]	GO:0016020	GO:0005792	GO:0033961	GO:0008152	GO:0004301	GO:0003824	GO:0009636
BGIBMGA004703	comp18866_c0_seq1	YN	0.0182992	0.0343448	0.532807	0.330214	7e-112	gi|95103158|gb|ABF51520.1| ras-related GTP binding protein [Bombyx mori]	GO:0016020	GO:0007165	GO:0006184	GO:0000166	GO:0007264	GO:0005622	GO:0005525
BGIBMGA001117	comp16272_c0_seq4	YN	0.0176647	0.0332011	0.532051	0.104672	0	gi|512913918|ref|XP_004928011.1| PREDICTED: protein SPT2 homolog [Bombyx mori]
BGIBMGA000545	comp12235_c0_seq2	YN	0.00176832	0.00332711	0.531487	0.471876	0	gi|512921361|ref|XP_004929858.1| PREDICTED: protein zer-1 homolog [Bombyx mori]
BGIBMGA002714	comp18076_c0_seq1	YN	0.0134204	0.0253797	0.528786	0.430422	0	gi|512931825|ref|XP_004932396.1| PREDICTED: syndecan-like isoform X1 [Bombyx mori]	GO:0016020	GO:0008092	GO:0016021
BGIBMGA002718	comp9948_c0_seq1	YN	0.00941634	0.0178145	0.528578	0.266479	0	gi|512931872|ref|XP_004932407.1| PREDICTED: N-acetylgalactosamine kinase-like [Bombyx mori]	GO:0016310	GO:0008152	GO:0005524	GO:0016301	GO:0016773	GO:0005737	GO:0046835	GO:0000166	GO:0016740	GO:0006012	GO:0004335
BGIBMGA003515	comp16559_c3_seq1	YN	0.0408273	0.0772932	0.528214	0.0312634	0	gi|512922470|ref|XP_004930126.1| PREDICTED: adenylyl cyclase-associated protein 1-like isoform X1 [Bombyx mori]	GO:0000902	GO:0003779	GO:0030036	GO:0007010	GO:0005488
BGIBMGA000877	comp9390_c0_seq1	YN	0.015367	0.0290999	0.528077	0.194706		no hits
BGIBMGA007614	comp3079_c0_seq1	YN	0.026611	0.0505237	0.526703	0.471959		no hits
BGIBMGA012377	comp30086_c0_seq1	YN	0.0284008	0.0542568	0.523451	0.309129	5e-94	gi|498930575|ref|XP_004518920.1| PREDICTED: poly(A) RNA polymerase gld-2 homolog A-like [Ceratitis capitata]
BGIBMGA007814	comp13207_c0_seq1	YN	0.00708262	0.0135375	0.523186	0.313346	0	gi|512916012|ref|XP_004928528.1| PREDICTED: rab-like protein 6-like [Bombyx mori]	GO:0007264	GO:0005622	GO:0005525	GO:0015031
BGIBMGA007178	comp8519_c0_seq2	YN	0.0104467	0.0200608	0.520754	0.127205	7e-145	gi|572270469|ref|XP_006613232.1| PREDICTED: uncharacterized protein LOC102674607 isoform X3 [Apis dorsata]
BGIBMGA001400	comp34041_c0_seq1	YN	0.0170035	0.0326726	0.520422	0.669798		no hits
BGIBMGA001832	comp9495_c0_seq1	YN	0.0404893	0.077815	0.520327	0.0248411	0	gi|512889762|ref|XP_004922366.1| PREDICTED: LOW QUALITY PROTEIN: endoribonuclease Dcr-1-like [Bombyx mori]	GO:0008152	GO:0016891	GO:0005524	GO:0090502	GO:0004386	GO:0003676
BGIBMGA011263	comp10438_c0_seq1	YN	0.00616252	0.0118503	0.520033	0.679868	2e-92	gi|512925361|ref|XP_004930820.1| PREDICTED: zinc finger C4H2 domain-containing protein-like [Bombyx mori]
BGIBMGA013252	comp15132_c0_seq1	YN	0.0281988	0.0542262	0.520022	0.0272718	0	gi|512891677|ref|XP_004922742.1| PREDICTED: CCR4-NOT transcription complex subunit 10-like [Bombyx mori]	GO:0009055	GO:0020037	GO:0005515	GO:0005506	GO:0004497
BGIBMGA012477	comp12534_c0_seq4	YN	0.0333498	0.0642586	0.518994	0.148213	9e-161	gi|512896863|ref|XP_004924013.1| PREDICTED: uncharacterized protein LOC101741286 isoform X1 [Bombyx mori]_x0001_gi|512896867|ref|XP_004924014.1| PREDICTED: uncharacterized protein LOC101741286 isoform X2 [Bombyx mori]	GO:0003677
BGIBMGA003838	comp17368_c0_seq1	YN	0.0460827	0.0888104	0.518888	0.0292138	0	gi|512907627|ref|XP_004926490.1| PREDICTED: serine hydrolase-like protein-like [Bombyx mori]	GO:0016787
BGIBMGA000328	comp11794_c0_seq1	YN	0.0117623	0.0227	0.518165	0.345902	6e-110	gi|290560938|ref|NP_001166712.1| cuticular protein RR-1 motif 42 precursor [Bombyx mori]_x0001_gi|223671186|tpd|FAA00545.1| TPA: putative cuticle protein [Bombyx mori]	GO:0042302
BGIBMGA009966	comp14689_c0_seq1	YN	0.00924012	0.0178378	0.518006	0.311785	0	gi|512907441|ref|XP_004926442.1| PREDICTED: d-2-hydroxyglutarate dehydrogenase, mitochondrial-like isoform X1 [Bombyx mori]_x0001_gi|512907443|ref|XP_004926443.1| PREDICTED: d-2-hydroxyglutarate dehydrogenase, mitochondrial-like isoform X2 [Bombyx mori]	GO:0008762	GO:0050660	GO:0003824	GO:0055114	GO:0016491
BGIBMGA000951	comp21832_c0_seq1	YN	0.00944535	0.018296	0.516251	0.451013		no hits
BGIBMGA002857	comp16534_c0_seq1	YN	0.0323287	0.0626238	0.516237	0.0402198	6e-92	gi|91091180|ref|XP_971767.1| PREDICTED: similar to CG17715 CG17715-PD [Tribolium castaneum]
BGIBMGA008617	comp33011_c0_seq1	YN	0.0285158	0.0553726	0.514982	0.213695	7e-24	gi|357625186|gb|EHJ75712.1| endonuclease-reverse transcriptase [Danaus plexippus]
BGIBMGA012028	comp12214_c0_seq1	YN	0.0462048	0.0897468	0.514835	0.0175023	0	gi|512934289|ref|XP_004932999.1| PREDICTED: pentatricopeptide repeat-containing protein 1, mitochondrial-like [Bombyx mori]
BGIBMGA007976	comp16888_c0_seq1	YN	0.00449781	0.0087631	0.513267	0.309352	0	gi|512916725|ref|XP_004928710.1| PREDICTED: nitric oxide-associated protein 1-like [Bombyx mori]	GO:0005622	GO:0005525
BGIBMGA006758	comp10594_c0_seq1	YN	0.0195178	0.0380294	0.51323	0.463132		no hits
BGIBMGA010942	comp16919_c1_seq1	YN	0.0170012	0.0331276	0.513205	0.0630124	1e-15	gi|242020461|ref|XP_002430672.1| mixed-lineage leukemia 5, mll5, putative [Pediculus humanus corporis]_x0001_gi|212515852|gb|EEB17934.1| mixed-lineage leukemia 5, mll5, putative [Pediculus humanus corporis]
BGIBMGA009249	comp6682_c0_seq2	YN	0.0290801	0.05667	0.513148	0.0452991	0	gi|290560655|ref|NP_001166838.1| nucleosome assembly protein isoform 1 [Bombyx mori]_x0001_gi|95102568|gb|ABF51222.1| nucleosome assembly protein isoform 1 [Bombyx mori]	GO:0005634	GO:0006334
BGIBMGA000351	comp20173_c0_seq1	YN	0.0432449	0.084295	0.513019	0.0412099	0	gi|512929660|ref|XP_004931877.1| PREDICTED: band 4.1-like protein 5-like [Bombyx mori]	GO:0005856	GO:0019898	GO:0008092	GO:0005737
BGIBMGA001847	comp14006_c0_seq1	YN	0.0446457	0.0871186	0.512471	0.00240553	0	gi|512936212|ref|XP_004933463.1| PREDICTED: nicalin-like [Bombyx mori]	GO:0030246	GO:0005509	GO:0005975	GO:0003824
BGIBMGA005083	comp10082_c0_seq1	YN	0.0332479	0.0649144	0.51218	0.0799831	0	gi|512886631|ref|XP_004921790.1| PREDICTED: homeobox protein prospero [Bombyx mori]	GO:0005634	GO:0003677	GO:0006355	GO:0007275	GO:0030528	GO:0045449
BGIBMGA004197	comp15668_c0_seq1	YN	0.0324768	0.0634525	0.511828	0.00676329	0	gi|512897804|ref|XP_004924243.1| PREDICTED: piggyBac transposable element-derived protein 4-like [Bombyx mori]
BGIBMGA010315	comp26251_c0_seq1	YN	0.0394942	0.077221	0.511444	0.257726	2e-09	gi|512933228|ref|XP_004932739.1| PREDICTED: protein notum homolog [Bombyx mori]
BGIBMGA003101	comp1835_c0_seq1	YN	0.0179867	0.035181	0.51126	0.294264	2e-121	gi|512926245|ref|XP_004931037.1| PREDICTED: carbohydrate sulfotransferase 11-like [Bombyx mori]	GO:0016051	GO:0008146	GO:0005794	GO:0016021
BGIBMGA010384	comp3009_c0_seq1	YN	0.0063282	0.0124049	0.510137	0.478732	0	gi|223890172|ref|NP_001138801.1| decapentaplegic precursor [Bombyx mori]_x0001_gi|220978677|gb|ACL97675.1| DPP [Bombyx mori]	GO:0008083	GO:0005576	GO:0040007
BGIBMGA000147	comp8314_c0_seq1	YN	0.041229	0.0811487	0.508068	0.215778	4e-33	gi|108874717|gb|EAT38942.1| AAEL009212-PC [Aedes aegypti]	GO:0046872	GO:0005515	GO:0005622	GO:0008270	GO:0003676
BGIBMGA006510	comp10793_c0_seq1	YN	0.0336306	0.0662094	0.507943	0.147929	4e-119	gi|512924481|ref|XP_004930606.1| PREDICTED: myosin light chain alkali-like isoform X1 [Bombyx mori]	GO:0005509
BGIBMGA005687	comp15051_c0_seq1	YN	0.03802	0.0749204	0.507472	0.134559	0	gi|512887983|ref|XP_004922013.1| PREDICTED: phosphomannomutase 1-like [Bombyx mori]	GO:0008152	GO:0016853	GO:0004615	GO:0019307	GO:0003824	GO:0005737	GO:0009298
BGIBMGA009574	comp16161_c0_seq1	YN	0.0286236	0.0566169	0.505566	0.00901566		no hits
BGIBMGA005750	comp16113_c0_seq1	YN	0.0105088	0.0207877	0.505532	0.187623	0	gi|512896429|ref|XP_004923909.1| PREDICTED: probable sulfite oxidase, mitochondrial-like [Bombyx mori]	GO:0009055	GO:0043546	GO:0046872	GO:0030151	GO:0006118	GO:0055114	GO:0016491
BGIBMGA003211	comp14098_c0_seq2	YN	0.0240382	0.0478097	0.502789	0.0564232	0	gi|512926202|ref|XP_004931026.1| PREDICTED: geranylgeranyl transferase type-2 subunit alpha-like [Bombyx mori]	GO:0018346	GO:0018342	GO:0008318
BGIBMGA002814	comp11707_c0_seq1	YN	0.0150909	0.0300734	0.501802	0.0691155	0	gi|148298861|ref|NP_001091799.1| dolichyl-diphosphooligosaccharide protein glycotransferase precursor [Bombyx mori]_x0001_gi|116272499|gb|ABJ97185.1| dolichyl-diphosphooligosaccharide protein glycotransferase [Bombyx mori]	GO:0018279	GO:0004579	GO:0005789
BGIBMGA003733	comp8015_c0_seq1	YN	0.0351579	0.0704113	0.499322	0.0758106	2e-152	gi|512923307|ref|XP_004930323.1| PREDICTED: serine/threonine-protein kinase greatwall-like [Bombyx mori]	GO:0005524	GO:0004674	GO:0004672	GO:0006468	GO:0016772
BGIBMGA005480	comp13432_c0_seq1	YN	0.028173	0.0564905	0.498721	0.0292494	0	gi|512930906|ref|XP_004932176.1| PREDICTED: vacuolar fusion protein CCZ1 homolog [Bombyx mori]	GO:0006810	GO:0016021
BGIBMGA012982	comp12614_c0_seq1	YN	0.0219158	0.0439489	0.498666	0.143049	0	gi|379698958|ref|NP_001243951.1| putative methyltransferase WBSCR22-like protein [Bombyx mori]_x0001_gi|355525887|gb|AET05795.1| putative methyltransferase WBSCR22-like protein [Bombyx mori]	GO:0008152	GO:0008168
BGIBMGA000673	comp18838_c0_seq1	YN	0.0292121	0.0586106	0.498409	0.179575	9e-97	gi|512921811|ref|XP_004929966.1| PREDICTED: peptidoglycan-recognition protein LE-like [Bombyx mori]	GO:0005515	GO:0008745	GO:0009253
BGIBMGA003669	comp12574_c0_seq1	YN	0.0152919	0.0307157	0.497853	0.0939202	0	gi|112983938|ref|NP_001037404.1| eukaryotic translation initiation factor 3 subunit E [Bombyx mori]_x0001_gi|121996550|sp|Q2F5R8.1|EIF3E_BOMMO RecName: Full=Eukaryotic translation initiation factor 3 subunit E; Short=eIF3e; AltName: Full=Eukaryotic translation initiation factor 3 subunit 6_x0001_gi|87248493|gb|ABD36299.1| eukaryotic translation initiation factor 3 subunit 6 [Bombyx mori]_x0001_gi…	GO:0005515
BGIBMGA012684	comp9978_c0_seq1	YN	0.00798027	0.0160463	0.497328	0.659291		no hits
BGIBMGA004442	comp13522_c0_seq1	YN	0.0472646	0.0950571	0.497223	0.0205729	0	gi|512890511|ref|XP_004922527.1| PREDICTED: protein wntless-like [Bombyx mori]
BGIBMGA011692	comp14950_c0_seq1	YN	0.0303903	0.0612938	0.495814	0.0268534	0	gi|512928653|ref|XP_004931631.1| PREDICTED: reticulocyte-binding protein PFD0110w-like [Bombyx mori]
BGIBMGA005130	comp19439_c0_seq1	YN	0.0287585	0.0580809	0.495145	0.15726	0	gi|512886752|ref|XP_004921811.1| PREDICTED: LOW QUALITY PROTEIN: papilin-like [Bombyx mori]	GO:0010466	GO:0010951	GO:0008233	GO:0004867	GO:0030414	GO:0006508	GO:0005576	GO:0004857
BGIBMGA000537	comp5252_c0_seq1	YN	0.00436483	0.00882542	0.494575	0.43046	0	gi|512921835|ref|XP_004929972.1| PREDICTED: MATH and LRR domain-containing protein PFE0570w-like [Bombyx mori]	GO:0046872	GO:0005622	GO:0008270	GO:0003676
BGIBMGA004977	comp11065_c0_seq1	YN	0.0203835	0.041342	0.493046	0.125514	0	gi|512898914|ref|XP_004924514.1| PREDICTED: 39S ribosomal protein L9, mitochondrial-like [Bombyx mori]	GO:0005840	GO:0005622	GO:0006412	GO:0003735
BGIBMGA013705	comp913_c0_seq1	YN	0.00962728	0.0195288	0.492978	0.671043	0	gi|512907159|ref|XP_004926374.1| PREDICTED: glycine N-methyltransferase-like [Bombyx mori]
BGIBMGA001694	comp24229_c0_seq1	YN	0.00949966	0.0192705	0.492964	0.451177		no hits
BGIBMGA005896	comp13247_c0_seq3	YN	0.00941337	0.0191232	0.492248	0.671132	4e-147	gi|512899746|ref|XP_004924722.1| PREDICTED: uncharacterized protein LOC101741620 isoform X1 [Bombyx mori]	GO:0003677
BGIBMGA008757	comp13734_c2_seq1	YN	0.0228214	0.0464296	0.491526	0.0291273	0	gi|512908479|ref|XP_004926692.1| PREDICTED: zinc finger protein 208-like [Bombyx mori]	GO:0046872	GO:0005622	GO:0008270	GO:0003676
BGIBMGA010118	comp11554_c0_seq1	YN	0.00759528	0.0154559	0.491416	0.449716	3e-79	gi|389610145|dbj|BAM18684.1| similar to CG4042 [Papilio xuthus]
BGIBMGA007401	comp30790_c0_seq1	YN	0.0281527	0.0575558	0.489137	0.186028	2e-14	gi|607360301|gb|EZA54632.1| Nucleolar pre-ribosomal-associated protein [Cerapachys biroi]
BGIBMGA001817	comp10048_c0_seq1	YN	0.0436114	0.0894751	0.487414	0.0113735		no hits	GO:0046872	GO:0005634	GO:0005622	GO:0008270
BGIBMGA010277	comp12741_c0_seq1	YN	0.0201822	0.0414476	0.486932	0.180545		no hits
BGIBMGA011626	comp16805_c1_seq2	YN	0.0131309	0.0269912	0.486487	0.00523016	0	gi|512928820|ref|XP_004931673.1| PREDICTED: peptidyl-prolyl cis-trans isomerase G-like [Bombyx mori]
BGIBMGA006175	comp16330_c0_seq1	YN	0.00718969	0.0148126	0.485378	0.137855	0	gi|512918831|ref|XP_004929228.1| PREDICTED: cysteine protease ATG4B-like [Bombyx mori]
BGIBMGA012512	comp17292_c0_seq1	YN	0.0302734	0.062491	0.484444	0.0209589	0	gi|512897102|ref|XP_004924071.1| PREDICTED: arylsulfatase B-like [Bombyx mori]	GO:0008152	GO:0008484	GO:0003824
BGIBMGA009698	comp14909_c0_seq2	YN	0.0136106	0.0281629	0.483282	0.287227	6e-145	gi|114051461|ref|NP_001040365.1| nascent polypeptide associated complex protein alpha subunit [Bombyx mori]_x0001_gi|95102644|gb|ABF51260.1| nascent polypeptide associated complex protein alpha subunit [Bombyx mori]
BGIBMGA012248	comp17947_c0_seq1	YN	0.0208958	0.0432684	0.482935	0.0329685		no hits
BGIBMGA007941	comp13527_c0_seq3	YN	0.0119285	0.0247568	0.481826	0.224657	7e-156	gi|512916518|ref|XP_004928660.1| PREDICTED: BTB/POZ and MATH domain-containing protein 2-like isoform X1 [Bombyx mori]_x0001_gi|512916522|ref|XP_004928661.1| PREDICTED: BTB/POZ and MATH domain-containing protein 2-like isoform X2 [Bombyx mori]_x0001_gi|512916526|ref|XP_004928662.1| PREDICTED: BTB/POZ and MATH domain-containing protein 2-like isoform X3 [Bombyx mori]_x0001_gi|512916530|ref|XP_0049…	GO:0005515
BGIBMGA011659	comp9846_c0_seq2	YN	0.00775583	0.0161219	0.481075	0.21076	0	gi|512928266|ref|XP_004931537.1| PREDICTED: SRSF protein kinase 1-like [Bombyx mori]	GO:0005524	GO:0004674	GO:0000166	GO:0004672	GO:0006468	GO:0016772
BGIBMGA001558	comp16392_c0_seq1	YN	0.0224626	0.04671	0.480895	0.00522646	0	gi|512920681|ref|XP_004929693.1| PREDICTED: isoleucine--tRNA ligase, cytoplasmic-like [Bombyx mori]	GO:0002161	GO:0005524	GO:0006450	GO:0005737	GO:0004822	GO:0006418	GO:0006428	GO:0000166	GO:0006412	GO:0004812
BGIBMGA008012	comp13735_c0_seq1	YN	0.0133232	0.0277118	0.480776	0.151975	9e-134	gi|357627156|gb|EHJ76937.1| putative tigger transposable element derived 6-like protein [Danaus plexippus]	GO:0005634	GO:0003677	GO:0000775	GO:0003676
BGIBMGA011898	comp13198_c0_seq1	YN	0.00408825	0.00853338	0.479089	0.442552	0	gi|512897615|ref|XP_004924196.1| PREDICTED: motile sperm domain-containing protein 2-like [Bombyx mori]	GO:0005198
BGIBMGA007387	comp10481_c0_seq1	YN	0.00908505	0.0190237	0.477564	0.16618	2e-161	gi|512896756|ref|XP_004923986.1| PREDICTED: macoilin-like [Bombyx mori]	GO:0016021
BGIBMGA011639	comp14870_c0_seq3	YN	0.025234	0.0529304	0.476739	0.0861138	5e-140	gi|512928401|ref|XP_004931569.1| PREDICTED: enoyl-CoA delta isomerase 1, mitochondrial-like isoform X1 [Bombyx mori]_x0001_gi|512928405|ref|XP_004931570.1| PREDICTED: enoyl-CoA delta isomerase 1, mitochondrial-like isoform X2 [Bombyx mori]	GO:0008152	GO:0003824
BGIBMGA012554	comp17277_c0_seq1	YN	0.0286766	0.0601621	0.476655	0.139677	2e-123	gi|512901853|ref|XP_004925234.1| PREDICTED: ubiquinol-cytochrome c reductase complex chaperone CBP3 homolog [Bombyx mori]
BGIBMGA006461	comp5133_c0_seq1	YN	0.00874172	0.0183533	0.476301	0.142632	0	gi|512924237|ref|XP_004930548.1| PREDICTED: dual specificity protein kinase pom1-like isoform X1 [Bombyx mori]	GO:0005524	GO:0004674	GO:0000166	GO:0004672	GO:0006468	GO:0016772
BGIBMGA003730	comp16184_c0_seq2	YN	0.0320045	0.067199	0.476264	0.151579	2e-175	gi|512922809|ref|XP_004930208.1| PREDICTED: survival of motor neuron-related-splicing factor 30-like [Bombyx mori]	GO:0006397	GO:0003723	GO:0005634	GO:0005737	GO:0003676
BGIBMGA000950	comp16671_c1_seq1	YN	0.0386216	0.0811635	0.47585	4.74048e-06	0	gi|512914099|ref|XP_004928057.1| PREDICTED: THO complex subunit 2-like [Bombyx mori]
BGIBMGA009832	comp1489_c0_seq2	YN	0.0106688	0.0224863	0.474457	0.22662	6e-136	gi|307206156|gb|EFN84236.1| WD repeat-containing protein mio [Harpegnathos saltator]
BGIBMGA009209	comp10887_c0_seq1	YN	0.0257771	0.0543453	0.474321	0.0362808	1e-179	gi|378466067|gb|AFC01228.1| DnaJ-14 [Bombyx mori]	GO:0006457	GO:0051082	GO:0031072
BGIBMGA003744	comp16677_c0_seq2	YN	0.0449365	0.0947431	0.474298	0.00930963	0	gi|357611471|gb|EHJ67504.1| putative septin [Danaus plexippus]	GO:0031105	GO:0000166	GO:0005525	GO:0007049
BGIBMGA005650	comp13947_c0_seq1	YN	0.0315432	0.0666674	0.473143	0.0059691	0	gi|237649000|ref|NP_001153677.1| poly(A)-specific ribonuclease [Bombyx mori]_x0001_gi|224176033|dbj|BAH23570.1| similar to poly(A)-specific ribonuclease, PARN [Bombyx mori]	GO:0004535	GO:0003723	GO:0005634	GO:0005737	GO:0006402	GO:0003676	GO:0046872	GO:0016481	GO:0090503	GO:0000166	GO:0016564
BGIBMGA005315	comp15062_c0_seq1	YN	0.0206112	0.0435716	0.473042	0.00297585	0	gi|512931070|ref|XP_004932217.1| PREDICTED: 26S proteasome non-ATPase regulatory subunit 2-like [Bombyx mori]	GO:0000074
BGIBMGA013991	comp3781_c0_seq1	YN	0.0130857	0.0276759	0.47282	0.332016	4e-36	gi|357620422|gb|EHJ72619.1| immune-related Hdd1 [Danaus plexippus]
BGIBMGA007681	comp12660_c0_seq1	YN	0.039298	0.0831922	0.472376	0.00533383	0	gi|512916352|ref|XP_004928620.1| PREDICTED: phosphoglycerate kinase-like [Bombyx mori]	GO:0016310	GO:0005524	GO:0016301	GO:0006096	GO:0016740	GO:0004618
BGIBMGA008956	comp14549_c0_seq1	YN	0.0347174	0.0735498	0.472026	0.00521062	0	gi|512929471|ref|XP_004931829.1| PREDICTED: protein msta, isoform A-like [Bombyx mori]
BGIBMGA008164	comp26984_c0_seq1	YN	0.0114751	0.024334	0.471568	0.426805	0	gi|525343298|ref|NP_001266332.1| low molecular mass 30 kDa lipoprotein 19G1-like [Bombyx mori]_x0001_gi|379046502|gb|AFC87812.1| 30K protein 14 [Bombyx mori]	GO:0005554	GO:0005576
BGIBMGA004054	comp13413_c0_seq1	YN	0.0436058	0.092489	0.471469	0.0218012	0	gi|512889783|ref|XP_004922371.1| PREDICTED: maspardin-like [Bombyx mori]
BGIBMGA006931	comp14261_c1_seq6	YN	0.0199891	0.0424071	0.471362	0.0920778	4e-77	gi|512893742|ref|XP_004923255.1| PREDICTED: DNA primase small subunit-like [Bombyx mori]	GO:0006269	GO:0003896
BGIBMGA000414	comp13255_c0_seq2	YN	0.00304792	0.00646714	0.471293	0.661282	6e-53	gi|328785548|ref|XP_003250614.1| PREDICTED: uncharacterized protein LOC100576266 isoform X1 [Apis mellifera]	GO:0046872	GO:0003677	GO:0005515	GO:0006355	GO:0008270
BGIBMGA013700	comp11657_c1_seq1	YN	0.0444128	0.0943242	0.470853	0.0254609	0	gi|114052138|ref|NP_001040221.1| troponin T [Bombyx mori]_x0001_gi|87248429|gb|ABD36267.1| troponin T [Bombyx mori]	GO:0005861
BGIBMGA002885	comp7070_c0_seq1	YN	0.0156754	0.0333375	0.470202	0.438397	0	gi|512885379|ref|XP_004921585.1| PREDICTED: matrix metalloproteinase-25-like [Bombyx mori]	GO:0031012	GO:0008233	GO:0004222	GO:0005578	GO:0046872	GO:0016787	GO:0006508	GO:0008237	GO:0008270
BGIBMGA003844	comp15432_c0_seq2	YN	0.0369219	0.0785471	0.470061	0.0164205	7e-29	gi|389612084|dbj|BAM19567.1| unknown secreted protein [Papilio xuthus]
BGIBMGA006359	comp8367_c0_seq1	YN	0.00386108	0.00822635	0.469355	0.172188	0	gi|512924532|ref|XP_004930618.1| PREDICTED: WD repeat-containing protein 36-like [Bombyx mori]	GO:0005515	GO:0032040	GO:0006364
BGIBMGA001542	comp12306_c0_seq1	YN	0.021228	0.0452522	0.469105	0.032111	0	gi|512920568|ref|XP_004929664.1| PREDICTED: myelin expression factor 2-like isoform X1 [Bombyx mori]_x0001_gi|512920571|ref|XP_004929665.1| PREDICTED: myelin expression factor 2-like isoform X2 [Bombyx mori]_x0001_gi|512920574|ref|XP_004929666.1| PREDICTED: myelin expression factor 2-like isoform X3 [Bombyx mori]_x0001_gi|512920578|ref|XP_004929667.1| PREDICTED: myelin expression factor 2-like is…	GO:0000166	GO:0003676
BGIBMGA005723	comp16038_c0_seq1	YN	0.0190111	0.0405483	0.46885	0.0419936	0	gi|340709187|ref|XP_003393193.1| PREDICTED: glycine receptor subunit alpha-4-like [Bombus terrestris]_x0001_gi|350425231|ref|XP_003494054.1| PREDICTED: glycine receptor subunit alpha-4-like [Bombus impatiens]	GO:0016020	GO:0006810	GO:0005634	GO:0003677	GO:0005230	GO:0034220	GO:0030054	GO:0006811	GO:0003682	GO:0016021	GO:0045202	GO:0005886	GO:0030594	GO:0045211
BGIBMGA011448	comp16684_c2_seq3	YN	0.026631	0.0568624	0.468342	0.054092	0	gi|512932994|ref|XP_004932681.1| PREDICTED: receptor expression-enhancing protein 4-like isoform X2 [Bombyx mori]
BGIBMGA007719	comp15289_c0_seq1	YN	0.0382873	0.0817572	0.468305	0.000550224	0	gi|512916004|ref|XP_004928526.1| PREDICTED: host cell factor-like isoform X3 [Bombyx mori]
BGIBMGA006899	comp13476_c0_seq1	YN	0.00319655	0.00683864	0.467425	0.660003	0	gi|114051451|ref|NP_001040298.1| E2F transcription factor 4-like protein [Bombyx mori]_x0001_gi|87248107|gb|ABD36106.1| E2F transcription factor 4-like protein [Bombyx mori]	GO:0003677	GO:0005634	GO:0000074	GO:0005667	GO:0006355	GO:0006351	GO:0003700
BGIBMGA003023	comp16010_c0_seq1	YN	0.00598393	0.0128052	0.467304	0.107793	0	gi|512925787|ref|XP_004930924.1| PREDICTED: zinc finger CCCH domain-containing protein 13-like isoform X1 [Bombyx mori]	GO:0046872	GO:0008270	GO:0003676
BGIBMGA005975	comp14659_c0_seq1	YN	0.0123826	0.0265039	0.4672	0.114907	0	gi|512918835|ref|XP_004929229.1| PREDICTED: protein phosphatase 1L-like [Bombyx mori]	GO:0008287	GO:0046872	GO:0016787	GO:0004721	GO:0006470	GO:0003824	GO:0004722
BGIBMGA000145	comp12148_c1_seq1	YN	0.0175259	0.0375508	0.466725	0.206443	4e-39	gi|91079830|ref|XP_970174.1| PREDICTED: similar to GA10531-PA [Tribolium castaneum]
BGIBMGA004437	comp13120_c0_seq3	YN	0.0144265	0.030912	0.466695	0.436623		no hits
BGIBMGA002620	comp15011_c0_seq1	YN	0.0135578	0.0291119	0.465712	0.0290392	0	gi|512931622|ref|XP_004932349.1| PREDICTED: sequestosome-1-like isoform X2 [Bombyx mori]	GO:0005515	GO:0008270
BGIBMGA003109	comp1642_c0_seq1	YN	0.0318835	0.0684903	0.465518	0.0721761	1e-90	gi|512925630|ref|XP_004930886.1| PREDICTED: venom serine carboxypeptidase-like [Bombyx mori]	GO:0006508	GO:0004185
BGIBMGA007027	comp15741_c1_seq2	YN	0.0233356	0.0501815	0.465024	0.0163642	0	gi|512932201|ref|XP_004932487.1| PREDICTED: spermatogenesis-associated protein 20-like [Bombyx mori]	GO:0008152	GO:0006508	GO:0008270	GO:0004181	GO:0003824
BGIBMGA003155	comp11614_c0_seq1	YN	0.00453025	0.00975938	0.464194	0.421684	0	gi|512925873|ref|XP_004930944.1| PREDICTED: 39S ribosomal protein L3, mitochondrial-like isoform X1 [Bombyx mori]_x0001_gi|512925877|ref|XP_004930945.1| PREDICTED: 39S ribosomal protein L3, mitochondrial-like isoform X2 [Bombyx mori]	GO:0005840	GO:0005622	GO:0006412	GO:0003735
BGIBMGA000290	comp11733_c0_seq1	YN	0.0124671	0.0268698	0.463983	0.220656	2e-172	gi|512929965|ref|XP_004931953.1| PREDICTED: sulfatase-modifying factor 1-like [Bombyx mori]	GO:0005554
BGIBMGA007327	comp16583_c1_seq1	YN	0.0422663	0.0911174	0.463867	0.00106032	0	gi|379698978|ref|NP_001243961.1| UDP-glycosyltransferase UGT33R1 precursor [Bombyx mori]_x0001_gi|363896144|gb|AEW43156.1| UDP-glycosyltransferase UGT33R1 [Bombyx mori]	GO:0008152	GO:0016758
BGIBMGA010592	comp25307_c0_seq1	YN	0.0353715	0.0764558	0.462641	0.0341345	0	gi|512910653|ref|XP_004927223.1| PREDICTED: synaptic vesicle 2-related protein-like [Bombyx mori]	GO:0016020	GO:0006810	GO:0055085	GO:0016021	GO:0022857	GO:0005215
BGIBMGA002609	comp16672_c0_seq1	YN	0.040338	0.0874293	0.461378	1.4225e-05		no hits
BGIBMGA008209	comp13173_c0_seq1	YN	0.0310297	0.0672607	0.461334	0.0435906	9e-176	gi|114053215|ref|NP_001040528.1| eukaryotic translation initiation factor 3 subunit F [Bombyx mori]_x0001_gi|95102870|gb|ABF51376.1| eukaryotic translation initiation factor 3 subunit 5 [Bombyx mori]	GO:0005515
BGIBMGA010037	comp7714_c0_seq1	YN	0.04261	0.0924378	0.460959	0.134041	3e-129	gi|512893961|ref|XP_004923314.1| PREDICTED: 5-hydroxytryptamine receptor 7-like [Bombyx mori]	GO:0007186	GO:0007165	GO:0016021	GO:0004871	GO:0004930
BGIBMGA004905	comp15689_c0_seq1	YN	0.0295574	0.0643196	0.459539	0.0012783	0	gi|512899260|ref|XP_004924599.1| PREDICTED: peroxisome biogenesis protein 6-like [Bombyx mori]	GO:0008152	GO:0005524	GO:0000166	GO:0017111
BGIBMGA003639	comp4621_c0_seq2	YN	0.0400555	0.0872149	0.459274	0.0589925	0	gi|512923116|ref|XP_004930274.1| PREDICTED: voltage-dependent calcium channel subunit alpha-2/delta-4-like [Bombyx mori]	GO:0016020
BGIBMGA007949	comp15750_c0_seq1	YN	0.0201961	0.0440278	0.458712	0.000649254	0	gi|512917141|ref|XP_004928814.1| PREDICTED: histone-lysine N-methyltransferase EHMT1-like [Bombyx mori]	GO:0008168	GO:0006779	GO:0006783	GO:0016829	GO:0005515	GO:0008270	GO:0032259	GO:0018024	GO:0016568	GO:0005634	GO:0005694	GO:0003824	GO:0034968	GO:0046872	GO:0033014	GO:0016740	GO:0004655
BGIBMGA001102	comp3524_c1_seq1	YN	0.00917976	0.0200224	0.458474	0.658305	0	gi|512912825|ref|XP_004927750.1| PREDICTED: phosphatidylinositol N-acetylglucosaminyltransferase subunit A-like isoform X1 [Bombyx mori]	GO:0006506	GO:0009058
BGIBMGA012995	comp2215_c0_seq1	YN	0.0418253	0.0912501	0.458359	0.0107928	0	gi|512917550|ref|XP_004928914.1| PREDICTED: L-asparaginase-like [Bombyx mori]	GO:0006520
BGIBMGA008713	comp8242_c0_seq1	YN	0.0275073	0.0600805	0.457841	0.00932893	3e-121	gi|357619327|gb|EHJ71948.1| putative microcephalin-like protein [Danaus plexippus]	GO:0005622
BGIBMGA006427	comp6632_c1_seq1	YN	0.022716	0.0496184	0.457815	0.167672		no hits
BGIBMGA005086	comp16975_c0_seq9	YN	0.0418156	0.0913434	0.457784	0.00296275	0	gi|112983108|ref|NP_001036937.1| NAD-dependent deacetylase sirtuin 2 homolog [Bombyx mori]_x0001_gi|56378067|dbj|BAD74192.1| NAD-dependent deacetylase sirtuin 2 homolog [Bombyx mori]	GO:0003677	GO:0006342	GO:0006355	GO:0070403	GO:0008270	GO:0016811	GO:0005677	GO:0045449	GO:0006476
BGIBMGA001253	comp11179_c1_seq1	YN	0.00648829	0.0141742	0.457755	0.656859	1e-86	gi|512913586|ref|XP_004927933.1| PREDICTED: uncharacterized protein LOC101739268 isoform X1 [Bombyx mori]
BGIBMGA012550	comp10999_c0_seq3	YN	0.0120598	0.0263465	0.457739	0.284305	0	gi|512901672|ref|XP_004925193.1| PREDICTED: NEDD8-activating enzyme E1 catalytic subunit-like isoform X1 [Bombyx mori]_x0001_gi|512901676|ref|XP_004925194.1| PREDICTED: NEDD8-activating enzyme E1 catalytic subunit-like isoform X2 [Bombyx mori]_x0001_gi|512901680|ref|XP_004925195.1| PREDICTED: NEDD8-activating enzyme E1 catalytic subunit-like isoform X3 [Bombyx mori]	GO:0008641	GO:0016020	GO:0045116	GO:0005524	GO:0008233	GO:0003824	GO:0006512	GO:0004839	GO:0008236	GO:0006465	GO:0016787	GO:0006508	GO:0006464	GO:0016021	GO:0016881
BGIBMGA009664	comp12852_c0_seq2	YN	0.0179466	0.0392195	0.457592	0.0175541	0	gi|512935815|ref|XP_004933366.1| PREDICTED: cyclin-T-like [Bombyx mori]	GO:0000074	GO:0006355	GO:0045449	GO:0000079	GO:0019901
BGIBMGA006234	comp11252_c0_seq2	YN	0.0131495	0.0287365	0.457589	0.0919953	1e-19	gi|307173240|gb|EFN64293.1| Angiotensin-converting enzyme [Camponotus floridanus]	GO:0016020	GO:0008241	GO:0006508	GO:0008237
BGIBMGA003399	comp15112_c0_seq2	YN	0.0174564	0.0381646	0.457399	0.0123337	0	gi|512893040|ref|XP_004923082.1| PREDICTED: maternal protein pumilio-like [Bombyx mori]
BGIBMGA011270	comp10132_c0_seq1	YN	0.0292023	0.0638627	0.457267	0.0113956	0	gi|512925333|ref|XP_004930813.1| PREDICTED: WD repeat-containing protein 6-like [Bombyx mori]	GO:0005515	GO:0008152	GO:0055114	GO:0016624
BGIBMGA006446	comp21351_c0_seq1	YN	0.042944	0.0939313	0.457186	0.0713375		no hits
BGIBMGA008293	comp14926_c0_seq2	YN	0.0300172	0.065671	0.457084	0.00147691	0	gi|512915321|ref|XP_004928361.1| PREDICTED: iron/zinc purple acid phosphatase-like protein-like [Bombyx mori]	GO:0046872	GO:0008152	GO:0016787	GO:0003993	GO:0016311
BGIBMGA001632	comp10801_c0_seq1	YN	0.0201652	0.0441335	0.456913	0.0240346	0	gi|512889370|ref|XP_004922261.1| PREDICTED: zinc finger and BTB domain-containing protein 41-like [Bombyx mori]	GO:0046872	GO:0005622	GO:0008270	GO:0003676
BGIBMGA011833	comp1839_c0_seq1	YN	0.0427616	0.0936106	0.456803	0.00404661	0	gi|512928784|ref|XP_004931664.1| PREDICTED: protein phosphatase 1 regulatory subunit 16A-like [Bombyx mori]	GO:0005515
BGIBMGA011654	comp17314_c0_seq1	YN	0.00394771	0.00867828	0.454895	0.655416	1e-76	gi|389613403|dbj|BAM20053.1| similar to CG6674, partial [Papilio xuthus]
BGIBMGA002067	comp14121_c0_seq2	YN	0.0286518	0.0630059	0.454747	0.0355083	0	gi|512933380|ref|XP_004932777.1| PREDICTED: alpha-tubulin N-acetyltransferase 1-like isoform X2 [Bombyx mori]	GO:0019799	GO:0071929
BGIBMGA001614	comp398_c0_seq1	YN	0.0114414	0.0252798	0.452591	0.427847	9e-63	gi|357619440|gb|EHJ72015.1| peroxisomal N1-acetyl-spermine/spermidine oxidase [Danaus plexippus]	GO:0046872	GO:0005622	GO:0008270	GO:0003676
BGIBMGA004215	comp15960_c0_seq1	YN	0.0316935	0.0700309	0.452564	0.0913091	3e-61	gi|189238911|ref|XP_968839.2| PREDICTED: similar to CG2991 CG2991-PB [Tribolium castaneum]
BGIBMGA011690	comp11679_c0_seq1	YN	0.0109946	0.0243021	0.452414	0.0508286	0	gi|512928087|ref|XP_004931496.1| PREDICTED: YTH domain-containing protein 1-like [Bombyx mori]	GO:0008152	GO:0016740
BGIBMGA011782	comp13481_c0_seq1	YN	0.00183994	0.00406866	0.452223	0.653546	0	gi|512928024|ref|XP_004931480.1| PREDICTED: putative RNA exonuclease NEF-sp-like [Bombyx mori]	GO:0004527	GO:0004553	GO:0090305	GO:0005622	GO:0005975	GO:0003676
BGIBMGA013699	comp13802_c0_seq1	YN	0.0247952	0.0549064	0.45159	0.0541588	0	gi|512907175|ref|XP_004926378.1| PREDICTED: ribosomal RNA-processing protein 8-like [Bombyx mori]	GO:0008168
BGIBMGA001622	comp11785_c0_seq2	YN	0.0309061	0.0685169	0.451073	0.0351642		no hits
BGIBMGA010450	comp14713_c0_seq1	YN	0.0132208	0.0293158	0.45098	0.276298	6e-34	gi|357627816|gb|EHJ77371.1| putative Protein FAM51A1 [Danaus plexippus]
BGIBMGA006835	comp12807_c0_seq2	YN	0.0222424	0.0493951	0.450295	0.0350241	0	gi|112984266|ref|NP_001037229.1| ribosomal protein L23A [Bombyx mori]_x0001_gi|54609239|gb|AAV34835.1| ribosomal protein L23A [Bombyx mori]	GO:0005840	GO:0030529	GO:0000166	GO:0005622	GO:0006412	GO:0003735
BGIBMGA002756	comp15005_c0_seq2	YN	0.0226158	0.0502487	0.450077	0.0613935	0	gi|512910677|ref|XP_004927229.1| PREDICTED: 1-acylglycerol-3-phosphate O-acyltransferase ABHD5-like isoform X2 [Bombyx mori]	GO:0016787
BGIBMGA009688	comp9651_c0_seq1	YN	0.0182148	0.0404705	0.450075	0.137622	0	gi|357627930|gb|EHJ77448.1| hormone receptor 3C [Danaus plexippus]	GO:0003707	GO:0005634	GO:0003677	GO:0006355	GO:0006351	GO:0004879	GO:0030522	GO:0046872	GO:0004887	GO:0043565	GO:0008270	GO:0043401	GO:0003700
BGIBMGA005860	comp4611_c0_seq1	YN	0.0148665	0.0330815	0.44939	0.193346	1e-146	gi|512909515|ref|XP_004926939.1| PREDICTED: reticulon-1-like [Bombyx mori]
BGIBMGA013096	comp14134_c0_seq2	YN	0.0202346	0.0450756	0.448903	0.0906623	7e-142	gi|512917969|ref|XP_004929016.1| PREDICTED: LOW QUALITY PROTEIN: serine/arginine-rich splicing factor 1A-like [Bombyx mori]	GO:0000166	GO:0003676
BGIBMGA013376	comp22791_c0_seq1	YN	0.00314187	0.00702331	0.447348	0.638711	0	gi|512895295|ref|XP_004923638.1| PREDICTED: uncharacterized threonine-rich GPI-anchored glycoprotein PJ4664.02-like [Bombyx mori]	GO:0006508	GO:0005509	GO:0004197
BGIBMGA010119	comp16165_c0_seq3	YN	0.0280538	0.0627203	0.447285	0.0172638	0	gi|512927555|ref|XP_004931364.1| PREDICTED: palmitoyltransferase ZDHHC2-like [Bombyx mori]	GO:0016020	GO:0016746	GO:0008152	GO:0019706	GO:0046872	GO:0008270	GO:0016021	GO:0016740
BGIBMGA004505	comp18478_c0_seq1	YN	0.0364483	0.0815314	0.447046	0.0149055	5e-120	gi|607357459|gb|EZA51916.1| JmjC domain-containing protein [Cerapachys biroi]
BGIBMGA000373	comp16364_c1_seq2	YN	0.00321355	0.00719222	0.446809	0.182064	0	gi|512930240|ref|XP_004932017.1| PREDICTED: nuclear transcription factor Y subunit beta-like [Bombyx mori]
BGIBMGA004162	comp13146_c0_seq1	YN	0.00958972	0.0215982	0.444007	0.282557	1e-161	gi|512897788|ref|XP_004924239.1| PREDICTED: ER membrane protein complex subunit 7-like [Bombyx mori]
BGIBMGA007065	comp31196_c0_seq1	YN	0.0206001	0.0464497	0.443493	0.295116	0	gi|512932650|ref|XP_004932598.1| PREDICTED: neurofilament medium polypeptide-like [Bombyx mori]
BGIBMGA003816	comp856_c1_seq1	YN	0.0229023	0.0517034	0.442955	0.197336	0	gi|512907588|ref|XP_004926480.1| PREDICTED: lisH domain-containing protein C1711.05-like [Bombyx mori]
BGIBMGA001623	comp14936_c0_seq2	YN	0.00424971	0.00960234	0.44257	0.421711	5e-173	gi|512889411|ref|XP_004922271.1| PREDICTED: zinc finger and BTB domain-containing protein 41-like [Bombyx mori]	GO:0046872	GO:0005622	GO:0008270	GO:0003676
BGIBMGA008931	comp2727_c1_seq1	YN	0.0163154	0.0369138	0.441986	0.228676	0	gi|512929443|ref|XP_004931822.1| PREDICTED: ATPase family AAA domain-containing protein 2B-like [Bombyx mori]	GO:0008152	GO:0005515	GO:0005524	GO:0000166	GO:0017111
BGIBMGA001476	comp7775_c0_seq1	YN	0.00870486	0.0197464	0.440833	0.158926	0	gi|512920859|ref|XP_004929738.1| PREDICTED: 2-oxoglutarate and iron-dependent oxygenase domain-containing protein 3-like [Bombyx mori]	GO:0000287	GO:0004427	GO:0005506	GO:0005737	GO:0055114	GO:0031418	GO:0016705	GO:0016706	GO:0006796	GO:0016491
BGIBMGA003775	comp14206_c0_seq1	YN	0.0228167	0.0517924	0.440541	0.00593663	0	gi|512904994|ref|XP_004925834.1| PREDICTED: peroxisome biogenesis factor 1-like, partial [Bombyx mori]	GO:0007031	GO:0005524	GO:0005777
BGIBMGA006002	comp8057_c1_seq1	YN	0.0352597	0.0800913	0.440244	0.00479806	0	gi|269959182|ref|NP_001161755.1| integrin beta subunit 2 precursor [Bombyx mori]_x0001_gi|264981086|gb|ACY74432.1| integrin beta subunit 2 [Bombyx mori]	GO:0016020	GO:0004872	GO:0005488	GO:0007160	GO:0008305	GO:0007155	GO:0007229	GO:0016021
BGIBMGA007688	comp14082_c0_seq1	YN	0.0395951	0.0899489	0.440196	0.0639342	0	gi|512916326|ref|XP_004928614.1| PREDICTED: ZZ-type zinc finger-containing protein 3-like [Bombyx mori]	GO:0005634	GO:0003677	GO:0003682
BGIBMGA001243	comp17064_c0_seq1	YN	0.0400238	0.0911039	0.439321	0.0951229	2e-104	gi|112983505|ref|NP_001037524.1| ribosomal protein S10 [Bombyx mori]_x0001_gi|54609301|gb|AAV34866.1| ribosomal protein S10 [Bombyx mori]
BGIBMGA008363	comp15421_c0_seq1	YN	0.00299897	0.00685034	0.437785	0.139951	0	gi|512914733|ref|XP_004928215.1| PREDICTED: LOW QUALITY PROTEIN: supporter of activation of yellow protein-like [Bombyx mori]	GO:0046872	GO:0003677	GO:0005515	GO:0006355	GO:0008270
BGIBMGA000556	comp35564_c0_seq1	YN	0.00553903	0.0126529	0.437767	0.637081		no hits
BGIBMGA009436	comp23378_c0_seq1	YN	0.0269775	0.0617286	0.437034	0.28322	6e-43	gi|512892218|ref|XP_004922877.1| PREDICTED: ankyrin repeat and SAM domain-containing protein 1A-like [Bombyx mori]
BGIBMGA002208	comp14642_c0_seq1	YN	0.0266262	0.0609546	0.43682	0.0205509	0	gi|512909140|ref|XP_004926849.1| PREDICTED: 39S ribosomal protein L1, mitochondrial-like [Bombyx mori]	GO:0005840	GO:0006396	GO:0003723	GO:0006412	GO:0005622	GO:0003735
BGIBMGA005692	comp8340_c1_seq1	YN	0.0124902	0.0286209	0.436401	0.11554	0	gi|379699044|ref|NP_001243996.1| ecdysone oxidase [Bombyx mori]_x0001_gi|343227661|gb|AEM17059.1| ecdysone oxidase [Bombyx mori]	GO:0016614	GO:0050660	GO:0055114
BGIBMGA009774	comp32740_c0_seq1	YN	0.0196284	0.0450324	0.435872	0.201445	0	gi|575773363|sp|Q1XG89.2|TDR12_BOMMO RecName: Full=Putative ATP-dependent RNA helicase TDRD12; AltName: Full=RNA helicase-like protein; AltName: Full=Tudor domain-containing protein 12; Short=BmTdrd12	GO:0005524	GO:0008026	GO:0003676
BGIBMGA000975	comp8707_c0_seq1	YN	0.0151984	0.0350631	0.433458	0.0109068	0	gi|512914040|ref|XP_004928042.1| PREDICTED: DENN domain-containing protein 5B-like [Bombyx mori]	GO:0005515
BGIBMGA001032	comp13719_c0_seq1	YN	0.0196363	0.0454608	0.431939	0.0193068	0	gi|512912927|ref|XP_004927774.1| PREDICTED: sorting nexin-9-like [Bombyx mori]	GO:0090389	GO:0007154	GO:0035091	GO:0006886	GO:0045335	GO:0005547	GO:0005515	GO:0007242
BGIBMGA006858	comp12448_c0_seq1	YN	0.0376006	0.0870834	0.431777	0.00383073	2e-146	gi|168823405|ref|NP_001108336.1| Glycerol kinase-2 [Bombyx mori]_x0001_gi|167466116|dbj|BAG06922.1| Glycerol kinase-2 [Bombyx mori]	GO:0016310	GO:0006072	GO:0016301	GO:0004370	GO:0005975	GO:0016773	GO:0016740
BGIBMGA001382	comp15951_c0_seq3	YN	0.019476	0.0451682	0.431188	0.171338	3e-90	gi|512912598|ref|XP_004927698.1| PREDICTED: serum response factor homolog [Bombyx mori]	GO:0003677	GO:0005634	GO:0006355	GO:0043565	GO:0006351	GO:0003700	GO:0046983
BGIBMGA012934	comp1956_c0_seq1	YN	0.0300466	0.0698359	0.430245	0.080697	1e-125	gi|512918073|ref|XP_004929042.1| PREDICTED: pyridoxine-5'-phosphate oxidase-like [Bombyx mori]	GO:0005856	GO:0005885	GO:0004733	GO:0008615	GO:0034314	GO:0055114	GO:0042823	GO:0010181	GO:0016638	GO:0030041	GO:0016491
BGIBMGA001165	comp15883_c1_seq3	YN	0.034179	0.0794868	0.429996	0.000315298	0	gi|345482696|ref|XP_001608159.2| PREDICTED: dynamin-1-like protein-like [Nasonia vitripennis]	GO:0006184	GO:0000166	GO:0005525	GO:0003924
BGIBMGA013150	comp12679_c0_seq2	YN	0.00402427	0.00936143	0.429878	0.645041	0	gi|512909370|ref|XP_004926904.1| PREDICTED: cell cycle checkpoint control protein RAD9A-like isoform X2 [Bombyx mori]	GO:0000075	GO:0000074	GO:0006281	GO:0000077	GO:0030896
BGIBMGA010278	comp12435_c0_seq1	YN	0.0344356	0.0802143	0.429296	0.0235232	6e-92	gi|357602391|gb|EHJ63380.1| PIN2/TRF1-interacting protein [Danaus plexippus]	GO:0005622	GO:0003676
BGIBMGA003171	comp16255_c0_seq1	YN	0.0264769	0.0617075	0.429072	0.00043817	0	gi|512925960|ref|XP_004930965.1| PREDICTED: annulin-like isoform X2 [Bombyx mori]	GO:0018149	GO:0046872	GO:0003810
BGIBMGA007871	comp5253_c0_seq1	YN	0.0271431	0.0633005	0.428798	0.063317	1e-114	gi|512916973|ref|XP_004928772.1| PREDICTED: probable ATP-dependent RNA helicase CG8611-like [Bombyx mori]
BGIBMGA011410	comp25472_c0_seq1	YN	0.0191751	0.0448075	0.427945	0.204579		no hits
BGIBMGA006022	comp14217_c0_seq1	YN	0.0416421	0.0974117	0.427486	0.00902106	0	gi|512918630|ref|XP_004929181.1| PREDICTED: la protein homolog isoform X1 [Bombyx mori]_x0001_gi|512918634|ref|XP_004929182.1| PREDICTED: la protein homolog isoform X2 [Bombyx mori]	GO:0006396	GO:0003723	GO:0005634	GO:0000166	GO:0030529	GO:0003676
BGIBMGA004788	comp1221_c0_seq1	YN	0.02302	0.0541279	0.42529	0.353065	0	gi|512894286|ref|XP_004923392.1| PREDICTED: intraflagellar transport protein 46 homolog [Bombyx mori]	GO:0042073
BGIBMGA014188	comp35036_c0_seq1	YN	0.0176355	0.0415047	0.424904	0.412567	4e-77	gi|512906327|ref|XP_004926168.1| PREDICTED: myrosinase 1-like [Bombyx mori]	GO:0004553	GO:0005975
BGIBMGA010157	comp10533_c0_seq5	YN	0.0206481	0.0486585	0.424347	0.0215982	0	gi|512927330|ref|XP_004931307.1| PREDICTED: ras association domain-containing protein 8-like [Bombyx mori]	GO:0007165
BGIBMGA012339	comp35528_c0_seq1	YN	0.0266998	0.0630506	0.423466	0.210672	0	gi|189235020|ref|XP_971508.2| PREDICTED: similar to MYC binding protein 2 [Tribolium castaneum]	GO:0046872	GO:0005515	GO:0016567	GO:0008270	GO:0004842
BGIBMGA012485	comp10650_c0_seq1	YN	0.004953	0.0116979	0.423409	0.249063	0	gi|114052677|ref|NP_001040269.1| phosphoserine aminotransferase 1 [Bombyx mori]_x0001_gi|87248573|gb|ABD36339.1| phosphoserine aminotransferase [Bombyx mori]	GO:0008652	GO:0008152	GO:0004648	GO:0003824	GO:0008483	GO:0006564	GO:0016740	GO:0030170
BGIBMGA000851	comp16616_c2_seq10	YN	0.00221733	0.00523802	0.423316	0.641981	0	gi|512913783|ref|XP_004927977.1| PREDICTED: probable arginine--tRNA ligase, mitochondrial-like [Bombyx mori]	GO:0005524	GO:0005737	GO:0004814	GO:0006418	GO:0000166	GO:0006412	GO:0004812	GO:0006420
BGIBMGA008385	comp16803_c0_seq1	YN	0.0094453	0.0223243	0.423094	0.13358	0	gi|512914572|ref|XP_004928175.1| PREDICTED: myb-like protein X-like [Bombyx mori]
BGIBMGA000900	comp7238_c1_seq1	YN	0.0190661	0.0451497	0.422287	0.054647	0	gi|512913530|ref|XP_004927919.1| PREDICTED: neurogenic protein mastermind-like [Bombyx mori]	GO:0003713	GO:0045944	GO:0016607	GO:0007219
BGIBMGA011825	comp1515_c0_seq1	YN	0.00258089	0.00612739	0.421205	0.632251	0	gi|512928294|ref|XP_004931544.1| PREDICTED: BTB/POZ domain-containing protein 3-like [Bombyx mori]	GO:0005515
BGIBMGA007979	comp17945_c0_seq1	YN	0.0346493	0.0822699	0.421166	0.0123477	0	gi|512917192|ref|XP_004928827.1| PREDICTED: cell division cycle 7-related protein kinase-like [Bombyx mori]	GO:0004674	GO:0005524	GO:0000166	GO:0004672	GO:0006468	GO:0016772
BGIBMGA011742	comp11188_c0_seq1	YN	0.00759809	0.018059	0.420737	0.356935	6e-51	gi|389613416|dbj|BAM20058.1| unknown unsecreted protein [Papilio xuthus]
BGIBMGA008080	comp15502_c0_seq1	YN	0.0314938	0.0749064	0.420442	0.0236109	0	gi|512892454|ref|XP_004922935.1| PREDICTED: LOW QUALITY PROTEIN: zinc finger protein Noc-like [Bombyx mori]	GO:0046872	GO:0005622	GO:0008270	GO:0003676
BGIBMGA003125	comp16259_c0_seq1	YN	0.040141	0.0954804	0.420411	8.70188e-06	0	gi|512925703|ref|XP_004930903.1| PREDICTED: LOW QUALITY PROTEIN: regulator of nonsense transcripts 2-like [Bombyx mori]	GO:0016070	GO:0003723	GO:0005515
BGIBMGA000446	comp10719_c0_seq2	YN	0.00275967	0.00657376	0.419801	0.640656	0	gi|512930039|ref|XP_004931970.1| PREDICTED: protein misato-like isoform X1 [Bombyx mori]_x0001_gi|512930046|ref|XP_004931971.1| PREDICTED: protein misato-like isoform X2 [Bombyx mori]
BGIBMGA001271	comp15044_c0_seq2	YN	0.03455	0.0823146	0.419731	0.000371148	0	gi|512914277|ref|XP_004928102.1| PREDICTED: myosin-9-like [Bombyx mori]
BGIBMGA005381	comp13017_c0_seq1	YN	0.026915	0.0642388	0.418983	0.0289429	0	gi|512930542|ref|XP_004932085.1| PREDICTED: KRR1 small subunit processome component homolog [Bombyx mori]	GO:0042254	GO:0005634	GO:0003723	GO:0005730	GO:0030529	GO:0006364	GO:0003676
BGIBMGA010225	comp14091_c0_seq1	YN	0.0198736	0.0474783	0.418583	0.0365526	0	gi|114052659|ref|NP_001040264.1| peroxisomal biogenesis factor 3 [Bombyx mori]_x0001_gi|87248557|gb|ABD36331.1| peroxisomal biogenesis factor 3 [Bombyx mori]	GO:0005779	GO:0007031
BGIBMGA011815	comp5926_c0_seq1	YN	0.0123422	0.0295054	0.418303	0.0494232		no hits
BGIBMGA003949	comp15293_c0_seq1	YN	0.0207406	0.0496355	0.417858	0.033838	0	gi|512907301|ref|XP_004926408.1| PREDICTED: uncharacterized protein LOC101745082 isoform X1 [Bombyx mori]
BGIBMGA007549	comp10407_c0_seq1	YN	0.00509032	0.0121909	0.417549	0.640221	3e-10	gi|557262287|ref|XP_006016671.1| PREDICTED: tigger transposable element-derived protein 1-like [Alligator sinensis]
BGIBMGA012888	comp14438_c0_seq1	YN	0.0255595	0.0612346	0.417402	0.0199442	5e-178	gi|512917325|ref|XP_004928860.1| PREDICTED: estradiol 17-beta-dehydrogenase 12-like isoform X2 [Bombyx mori]	GO:0008152	GO:0055114	GO:0016491
BGIBMGA000549	comp17430_c0_seq1	YN	0.0137059	0.0328631	0.417062	0.0286766	0	gi|512921330|ref|XP_004929850.1| PREDICTED: putative serine protease K12H4.7-like [Bombyx mori]	GO:0006508	GO:0008236
BGIBMGA006763	comp13083_c0_seq1	YN	0.00876462	0.0210197	0.416972	0.0252983	0	gi|512924118|ref|XP_004930520.1| PREDICTED: telomere-associated protein RIF1-like [Bombyx mori]
BGIBMGA005655	comp16102_c0_seq1	YN	0.0321659	0.0772627	0.416318	0.0126259	0	gi|512887823|ref|XP_004921986.1| PREDICTED: leucine-rich repeat protein lrrA-like [Bombyx mori]	GO:0005515	GO:0016740
BGIBMGA013598	comp14426_c0_seq3	YN	0.0265675	0.0639351	0.415539	0.119231	1e-85	gi|393809283|gb|AFN25812.1| adaptor protein complex-1 sigma subunit transcript a [Bombyx mori]	GO:0016020	GO:0006810	GO:0008565	GO:0016192	GO:0006886	GO:0030117	GO:0005515	GO:0030662	GO:0015031
BGIBMGA005943	comp15431_c2_seq6	YN	0.00189246	0.00456257	0.41478	0.638189	0	gi|512918992|ref|XP_004929267.1| PREDICTED: FAD-dependent oxidoreductase domain-containing protein 1-like [Bombyx mori]	GO:0006118	GO:0055114	GO:0016491
BGIBMGA003591	comp7925_c0_seq1	YN	0.0374427	0.090363	0.414359	0.0328546	3e-86	gi|114052559|ref|NP_001040253.1| Lix1 protein [Bombyx mori]_x0001_gi|87248523|gb|ABD36314.1| Lix1 protein [Bombyx mori]
BGIBMGA002705	comp15041_c0_seq3	YN	0.0203188	0.04905	0.414247	0.000297808	0	gi|512931806|ref|XP_004932392.1| PREDICTED: protein bunched, class 2/F/G isoform-like [Bombyx mori]	GO:0006355	GO:0003700
BGIBMGA012963	comp4793_c0_seq1	YN	0.00738451	0.0178487	0.413729	0.405319	9e-63	gi|357631618|gb|EHJ79087.1| putative 39S ribosomal protein L44 [Danaus plexippus]	GO:0006396	GO:0003723	GO:0090501	GO:0004525	GO:0090502
BGIBMGA002656	comp8311_c0_seq1	YN	0.00988429	0.0238916	0.413713	0.00936431	0	gi|512931966|ref|XP_004932429.1| PREDICTED: histone-lysine N-methyltransferase, H3 lysine-79 specific-like [Bombyx mori]	GO:0005634	GO:0008168	GO:0016740	GO:0034968	GO:0032259	GO:0016568	GO:0018024
BGIBMGA001644	comp11082_c0_seq1	YN	0.0256198	0.062042	0.412942	0.0122942	0	gi|512889664|ref|XP_004922339.1| PREDICTED: la-related protein 1-like [Bombyx mori]
BGIBMGA004317	comp9960_c0_seq1	YN	0.0161204	0.0390643	0.412664	0.00928646		no hits
BGIBMGA007612	comp13367_c0_seq1	YN	0.0290173	0.0703436	0.412508	0.0549359	8e-115	gi|512916721|ref|XP_004928709.1| PREDICTED: probable tRNA pseudouridine synthase 2-like [Bombyx mori]	GO:0006396
BGIBMGA005277	comp18431_c0_seq1	YN	0.00873683	0.021201	0.412095	0.305401	1e-96	gi|223671105|tpd|FAA00504.1| TPA: putative cuticle protein [Bombyx mori]	GO:0042302
BGIBMGA004138	comp15996_c0_seq1	YN	0.0406133	0.0986029	0.411887	0.00233554	0	gi|512890142|ref|XP_004922465.1| PREDICTED: activating signal cointegrator 1-like [Bombyx mori]	GO:0005634	GO:0006355	GO:0030528	GO:0008270	GO:0045449
BGIBMGA006549	comp19854_c0_seq1	YN	0.0140273	0.0341527	0.410723	0.286826		no hits
BGIBMGA010650	comp14679_c0_seq1	YN	0.0094018	0.0229497	0.40967	0.0641941	0	gi|512903061|ref|XP_004925526.1| PREDICTED: condensin-2 complex subunit D3-like [Bombyx mori]
BGIBMGA003275	comp23838_c0_seq1	YN	0.0195003	0.0476188	0.409509	0.270739	2e-135	gi|512901016|ref|XP_004925032.1| PREDICTED: nucleoporin nup211-like [Bombyx mori]
BGIBMGA010275	comp16150_c0_seq8	YN	0.0215338	0.0525991	0.409394	0.00763222		no hits
BGIBMGA013625	comp13078_c0_seq1	YN	0.0313351	0.0767165	0.408452	0.00191788	0	gi|512901991|ref|XP_004925265.1| PREDICTED: tRNA (guanine(10)-N2)-methyltransferase homolog [Bombyx mori]	GO:0005554	GO:0008168	GO:0032259	GO:0003676
BGIBMGA007771	comp14525_c0_seq1	YN	0.0232836	0.0570218	0.408328	0.0132079	4e-142	gi|512915753|ref|XP_004928466.1| PREDICTED: von Willebrand factor A domain-containing protein 9-like [Bombyx mori]
BGIBMGA001038	comp15035_c0_seq1	YN	0.0271058	0.066537	0.407379	0.000806613	0	gi|512912895|ref|XP_004927766.1| PREDICTED: tudor domain-containing protein 3-like [Bombyx mori]	GO:0006397	GO:0005634	GO:0003723	GO:0005515	GO:0000245	GO:0005737	GO:0003676
BGIBMGA012859	comp8933_c0_seq1	YN	0.0230897	0.0569059	0.405752	0.074415	3e-104	gi|114051027|ref|NP_001040139.1| NIPSNAP protein [Bombyx mori]_x0001_gi|87248187|gb|ABD36146.1| NIPSNAP protein [Bombyx mori]
BGIBMGA014303	comp11040_c0_seq1	YN	0.0160017	0.0394706	0.405408	0.615636		no hits
BGIBMGA012013	comp11116_c0_seq1	YN	0.0257404	0.0636285	0.404541	0.00358637	0	gi|512934172|ref|XP_004932969.1| PREDICTED: ATP-dependent RNA helicase p62-like [Bombyx mori]	GO:0008152	GO:0005524	GO:0004386	GO:0008026	GO:0003676	GO:0016787	GO:0000166	GO:0006200
BGIBMGA008900	comp11567_c0_seq1	YN	0.0313374	0.077516	0.404271	0.00395766	0	gi|512929135|ref|XP_004931749.1| PREDICTED: chitinase domain-containing protein 1-like [Bombyx mori]	GO:0004553	GO:0006032	GO:0004568	GO:0005975
BGIBMGA009826	comp11668_c0_seq1	YN	0.00268163	0.0066406	0.403823	0.627758	1e-166	gi|512895607|ref|XP_004923713.1| PREDICTED: protein deltex-like [Bombyx mori]
BGIBMGA000383	comp11487_c0_seq1	YN	0.0359475	0.0890306	0.403766	0.00178368	0	gi|512929757|ref|XP_004931902.1| PREDICTED: protein odr-4 homolog [Bombyx mori]	GO:0008270	GO:0055114	GO:0016491
BGIBMGA010990	comp12878_c0_seq1	YN	0.0323698	0.0802774	0.403225	0.0239097	1e-129	gi|512902826|ref|XP_004925470.1| PREDICTED: DCN1-like protein 4-like isoform X1 [Bombyx mori]_x0001_gi|512902830|ref|XP_004925471.1| PREDICTED: DCN1-like protein 4-like isoform X2 [Bombyx mori]
BGIBMGA001867	comp6288_c0_seq1	YN	0.00926075	0.0229866	0.402875	0.184633	1e-175	gi|512936118|ref|XP_004933441.1| PREDICTED: lysM and putative peptidoglycan-binding domain-containing protein 3-like isoform X2 [Bombyx mori]	GO:0016998
BGIBMGA013974	comp14802_c1_seq1	YN	0.0314367	0.0780868	0.402587	0.00400323	0	gi|512936533|ref|XP_004933541.1| PREDICTED: protein lingerer-like [Bombyx mori]
BGIBMGA012126	comp11895_c0_seq1	YN	0.0112152	0.0278869	0.402168	0.0427778	0	gi|512934093|ref|XP_004932950.1| PREDICTED: eukaryotic translation initiation factor 3 subunit L-like [Bombyx mori]	GO:0003743	GO:0005737	GO:0005852
BGIBMGA000977	comp11829_c0_seq2	YN	0.0363156	0.0903644	0.401879	0.0595859	9e-77	gi|114051211|ref|NP_001040384.1| mitochondrial single-stranded DNA-binding protein [Bombyx mori]_x0001_gi|95104533|gb|ABF51293.1| mitochondrial single-stranded DNA-binding protein [Bombyx mori]	GO:0003677	GO:0003697	GO:0006260	GO:0005739
BGIBMGA011711	comp15862_c0_seq1	YN	0.00968442	0.024156	0.400911	0.0116672	0	gi|512928630|ref|XP_004931625.1| PREDICTED: DIS3-like exonuclease 2-like [Bombyx mori]	GO:0003723	GO:0004540
BGIBMGA004839	comp13532_c0_seq1	YN	0.0102817	0.0256623	0.400654	0.352078	5e-141	gi|512894081|ref|XP_004923346.1| PREDICTED: 39S ribosomal protein L40, mitochondrial-like [Bombyx mori]
BGIBMGA009656	comp21860_c0_seq1	YN	0.0115776	0.0290144	0.399028	0.16971		no hits	GO:0008270
BGIBMGA014080	comp16793_c0_seq1	YN	0.0286209	0.0717394	0.398956	0.0028857	4e-133	gi|512937465|ref|XP_004933773.1| PREDICTED: autophagy-related protein 2 homolog B-like, partial [Bombyx mori]
BGIBMGA003697	comp25682_c0_seq1	YN	0.0132037	0.0331114	0.398765	0.204905	0	gi|512922592|ref|XP_004930153.1| PREDICTED: semaphorin-1A-like [Bombyx mori]	GO:0016020	GO:0005515	GO:0007275	GO:0004872
BGIBMGA001852	comp347_c0_seq1	YN	0.0228915	0.0574472	0.398478	0.0114473	0	gi|307176622|gb|EFN66090.1| Transcriptional regulator ATRX [Camponotus floridanus]	GO:0003677	GO:0008152	GO:0005524	GO:0006355	GO:0004386	GO:0003676
BGIBMGA007211	comp12722_c0_seq1	YN	0.0324827	0.0817324	0.397428	0.00992937	0	gi|512901278|ref|XP_004925096.1| PREDICTED: cytochrome b-c1 complex subunit 2, mitochondrial-like [Bombyx mori]	GO:0046872	GO:0008152	GO:0006508	GO:0004222	GO:0008270	GO:0003824
BGIBMGA004691	comp13792_c0_seq1	YN	0.00832375	0.0209517	0.397282	0.0527496	0	gi|512907740|ref|XP_004926518.1| PREDICTED: poly [ADP-ribose] polymerase [Bombyx mori]	GO:0005634	GO:0003677	GO:0005622	GO:0008270	GO:0051287	GO:0003950	GO:0006471
BGIBMGA008523	comp13378_c1_seq1	YN	0.0169727	0.0427486	0.397035	0.0667162	0	gi|512915127|ref|XP_004928313.1| PREDICTED: ATP-binding cassette sub-family B member 10, mitochondrial-like [Bombyx mori]	GO:0006810	GO:0055085	GO:0008152	GO:0005524	GO:0042626	GO:0000062	GO:0000166	GO:0006200	GO:0017111	GO:0016021	GO:0016887
BGIBMGA008634	comp29534_c0_seq1	YN	0.0394584	0.0994142	0.396909	0.0441271	0	gi|512911952|ref|XP_004927538.1| PREDICTED: inverted formin-2-like, partial [Bombyx mori]	GO:0003779	GO:0016043	GO:0030036	GO:0000166
BGIBMGA009344	comp12710_c0_seq1	YN	0.0199228	0.050285	0.396198	0.00174725	0	gi|262034623|gb|ACY06936.1| putative cuticle protein CPH41 [Bombyx mori]	GO:0005634	GO:0000775	GO:0007067
BGIBMGA008879	comp15174_c0_seq1	YN	0.022291	0.0563017	0.39592	0.0181005	0	gi|393692793|gb|AFN11665.1| vacuolar ATPase subunit H [Locusta migratoria manilensis]	GO:0005524	GO:0000300	GO:0000221	GO:0015986	GO:0015991	GO:0016820	GO:0046961	GO:0046933
BGIBMGA001205	comp6551_c0_seq1	YN	0.0178068	0.0451338	0.394534	0.023594	0	gi|512913293|ref|XP_004927861.1| PREDICTED: ankyrin repeat, SAM and basic leucine zipper domain-containing protein 1-like [Bombyx mori]
BGIBMGA007604	comp15814_c0_seq1	YN	0.00570549	0.0144942	0.393639	0.0184037	1e-06	gi|189242043|ref|XP_968094.2| PREDICTED: similar to SEC16 homolog A [Tribolium castaneum]
BGIBMGA002625	comp15671_c0_seq2	YN	0.03312	0.084155	0.39356	0.000724437	0	gi|512931986|ref|XP_004932434.1| PREDICTED: N-alpha-acetyltransferase 35, NatC auxiliary subunit-like [Bombyx mori]
BGIBMGA011748	comp9793_c0_seq1	YN	0.0282697	0.0720241	0.392503	0.00296387	0	gi|512928606|ref|XP_004931619.1| PREDICTED: coiled-coil domain-containing protein 93-like, partial [Bombyx mori]
BGIBMGA006790	comp13377_c0_seq1	YN	0.0167032	0.0425685	0.392385	0.0136625	0	gi|512923934|ref|XP_004930474.1| PREDICTED: A-kinase anchor protein 10, mitochondrial-like isoform X3 [Bombyx mori]	GO:0038032	GO:0004871
BGIBMGA009640	comp30670_c0_seq1	YN	0.0284611	0.0728883	0.390476	0.102645	0	gi|512935854|ref|XP_004933376.1| PREDICTED: CTD small phosphatase-like protein 2-like [Bombyx mori]	GO:0005515	GO:0016311	GO:0016791
BGIBMGA004698	comp12483_c0_seq1	YN	0.00630139	0.0161386	0.390456	0.055501	0	gi|512907721|ref|XP_004926513.1| PREDICTED: titin-like [Bombyx mori]	GO:0000166
BGIBMGA009899	comp13001_c0_seq2	YN	0.0290196	0.0743613	0.390252	0.031836	4e-138	gi|512895568|ref|XP_004923703.1| PREDICTED: protein HID1-like [Bombyx mori]
BGIBMGA003156	comp15485_c0_seq2	YN	0.00334424	0.00857398	0.390045	0.391735	0	gi|512925885|ref|XP_004930947.1| PREDICTED: alpha-methylacyl-CoA racemase-like isoform X1 [Bombyx mori]	GO:0008152	GO:0003824
BGIBMGA001039	comp9637_c0_seq1	YN	0.0279508	0.0718627	0.388947	0.0231822	1e-108	gi|389611205|dbj|BAM19214.1| tetraspanin 74F [Papilio polytes]	GO:0016020	GO:0016021
BGIBMGA006895	comp14293_c0_seq1	YN	0.0237075	0.0610493	0.388333	0.0931636	0	gi|443429477|gb|AGC92655.1| tetratricopeptide repeat protein 17-like protein [Heliconius erato]
BGIBMGA009185	comp14299_c0_seq1	YN	0.0239427	0.0617425	0.387784	0.00256323	0	gi|512911853|ref|XP_004927513.1| PREDICTED: organic cation transporter protein-like [Bombyx mori]	GO:0016020	GO:0006810	GO:0055085	GO:0016021	GO:0022857	GO:0005215
BGIBMGA008316	comp14449_c0_seq1	YN	0.0160604	0.0414339	0.387615	0.0471554	1e-164	gi|512915215|ref|XP_004928335.1| PREDICTED: protein ETHE1, mitochondrial-like [Bombyx mori]	GO:0008152	GO:0016787
BGIBMGA006831	comp8830_c0_seq1	YN	0.0331563	0.0856276	0.387215	0.00934107	0	gi|512900423|ref|XP_004924888.1| PREDICTED: tectonin beta-propeller repeat-containing protein-like [Bombyx mori]	GO:0016021
BGIBMGA000521	comp4493_c0_seq1	YN	0.0222448	0.0575416	0.386586	0.0037425	0	gi|512921509|ref|XP_004929895.1| PREDICTED: zinc finger protein 271-like [Bombyx mori]	GO:0003677	GO:0046872	GO:0005634	GO:0006355	GO:0005622	GO:0008270	GO:0003676
BGIBMGA012037	comp12989_c0_seq1	YN	0.00921355	0.0238692	0.386002	0.0103029	0	gi|512934057|ref|XP_004932941.1| PREDICTED: proline-, glutamic acid- and leucine-rich protein 1-like [Bombyx mori]
BGIBMGA004079	comp6667_c0_seq1	YN	0.0338816	0.0880582	0.384764	0.00199529		no hits
BGIBMGA003341	comp15874_c0_seq1	YN	0.0273151	0.0710085	0.384673	0.00256503	0	gi|512892787|ref|XP_004923018.1| PREDICTED: zinc finger protein 16-like [Bombyx mori]	GO:0046872	GO:0005622	GO:0008270	GO:0003676
BGIBMGA011601	comp14147_c0_seq1	YN	0.0264345	0.0688376	0.384013	0.00265118	0	gi|512928590|ref|XP_004931615.1| PREDICTED: alanine--glyoxylate aminotransferase 2, mitochondrial-like [Bombyx mori]	GO:0016876	GO:0005524	GO:0003824	GO:0005737	GO:0003676	GO:0000166	GO:0043039	GO:0006412	GO:0008483	GO:0006419	GO:0030170	GO:0004813
BGIBMGA006898	comp16403_c0_seq1	YN	0.0288347	0.0751072	0.383914	2.29449e-05	0	gi|512893691|ref|XP_004923243.1| PREDICTED: cerebellar degeneration-related protein 2-like isoform X1 [Bombyx mori]
BGIBMGA001552	comp11000_c0_seq2	YN	0.0315566	0.0824361	0.3828	0.0010411	0	gi|512920646|ref|XP_004929684.1| PREDICTED: probable phospholipid-transporting ATPase ID-like [Bombyx mori]	GO:0016020	GO:0000287	GO:0015662	GO:0005524	GO:0006754	GO:0046872	GO:0045332	GO:0000166	GO:0015914	GO:0016021	GO:0004012
BGIBMGA008319	comp9300_c0_seq1	YN	0.00503899	0.0132032	0.381649	0.252604		no hits
BGIBMGA013146	comp15830_c0_seq1	YN	0.0134063	0.035161	0.381284	0.0169312	0	gi|512909340|ref|XP_004926897.1| PREDICTED: protein unc-45 homolog B-like [Bombyx mori]	GO:0008152	GO:0006355	GO:0003700	GO:0016491
BGIBMGA006218	comp15243_c2_seq1	YN	0.0201211	0.0528029	0.381061	0.00770293	0	gi|512919086|ref|XP_004929289.1| PREDICTED: kinesin-associated protein 3-like [Bombyx mori]	GO:0019894	GO:0005871
BGIBMGA011869	comp12478_c0_seq2	YN	0.0199292	0.0523088	0.380992	0.0552172		no hits
BGIBMGA000599	comp13354_c0_seq1	YN	0.01258	0.0330492	0.380645	0.0106065	0	gi|512921728|ref|XP_004929945.1| PREDICTED: PAB-dependent poly(A)-specific ribonuclease subunit 3-like [Bombyx mori]	GO:0005524	GO:0004672	GO:0006468	GO:0016772
BGIBMGA011806	comp7639_c0_seq1	YN	0.021444	0.0563781	0.38036	0.0656122	3e-53	gi|161078269|ref|NP_001097776.1| CG34383, isoform B [Drosophila melanogaster]_x0001_gi|442618969|ref|NP_001262549.1| CG34383, isoform H [Drosophila melanogaster]_x0001_gi|158030250|gb|ABW08666.1| CG34383, isoform B [Drosophila melanogaster]_x0001_gi|440217401|gb|AGB95931.1| CG34383, isoform H [Drosophila melanogaster]
BGIBMGA001037	comp15698_c0_seq1	YN	0.0113568	0.0299072	0.379736	0.000645228	0	gi|512912899|ref|XP_004927767.1| PREDICTED: leucine--tRNA ligase, cytoplasmic-like [Bombyx mori]	GO:0004823	GO:0004817	GO:0002161	GO:0005524	GO:0006429	GO:0006450	GO:0005737	GO:0016874	GO:0006423	GO:0000166	GO:0006418	GO:0006412	GO:0004812
BGIBMGA007513	comp15133_c0_seq1	YN	0.00414043	0.0109115	0.379456	0.0352215	0	gi|512899511|ref|XP_004924663.1| PREDICTED: E3 SUMO-protein ligase RanBP2-like [Bombyx mori]	GO:0046907	GO:0005622	GO:0008270
BGIBMGA002636	comp13066_c0_seq7	YN	0.00850488	0.0224413	0.378983	0.0903841	0	gi|512931563|ref|XP_004932334.1| PREDICTED: LOW QUALITY PROTEIN: sodium/hydrogen exchanger 7-like [Bombyx mori]	GO:0006810	GO:0055085	GO:0035725	GO:0015385	GO:0006885	GO:0006812	GO:0015299	GO:0006811	GO:1902600	GO:0016021	GO:0015297	GO:0006814
BGIBMGA000581	comp5619_c0_seq1	YN	0.0110041	0.0290396	0.378933	0.0237631	0	gi|378466182|gb|AFC01231.1| DnaJ-17 [Bombyx mori]	GO:0031072
BGIBMGA001537	comp10925_c0_seq1	YN	0.00413998	0.0109286	0.378819	0.243298	0	gi|512920532|ref|XP_004929655.1| PREDICTED: 28S ribosomal protein S30, mitochondrial-like [Bombyx mori]	GO:0005840	GO:0006412	GO:0005739	GO:0003735
BGIBMGA003473	comp16918_c0_seq1	YN	0.0283839	0.0751142	0.377877	3.15152e-07	0	gi|512923284|ref|XP_004930317.1| PREDICTED: trafficking protein particle complex subunit 8-like [Bombyx mori]	GO:0003677	GO:0008170	GO:0006306
BGIBMGA002657	comp11406_c1_seq2	YN	0.0259773	0.0687604	0.377795	0.0238411	7e-18	gi|607357595|gb|EZA52044.1| Pleckstrin-like proteiny domain-containing family J member [Cerapachys biroi]
BGIBMGA012826	comp12922_c0_seq1	YN	0.0268543	0.0711263	0.377558	0.00042404	0	gi|512917634|ref|XP_004928935.1| PREDICTED: D(4) dopamine receptor-like [Bombyx mori]	GO:0001584	GO:0007186	GO:0016021	GO:0004930
BGIBMGA006665	comp13628_c0_seq1	YN	0.0146451	0.0389287	0.376202	0.0721428	0	gi|512923366|ref|XP_004930337.1| PREDICTED: ankyrin repeat domain-containing protein 29-like [Bombyx mori]	GO:0005515
BGIBMGA013337	comp28000_c0_seq1	YN	0.0126482	0.0336709	0.375643	0.384623		no hits
BGIBMGA000122	comp10851_c0_seq5	YN	0.0356935	0.0950558	0.3755	0.0258296	5e-27	gi|118776988|ref|XP_307208.3| AGAP011522-PA [Anopheles gambiae str. PEST]_x0001_gi|116133075|gb|EAA03226.3| AGAP011522-PA [Anopheles gambiae str. PEST]
BGIBMGA005311	comp15068_c0_seq4	YN	0.0154167	0.041069	0.375386	0.0315188	0	gi|512931030|ref|XP_004932207.1| PREDICTED: probable RNA-binding protein 19-like [Bombyx mori]	GO:0000166	GO:0003676
BGIBMGA009793	comp13787_c0_seq1	YN	0.0243652	0.0650084	0.374801	0.000732798	0	gi|512935846|ref|XP_004933374.1| PREDICTED: transcription initiation factor TFIID subunit 12-like [Bombyx mori]
BGIBMGA003330	comp6509_c0_seq1	YN	0.0103531	0.0276464	0.374481	0.106877	0	gi|512892835|ref|XP_004923030.1| PREDICTED: probable uridine nucleosidase 2-like [Bombyx mori]
BGIBMGA008071	comp16839_c1_seq1	YN	0.00630847	0.0168536	0.374311	0.049109	0	gi|512892550|ref|XP_004922959.1| PREDICTED: titin-like [Bombyx mori]	GO:0003677	GO:0046872	GO:0006355	GO:0005622	GO:0008270	GO:0003676
BGIBMGA004785	comp16341_c0_seq2	YN	0.0208038	0.0555889	0.374243	0.00124019	0	gi|512894301|ref|XP_004923396.1| PREDICTED: protein sel-1 homolog 1-like [Bombyx mori]
BGIBMGA004365	comp7603_c0_seq1	YN	0.0272701	0.0729975	0.373576	0.0157915	0	gi|357628561|gb|EHJ77852.1| A disintegrin and metalloproteinase with thrombospondin motifs like protein [Danaus plexippus]	GO:0004222	GO:0006508	GO:0008237	GO:0008270
BGIBMGA006289	comp12339_c0_seq1	YN	0.0183295	0.0490697	0.37354	0.0815343	7e-68	gi|512894868|ref|XP_004923534.1| PREDICTED: LOW QUALITY PROTEIN: chromobox protein homolog 1-like [Bombyx mori]	GO:0005634	GO:0006333	GO:0000785	GO:0003682
BGIBMGA007437	comp14878_c0_seq1	YN	0.0106169	0.0284372	0.373344	0.118043	0	gi|512896721|ref|XP_004923978.1| PREDICTED: protein phosphatase 1 regulatory subunit 7-like [Bombyx mori]	GO:0005515	GO:0016740
BGIBMGA009993	comp11307_c1_seq1	YN	0.00550165	0.0147467	0.373076	0.260585	2e-32	gi|512911643|ref|XP_004927463.1| PREDICTED: EH domain-containing protein 1-like [Bombyx mori]
BGIBMGA001291	comp4534_c0_seq1	YN	0.0106664	0.0286074	0.372854	0.0581778	0	gi|512914327|ref|XP_004928114.1| PREDICTED: iduronate 2-sulfatase-like [Bombyx mori]	GO:0008152	GO:0008484	GO:0003824
BGIBMGA007380	comp13556_c0_seq4	YN	0.00263783	0.00709288	0.371898	0.131008	0	gi|512896744|ref|XP_004923983.1| PREDICTED: golgi-specific brefeldin A-resistance guanine nucleotide exchange factor 1-like [Bombyx mori]	GO:0043087	GO:0032012	GO:0005622	GO:0005086
BGIBMGA000603	comp7429_c0_seq3	YN	0.0108592	0.0293152	0.37043	0.000381852	0	gi|512921716|ref|XP_004929942.1| PREDICTED: JNK-interacting protein 3-like [Bombyx mori]	GO:0000166
BGIBMGA007060	comp13796_c0_seq2	YN	0.00967106	0.0261633	0.369642	0.137386	0	gi|512932121|ref|XP_004932467.1| PREDICTED: evolutionarily conserved signaling intermediate in Toll pathway, mitochondrial-like [Bombyx mori]
BGIBMGA000777	comp15450_c0_seq2	YN	0.0317324	0.085993	0.369011	1.09829e-05	0	gi|512903966|ref|XP_004925746.1| PREDICTED: esterase FE4-like [Bombyx mori]
BGIBMGA004438	comp8476_c1_seq1	YN	0.00129765	0.00352059	0.368589	0.617071	0	gi|512890487|ref|XP_004922523.1| PREDICTED: ethanolaminephosphotransferase 1-like [Bombyx mori]	GO:0016020	GO:0008654	GO:0016780	GO:0016740
BGIBMGA005435	comp15325_c0_seq1	YN	0.0271108	0.0735862	0.368422	0.00308138	0	gi|512930625|ref|XP_004932105.1| PREDICTED: spindle assembly abnormal protein 6 homolog [Bombyx mori]
BGIBMGA000755	comp18101_c0_seq1	YN	0.00198681	0.00539798	0.368065	0.617104	7e-163	gi|512903923|ref|XP_004925736.1| PREDICTED: location of vulva defective 1-like [Bombyx mori]
BGIBMGA008564	comp13928_c0_seq1	YN	0.0314835	0.0856641	0.367522	0.00321191	0	gi|512915694|ref|XP_004928452.1| PREDICTED: SPRY domain-containing SOCS box protein 3-like [Bombyx mori]	GO:0005515
BGIBMGA007093	comp13541_c0_seq1	YN	0.0131902	0.0359013	0.367403	0.0510469	0	gi|512932383|ref|XP_004932532.1| PREDICTED: solute carrier family 25 member 38-like isoform X1 [Bombyx mori]	GO:0016020	GO:0006810	GO:0055085	GO:0016021	GO:0005743	GO:0005488
BGIBMGA000070	comp27491_c0_seq1	YN	0.00397962	0.0108347	0.367303	0.617621	0	gi|512893362|ref|XP_004923162.1| PREDICTED: spherulin-2A-like [Bombyx mori]
BGIBMGA007727	comp16014_c0_seq1	YN	0.017628	0.0480493	0.366874	0.00103286	0	gi|512916853|ref|XP_004928742.1| PREDICTED: nicastrin-like [Bombyx mori]	GO:0016485	GO:0016021
BGIBMGA011708	comp35647_c0_seq1	YN	0.00476612	0.0130124	0.366276	0.617439	0	gi|433338971|dbj|BAM73841.1| cytochrome P450, partial [Bombyx mori]	GO:0009055	GO:0016705	GO:0020037	GO:0005506	GO:0006118	GO:0004497	GO:0055114
BGIBMGA006228	comp15486_c0_seq4	YN	0.0181366	0.0495619	0.365939	0.0970492	5e-85	gi|512919160|ref|XP_004929307.1| PREDICTED: programmed cell death protein 10-like [Bombyx mori]
BGIBMGA009814	comp15757_c1_seq1	YN	0.027033	0.0739316	0.365649	0.0268776	7e-117	gi|512911233|ref|XP_004927362.1| PREDICTED: phosphoserine phosphatase-like isoform X2 [Bombyx mori]	GO:0004647	GO:0008152	GO:0016311	GO:0006564	GO:0003824	GO:0016791
BGIBMGA010070	comp10101_c1_seq1	YN	0.0333669	0.0914318	0.364938	0.000538012	0	gi|512893897|ref|XP_004923295.1| PREDICTED: acyl-CoA synthetase short-chain family member 3, mitochondrial-like [Bombyx mori]	GO:0008152	GO:0003824
BGIBMGA002377	comp7476_c0_seq1	YN	0.00820062	0.0224936	0.364575	0.0479406	0	gi|512927159|ref|XP_004931265.1| PREDICTED: zinc finger and BTB domain-containing protein 17-like [Bombyx mori]	GO:0046872	GO:0005634	GO:0005622	GO:0008270	GO:0003676
BGIBMGA002639	comp8948_c0_seq3	YN	0.00538796	0.0147804	0.364533	0.0424212	0	gi|512931555|ref|XP_004932332.1| PREDICTED: aspartyl/asparaginyl beta-hydroxylase-like isoform X1 [Bombyx mori]	GO:0018193	GO:0006508	GO:0008237	GO:0030176	GO:0004597	GO:0008270	GO:0055114
BGIBMGA014612	comp20112_c0_seq1	YN	0.0103552	0.0284726	0.36369	0.0721913	0	gi|512937979|ref|XP_004933895.1| PREDICTED: zinc finger protein 540-like [Bombyx mori]	GO:0046872	GO:0005622	GO:0008270	GO:0003676
BGIBMGA010383	comp11081_c0_seq2	YN	0.00993257	0.0274104	0.362365	0.00495283	0	gi|512919899|ref|XP_004929497.1| PREDICTED: kinesin-like protein costa-like [Bombyx mori]	GO:0007018	GO:0008152	GO:0005874	GO:0005524	GO:0008017	GO:0005875	GO:0000166	GO:0003777	GO:0005871
BGIBMGA001087	comp16498_c0_seq1	YN	0.00577889	0.0159694	0.361873	0.616378	6e-30	gi|512913847|ref|XP_004927993.1| PREDICTED: uncharacterized protein KIAA0930 homolog [Bombyx mori]
BGIBMGA011735	comp14901_c1_seq2	YN	0.0322187	0.0892977	0.360801	0.0023652	0	gi|512928614|ref|XP_004931621.1| PREDICTED: ecto-NOX disulfide-thiol exchanger 2-like [Bombyx mori]	GO:0000166	GO:0003676
BGIBMGA006374	comp16245_c0_seq1	YN	0.0343554	0.0952481	0.360693	6.12797e-06	0	gi|512924438|ref|XP_004930595.1| PREDICTED: RUN and FYVE domain-containing protein 2-like [Bombyx mori]	GO:0008270
BGIBMGA006160	comp17194_c0_seq1	YN	0.0258048	0.071569	0.360558	0.00284087	0	gi|112982820|ref|NP_001037542.1| L-threonine dehydrogenase [Bombyx mori]_x0001_gi|76496246|gb|ABA43639.1| L-threonine dehydrogenase [Bombyx mori]	GO:0044237	GO:0003824	GO:0050662
BGIBMGA009112	comp14584_c0_seq1	YN	0.0336382	0.0936007	0.35938	0.000502836	0	gi|512898565|ref|XP_004924429.1| PREDICTED: SWI/SNF-related matrix-associated actin-dependent regulator of chromatin subfamily A-like protein 1-like [Bombyx mori]	GO:0003677	GO:0005634	GO:0008152	GO:0005524	GO:0016818	GO:0004386	GO:0016568
BGIBMGA004629	comp15813_c0_seq1	YN	0.0292577	0.0814233	0.359329	5.03366e-05	0	gi|512909666|ref|XP_004926977.1| PREDICTED: facilitated trehalose transporter Tret1-like [Bombyx mori]	GO:0006810	GO:0016020	GO:0055085	GO:0016021	GO:0022857	GO:0022891
BGIBMGA008483	comp11899_c0_seq3	YN	0.00400054	0.0111364	0.35923	0.374904	0	gi|512914871|ref|XP_004928249.1| PREDICTED: uncharacterized protein LOC101745966 isoform X1 [Bombyx mori]_x0001_gi|512914875|ref|XP_004928250.1| PREDICTED: uncharacterized protein LOC101745966 isoform X2 [Bombyx mori]	GO:0018024
BGIBMGA004988	comp15686_c0_seq2	YN	0.00172507	0.00481064	0.358595	0.614023	0	gi|512899037|ref|XP_004924545.1| PREDICTED: luciferin 4-monooxygenase-like [Bombyx mori]	GO:0008152	GO:0003824
BGIBMGA009955	comp12150_c0_seq1	YN	0.0168815	0.0470896	0.358497	0.0258048	2e-171	gi|512907512|ref|XP_004926461.1| PREDICTED: putative deoxyribose-phosphate aldolase-like [Bombyx mori]	GO:0016829	GO:0004139	GO:0003824	GO:0005737	GO:0009264
BGIBMGA000793	comp14583_c0_seq1	YN	0.011671	0.0325815	0.358209	0.0338086	0	gi|512903804|ref|XP_004925707.1| PREDICTED: protein YIF1B-like isoform X2 [Bombyx mori]
BGIBMGA001098	comp17107_c0_seq1	YN	0.00822888	0.0230465	0.357055	0.0666465	0	gi|512913875|ref|XP_004928000.1| PREDICTED: arylsulfatase I-like [Bombyx mori]	GO:0008152	GO:0008484	GO:0003824
BGIBMGA006591	comp15077_c0_seq1	YN	0.00260663	0.00730407	0.356873	0.389794	0	gi|512923706|ref|XP_004930417.1| PREDICTED: RING finger protein 10-like [Bombyx mori]	GO:0046872	GO:0005515	GO:0008270
BGIBMGA010458	comp524_c0_seq1	YN	0.0123628	0.0346883	0.356396	0.0197459	0	gi|112983380|ref|NP_001036967.1| fatty-acyl reductase [Bombyx mori]_x0001_gi|33146307|dbj|BAC79425.1| pheromone gland-specific fatty-acyl reductase [Bombyx mori]	GO:0080019
BGIBMGA013896	comp13644_c0_seq3	YN	0.0119334	0.0334949	0.356276	0.0777452	4e-167	gi|512936642|ref|XP_004933567.1| PREDICTED: exosome complex component RRP41-like [Bombyx mori]	GO:0006396	GO:0003723	GO:0000175
BGIBMGA004908	comp12808_c0_seq1	YN	0.0196948	0.0555736	0.354391	0.00460117	0	gi|512899104|ref|XP_004924561.1| PREDICTED: 26S protease regulatory subunit 4-like, partial [Bombyx mori]	GO:0005634	GO:0005524	GO:0016787	GO:0000166	GO:0017111	GO:0005737	GO:0030163
BGIBMGA002220	comp15460_c1_seq2	YN	0.0151425	0.0427325	0.354356	0.00191954	0	gi|512909129|ref|XP_004926847.1| PREDICTED: putative leucine-rich repeat-containing protein DDB_G0290503-like [Bombyx mori]
BGIBMGA003073	comp7956_c0_seq1	YN	0.0155437	0.0440629	0.352762	0.130878	3e-113	gi|112982880|ref|NP_001037572.1| translationally-controlled tumor protein homolog [Bombyx mori]_x0001_gi|74860221|sp|Q75VN3.1|TCTP_BOMMO RecName: Full=Translationally-controlled tumor protein homolog; Short=TCTP; AltName: Full=BmTCTP_x0001_gi|37857713|dbj|BAC99978.1| translationally controlled tumor protein [Bombyx mori]_x0001_gi|62912522|gb|AAY21816.1| translationally controlled tumor protein [B…	GO:0005554	GO:0005737
BGIBMGA001939	comp5994_c1_seq1	YN	0.0328035	0.0930383	0.35258	0.000959384	0	gi|512936031|ref|XP_004933419.1| PREDICTED: dentin sialophosphoprotein-like [Bombyx mori]
BGIBMGA013522	comp14853_c0_seq2	YN	0.0126747	0.0360557	0.351531	0.0340268	0	gi|512906695|ref|XP_004926260.1| PREDICTED: UPF0553 protein C9orf64 homolog [Bombyx mori]
BGIBMGA003312	comp15124_c0_seq6	YN	0.0141828	0.040358	0.351426	0.00995499	0	gi|512892918|ref|XP_004923051.1| PREDICTED: exonuclease 3'-5' domain-containing protein 2-like [Bombyx mori]	GO:0008408	GO:0090305	GO:0005622	GO:0006139	GO:0003676
BGIBMGA007715	comp21267_c0_seq1	YN	0.00624078	0.0177645	0.351306	0.37076	0	gi|512916028|ref|XP_004928532.1| PREDICTED: E3 ubiquitin-protein ligase LRSAM1-like [Bombyx mori]	GO:0046872	GO:0005515	GO:0008270	GO:0016740
BGIBMGA008381	comp32547_c0_seq1	YN	0.0286451	0.0816016	0.351036	0.0480217	0	gi|379699040|ref|NP_001243994.1| UDP-glycosyltransferase UGT50A1 precursor [Bombyx mori]_x0001_gi|363896208|gb|AEW43188.1| UDP-glycosyltransferase UGT50A1 [Bombyx mori]	GO:0008152	GO:0016758
BGIBMGA004702	comp2284_c0_seq1	YN	0.0173211	0.0493871	0.350722	0.0198747	0	gi|512907777|ref|XP_004926527.1| PREDICTED: NADH-cytochrome b5 reductase-like [Bombyx mori]	GO:0009055	GO:0006118	GO:0055114	GO:0016491
BGIBMGA006237	comp16696_c0_seq1	YN	0.00705048	0.0201223	0.350382	0.00751673	0	gi|512903702|ref|XP_004925682.1| PREDICTED: DNA ligase 3-like [Bombyx mori]	GO:0005634	GO:0003677	GO:0006281	GO:0005524	GO:0006260	GO:0003910	GO:0005622	GO:0016874	GO:0000166	GO:0003909	GO:0051103	GO:0008270	GO:0006974	GO:0006310
BGIBMGA005161	comp14176_c0_seq1	YN	0.0185574	0.0529717	0.350327	0.0377523	2e-141	gi|114052422|ref|NP_001040128.1| glucosamine-6-phosphate N-acetyltransferase [Bombyx mori]_x0001_gi|87248141|gb|ABD36123.1| glucosamine-6-phosphate N-acetyltransferase [Bombyx mori]	GO:0008152	GO:0008080
BGIBMGA004036	comp16061_c0_seq1	YN	0.0184441	0.0526575	0.350265	0.000491587	0	gi|112983588|ref|NP_001037347.1| vasa-like [Bombyx mori]	GO:0008152	GO:0005524	GO:0004386	GO:0008026	GO:0003676	GO:0016787	GO:0000166	GO:0006200
BGIBMGA005646	comp16369_c0_seq2	YN	0.0246145	0.0703971	0.349652	1.92356e-06	0	gi|512887780|ref|XP_004921979.1| PREDICTED: ribonuclease Z, mitochondrial-like [Bombyx mori]	GO:0016787	GO:0008033
BGIBMGA004102	comp15428_c0_seq1	YN	0.00110598	0.00316964	0.34893	0.610671	0	gi|512889921|ref|XP_004922407.1| PREDICTED: peptidyl-prolyl cis-trans isomerase FKBP8-like isoform X1 [Bombyx mori]	GO:0006457
BGIBMGA010268	comp11935_c0_seq1	YN	0.0207454	0.0594585	0.348906	6.49422e-07	0	gi|512927803|ref|XP_004931426.1| PREDICTED: trafficking protein particle complex subunit 10-like [Bombyx mori]
BGIBMGA002380	comp10055_c0_seq1	YN	0.0268317	0.0769147	0.34885	0.00714357	5e-148	gi|512927143|ref|XP_004931261.1| PREDICTED: transmembrane protein 161B-like [Bombyx mori]
BGIBMGA004694	comp4582_c0_seq1	YN	0.00582024	0.0166855	0.34882	0.159843	0	gi|114050853|ref|NP_001040410.1| vacuolar protein sorting-associated protein VTA1 homolog [Bombyx mori]_x0001_gi|95102786|gb|ABF51334.1| 1110059p08rik-like protein [Bombyx mori]
BGIBMGA004632	comp7102_c0_seq1	YN	0.0140312	0.0402297	0.348776	0.340623	3e-10	gi|345486537|ref|XP_001604444.2| PREDICTED: microphthalmia-associated transcription factor-like [Nasonia vitripennis]
BGIBMGA009068	comp7951_c0_seq1	YN	0.0317656	0.0911024	0.34868	0.0871258	3e-81	gi|512898655|ref|XP_004924450.1| PREDICTED: nucleolar MIF4G domain-containing protein 1-like [Bombyx mori]
BGIBMGA007293	comp16177_c0_seq1	YN	0.0138981	0.0399382	0.34799	9.04233e-06	0	gi|512905144|ref|XP_004925872.1| PREDICTED: meiosis arrest female protein 1 homolog [Bombyx mori]	GO:0010468	GO:0048477	GO:0000166	GO:0005777	GO:0003676
BGIBMGA000068	comp8238_c0_seq1	YN	0.0175836	0.0506083	0.347444	0.000423502	0	gi|512893505|ref|XP_004923198.1| PREDICTED: glucose dehydrogenase [acceptor]-like [Bombyx mori]	GO:0016614	GO:0008812	GO:0050660	GO:0006118	GO:0055114	GO:0006066	GO:0016491
BGIBMGA012325	comp7751_c0_seq1	YN	0.00274542	0.00791003	0.347081	0.610585	7e-116	gi|512934958|ref|XP_004933158.1| PREDICTED: ADP-ribosylation factor-like protein 5B-like [Bombyx mori]	GO:0007186	GO:0005622	GO:0006886	GO:0007264	GO:0000166	GO:0019001	GO:0005525	GO:0004871
BGIBMGA004852	comp16249_c0_seq1	YN	0.0100826	0.0290976	0.346511	0.0018996	0	gi|512894144|ref|XP_004923361.1| PREDICTED: protein transport protein Sec23A-like isoform X2 [Bombyx mori]	GO:0006810	GO:0006886	GO:0005515	GO:0030127	GO:0008270	GO:0006888	GO:0015031
BGIBMGA007790	comp10006_c0_seq1	YN	0.00429832	0.0124263	0.345906	0.139583	0	gi|114051950|ref|NP_001040195.1| double-stranded RNA-binding zinc finger protein JAZ [Bombyx mori]_x0001_gi|87248343|gb|ABD36224.1| double-stranded RNA-binding zinc finger protein JAZ [Bombyx mori]	GO:0007018	GO:0005874	GO:0005622	GO:0005200	GO:0003676	GO:0051258	GO:0000166	GO:0043234	GO:0008270	GO:0005525	GO:0007017	GO:0005198
BGIBMGA001434	comp23269_c0_seq1	YN	0.0340113	0.0985304	0.345186	0.0333437	6e-65	gi|512920972|ref|XP_004929767.1| PREDICTED: A disintegrin and metalloproteinase with thrombospondin motifs 7-like [Bombyx mori]	GO:0004222	GO:0006508
BGIBMGA006639	comp10797_c0_seq1	YN	0.00270878	0.00784964	0.345083	0.609868	3e-115	gi|512924026|ref|XP_004930497.1| PREDICTED: glutathione S-transferase D7-like, partial [Bombyx mori]
BGIBMGA000154	comp15276_c0_seq1	YN	0.0194333	0.0563481	0.344878	0.000247405	0	gi|512893342|ref|XP_004923157.1| PREDICTED: WD repeat-containing protein 43-like [Bombyx mori]
BGIBMGA011009	comp15280_c0_seq1	YN	0.0127786	0.0370818	0.344605	0.00318606	0	gi|512886589|ref|XP_004921783.1| PREDICTED: LOW QUALITY PROTEIN: E3 UFM1-protein ligase 1 homolog [Bombyx mori]
BGIBMGA006405	comp7288_c0_seq1	YN	0.00170742	0.00495558	0.344546	0.60935	0	gi|512924292|ref|XP_004930561.1| PREDICTED: heterogeneous nuclear ribonucleoprotein 87F-like [Bombyx mori]	GO:0000166	GO:0003676
BGIBMGA006551	comp15894_c2_seq1	YN	0.0268988	0.0780724	0.344537	4.6317e-05	0	gi|512924162|ref|XP_004930531.1| PREDICTED: kinase D-interacting substrate of 220 kDa-like [Bombyx mori]
BGIBMGA007731	comp12144_c0_seq10	YN	0.008899	0.0258373	0.344425	0.0679079	0	gi|512916845|ref|XP_004928740.1| PREDICTED: collagen alpha-1(III) chain-like [Bombyx mori]
BGIBMGA006161	comp14641_c0_seq1	YN	0.00810515	0.0235456	0.344232	0.00357986	0	gi|512918779|ref|XP_004929215.1| PREDICTED: LOW QUALITY PROTEIN: Golgi apparatus protein 1-like [Bombyx mori]	GO:0016020	GO:0017134	GO:0000139
BGIBMGA006861	comp14126_c0_seq8	YN	0.0184473	0.0536275	0.34399	0.0417345	0	gi|512900248|ref|XP_004924845.1| PREDICTED: hyccin-like [Bombyx mori]
BGIBMGA011231	comp16130_c1_seq1	YN	0.000851902	0.00248248	0.343166	0.608637	0	gi|512925423|ref|XP_004930836.1| PREDICTED: sugar phosphate exchanger 2-like [Bombyx mori]	GO:0055085	GO:0016021
BGIBMGA012817	comp11054_c0_seq1	YN	0.00876605	0.025571	0.342812	0.204463	1e-06	gi|557019993|ref|XP_006010335.1| PREDICTED: myb/SANT-like DNA-binding domain-containing protein 3-like [Latimeria chalumnae]
BGIBMGA003469	comp4654_c0_seq1	YN	0.0308129	0.0899074	0.342718	0.000166879	0	gi|148298695|ref|NP_001091823.1| poly A binding protein [Bombyx mori]_x0001_gi|111608107|gb|ABH10797.1| poly A binding protein [Bombyx mori]	GO:0003723	GO:0000166	GO:0003676
BGIBMGA013380	comp13094_c0_seq1	YN	0.0248603	0.0725922	0.342465	7.01002e-07	0	gi|512895263|ref|XP_004923630.1| PREDICTED: mucin-17-like [Bombyx mori]
BGIBMGA012388	comp16159_c0_seq4	YN	0.00415398	0.0121316	0.342409	0.229878	0	gi|512902692|ref|XP_004925436.1| PREDICTED: zinc finger RNA-binding protein-like isoform X2 [Bombyx mori]	GO:0046872	GO:0005622	GO:0008270	GO:0003676
BGIBMGA006580	comp14007_c0_seq2	YN	0.0277949	0.0812855	0.341942	0.00396617	0	gi|512923763|ref|XP_004930431.1| PREDICTED: S1 RNA-binding domain-containing protein 1-like isoform X1 [Bombyx mori]	GO:0006139	GO:0003676	GO:0016788
BGIBMGA001495	comp12897_c0_seq1	YN	0.00756215	0.0221213	0.341849	0.0610348	0	gi|512920365|ref|XP_004929615.1| PREDICTED: ubiquitin-like protein 7-like [Bombyx mori]	GO:0006464	GO:0005515
BGIBMGA008307	comp14715_c0_seq2	YN	0.0299006	0.0875869	0.341382	1.86e-05	0	gi|512915242|ref|XP_004928341.1| PREDICTED: connectin-like [Bombyx mori]	GO:0005515	GO:0016740
BGIBMGA000418	comp18087_c0_seq1	YN	0.00289294	0.00847664	0.341284	0.380566	0	gi|379046448|gb|AFC87785.1| yellow-c [Bombyx mori]
BGIBMGA012841	comp14308_c0_seq1	YN	0.0215901	0.0633671	0.340714	0.0461728	2e-177	gi|512917526|ref|XP_004928908.1| PREDICTED: methyl-CpG-binding domain protein 4-like isoform X1 [Bombyx mori]_x0001_gi|512917530|ref|XP_004928909.1| PREDICTED: methyl-CpG-binding domain protein 4-like isoform X2 [Bombyx mori]	GO:0006281	GO:0003824
BGIBMGA000238	comp15623_c0_seq1	YN	0.0169129	0.0497514	0.339948	0.00175258	0	gi|512930383|ref|XP_004932054.1| PREDICTED: peroxidase-like [Bombyx mori]	GO:0006979	GO:0020037	GO:0004601	GO:0055114
BGIBMGA004055	comp15834_c0_seq5	YN	0.00352727	0.010386	0.339618	0.228558	1e-70	gi|568861931|ref|XP_006484451.1| PREDICTED: serine/threonine-protein kinase PRP4 homolog isoform X2 [Citrus sinensis]	GO:0004674	GO:0005524	GO:0000166	GO:0004672	GO:0006468	GO:0016772
BGIBMGA006428	comp11539_c0_seq1	YN	0.00477275	0.0140565	0.33954	0.608688	1e-26	gi|357618656|gb|EHJ71551.1| putative FLYWCH-type zinc finger-containing protein 1 [Danaus plexippus]
BGIBMGA004888	comp12230_c0_seq2	YN	0.00468185	0.0138062	0.339112	0.609002		no hits
BGIBMGA010166	comp13350_c0_seq1	YN	0.00579878	0.0171021	0.339069	0.024763	0	gi|607305143|gb|EZA46137.1| mediator of RNA polymerase II transcription subunit 24-like protein [Microplitis demolitor]
BGIBMGA013998	comp14837_c0_seq1	YN	0.0135095	0.039851	0.339	0.380814	5e-179	gi|114051499|ref|NP_001040361.1| heme oxygenase [Bombyx mori]_x0001_gi|95102630|gb|ABF51253.1| heme oxygenase [Bombyx mori]	GO:0006788	GO:0004392	GO:0055114
BGIBMGA009135	comp1082_c0_seq1	YN	0.0313258	0.0924588	0.338808	0.00898468	5e-161	gi|512905780|ref|XP_004926030.1| PREDICTED: S-adenosylmethionine mitochondrial carrier protein homolog [Bombyx mori]	GO:0016020	GO:0006810	GO:0055085	GO:0016021	GO:0005488
BGIBMGA000825	comp5762_c0_seq1	YN	0.00228128	0.00674357	0.33829	0.378759	0	gi|512938134|ref|XP_004933932.1| PREDICTED: transmembrane protein nessy-like [Bombyx mori]
BGIBMGA003852	comp9351_c0_seq1	YN	0.0224849	0.0664696	0.338273	0.006749	0	gi|512900712|ref|XP_004924957.1| PREDICTED: vacuolar protein sorting-associated protein 13B-like [Bombyx mori]	GO:0000150	GO:0006310
BGIBMGA005395	comp13654_c0_seq1	YN	0.00420687	0.0124433	0.338083	0.378787	1e-148	gi|383849930|ref|XP_003700586.1| PREDICTED: RISC-loading complex subunit tarbp2-like [Megachile rotundata]	GO:0005622	GO:0003725
BGIBMGA002898	comp9544_c0_seq1	YN	0.00190966	0.00565234	0.337852	0.607132	9e-175	gi|512885509|ref|XP_004921607.1| PREDICTED: transmembrane emp24 domain-containing protein 5-like [Bombyx mori]	GO:0016020	GO:0006810	GO:0016021
BGIBMGA005780	comp2818_c0_seq1	YN	0.00426446	0.0126314	0.337609	0.378595	3e-154	gi|512896232|ref|XP_004923862.1| PREDICTED: protein lethal(2)essential for life-like [Bombyx mori]
BGIBMGA009705	comp21012_c0_seq1	YN	0.0177063	0.0525007	0.337259	0.00261185		no hits	GO:0005622	GO:0003676
BGIBMGA009161	comp24614_c0_seq1	YN	0.0273888	0.0812804	0.336967	0.0291955	2e-93	gi|512905828|ref|XP_004926042.1| PREDICTED: pancreatic lipase-related protein 2-like [Bombyx mori]
BGIBMGA002847	comp13706_c0_seq1	YN	0.00958263	0.0284534	0.336783	0.00185842	0	gi|512885205|ref|XP_004921556.1| PREDICTED: zonadhesin-like [Bombyx mori]
BGIBMGA001188	comp13665_c0_seq1	YN	0.0132419	0.0393253	0.336727	0.00374101	0	gi|512913206|ref|XP_004927840.1| PREDICTED: probable Ufm1-specific protease 2-like [Bombyx mori]	GO:0006396	GO:0003723	GO:0000175
BGIBMGA004952	comp12535_c0_seq1	YN	0.0101296	0.0300869	0.336679	0.008769	0	gi|512898818|ref|XP_004924490.1| PREDICTED: probable G-protein coupled receptor Mth-like 5-like [Bombyx mori]	GO:0016020	GO:0007186	GO:0004888	GO:0007166	GO:0004930
BGIBMGA006056	comp11736_c0_seq1	YN	0.00307679	0.00914353	0.3365	0.393061	6e-134	gi|512918514|ref|XP_004929153.1| PREDICTED: probable H/ACA ribonucleoprotein complex subunit 1-like [Bombyx mori]	GO:0007046	GO:0042254	GO:0005732	GO:0001522	GO:0006364	GO:0031429	GO:0019843
BGIBMGA010489	comp11273_c0_seq1	YN	0.0277163	0.0824785	0.336043	0.00191058	2e-179	gi|512919495|ref|XP_004929397.1| PREDICTED: LOW QUALITY PROTEIN: ubiquitin thioesterase otubain-like [Bombyx mori]
BGIBMGA011449	comp21348_c0_seq1	YN	0.0110758	0.0329882	0.335751	0.354891		no hits
BGIBMGA006817	comp26126_c0_seq1	YN	0.00363163	0.0108335	0.335223	0.606809	0	gi|512900304|ref|XP_004924859.1| PREDICTED: LOW QUALITY PROTEIN: protein sidekick-like [Bombyx mori]	GO:0005515
BGIBMGA011778	comp10653_c0_seq1	YN	0.00678762	0.0202693	0.334872	0.377285	1e-43	gi|389614546|dbj|BAM20318.1| unknown secreted protein, partial [Papilio polytes]
BGIBMGA009813	comp5649_c0_seq1	YN	0.00560028	0.0167287	0.334771	0.607531	1e-96	gi|512911288|ref|XP_004927375.1| PREDICTED: coiled-coil domain-containing protein 65-like [Bombyx mori]
BGIBMGA006194	comp14937_c0_seq1	YN	0.00364011	0.0108894	0.334281	0.0943381	0	gi|512919435|ref|XP_004929382.1| PREDICTED: polycomb group protein Psc-like [Bombyx mori]
BGIBMGA001693	comp13262_c0_seq1	YN	0.0259773	0.0777158	0.33426	0.000251307	0	gi|512888938|ref|XP_004922169.1| PREDICTED: S-phase kinase-associated protein 2-like [Bombyx mori]	GO:0005515	GO:0016740
BGIBMGA003045	comp16277_c0_seq2	YN	0.0130315	0.0389869	0.334254	3.76685e-05	0	gi|512925638|ref|XP_004930888.1| PREDICTED: DNA repair protein complementing XP-G cells-like [Bombyx mori]	GO:0005634	GO:0003677	GO:0006281	GO:0003824	GO:0016788	GO:0006289	GO:0004518	GO:0003697	GO:0090305	GO:0004519
BGIBMGA001775	comp3667_c0_seq1	YN	0.0205881	0.0616224	0.3341	0.00147959	4e-136	gi|512889595|ref|XP_004922321.1| PREDICTED: zinc finger protein 28-like [Bombyx mori]	GO:0046872	GO:0005622	GO:0008270
BGIBMGA009423	comp16553_c0_seq2	YN	0.0110596	0.0331535	0.333588	0.0066627		no hits
BGIBMGA005057	comp14934_c0_seq1	YN	0.0141498	0.0424328	0.333464	0.00138685	0	gi|512886913|ref|XP_004921835.1| PREDICTED: dihydroxyacetone phosphate acyltransferase-like [Bombyx mori]	GO:0008415	GO:0044255	GO:0016746	GO:0008152	GO:0008374
BGIBMGA007663	comp11444_c0_seq1	YN	0.00786196	0.0236202	0.332848	0.234562	7e-113	gi|512916462|ref|XP_004928646.1| PREDICTED: uncharacterized protein C1orf131 homolog [Bombyx mori]
BGIBMGA003304	comp3413_c1_seq1	YN	0.00877051	0.0263639	0.332671	0.0938344	0	gi|512893132|ref|XP_004923105.1| PREDICTED: glypican-1-like [Bombyx mori]	GO:0016020	GO:0043395	GO:0031225	GO:0005886	GO:0005578
BGIBMGA002152	comp23152_c0_seq1	YN	0.00518003	0.0155744	0.332598	0.360874	0	gi|512933857|ref|XP_004932895.1| PREDICTED: nuclear pore complex protein Nup153-like [Bombyx mori]	GO:0005622	GO:0008270
BGIBMGA012808	comp15783_c0_seq4	YN	0.0167308	0.0504025	0.331944	0.00029801	0	gi|512917754|ref|XP_004928965.1| PREDICTED: uncharacterized protein KIAA2013 homolog [Bombyx mori]
BGIBMGA004361	comp35217_c0_seq1	YN	0.00587199	0.0177711	0.330424	0.605803	0	gi|512890919|ref|XP_004922595.1| PREDICTED: zinc finger and BTB domain-containing protein 24-like [Bombyx mori]	GO:0005634	GO:0006355	GO:0005622	GO:0006351	GO:0003676	GO:0046872	GO:0008270	GO:0003700
BGIBMGA000223	comp12730_c0_seq1	YN	0.0130238	0.0394495	0.330139	0.00449148	0	gi|306518646|ref|NP_001182385.1| putative sugar transporter protein 5 [Bombyx mori]_x0001_gi|296044718|gb|ADG85768.1| putative sugar transporter protein 5 [Bombyx mori]	GO:0016020	GO:0006810	GO:0055085	GO:0016021	GO:0022857	GO:0005215
BGIBMGA003913	comp19773_c0_seq1	YN	0.00643801	0.0195124	0.329945	0.233306	0	gi|512908411|ref|XP_004926675.1| PREDICTED: zinc finger protein 250-like [Bombyx mori]	GO:0046872	GO:0005634	GO:0005622	GO:0008270	GO:0003676
BGIBMGA009459	comp15034_c0_seq1	YN	0.019181	0.0581464	0.329873	0.0229218		no hits
BGIBMGA003348	comp13021_c0_seq1	YN	0.00570857	0.0173089	0.329806	0.106119	0	gi|512892735|ref|XP_004923005.1| PREDICTED: pre-mRNA 3'-end-processing factor FIP1-like isoform X1 [Bombyx mori]
BGIBMGA006569	comp22657_c0_seq1	YN	0.0301654	0.0915236	0.329591	0.00424091	0	gi|512924126|ref|XP_004930522.1| PREDICTED: putative fatty acyl-CoA reductase CG5065-like [Bombyx mori]	GO:0080019
BGIBMGA008784	comp9339_c0_seq3	YN	0.00386066	0.0117135	0.329591	0.0704632	0	gi|512908506|ref|XP_004926698.1| PREDICTED: zinc finger protein 425-like [Bombyx mori]	GO:0046872	GO:0005634	GO:0005622	GO:0008270	GO:0003676
BGIBMGA000854	comp8882_c0_seq1	YN	0.00614132	0.0186342	0.329573	0.143004	7e-169	gi|512913771|ref|XP_004927974.1| PREDICTED: probable GDP-fucose transporter-like isoform X1 [Bombyx mori]_x0001_gi|512913775|ref|XP_004927975.1| PREDICTED: probable GDP-fucose transporter-like isoform X2 [Bombyx mori]_x0001_gi|512913779|ref|XP_004927976.1| PREDICTED: probable GDP-fucose transporter-like isoform X3 [Bombyx mori]
BGIBMGA003053	comp15825_c0_seq1	YN	0.0285053	0.0865335	0.329414	5.78427e-05	0	gi|512925614|ref|XP_004930882.1| PREDICTED: protein arginine N-methyltransferase 3-like [Bombyx mori]	GO:0008168	GO:0006479	GO:0008276	GO:0005622	GO:0005737	GO:0008270	GO:0016740	GO:0032259
BGIBMGA008327	comp13036_c0_seq1	YN	0.00367109	0.0111534	0.329147	0.109556	0	gi|512915131|ref|XP_004928314.1| PREDICTED: serine/threonine-protein phosphatase 4 regulatory subunit 2-like [Bombyx mori]	GO:0007165	GO:0005622
BGIBMGA005850	comp15732_c0_seq1	YN	0.00304374	0.00925818	0.328762	0.604277		no hits
BGIBMGA002478	comp7224_c0_seq1	YN	0.0093077	0.0283164	0.328703	0.0783357	0	gi|112983334|ref|NP_001037650.1| methylthioribose-1-phosphate isomerase [Bombyx mori]_x0001_gi|122066488|sp|Q0ZB81.1|MTNA_BOMMO RecName: Full=Methylthioribose-1-phosphate isomerase; Short=M1Pi; Short=MTR-1-P isomerase; AltName: Full=S-methyl-5-thioribose-1-phosphate isomerase; AltName: Full=Translation initiation factor eIF-2B subunit alpha/beta/delta-like protein_x0001_gi|110174953|gb|ABG54283.1…	GO:0008652	GO:0005634	GO:0016853	GO:0046523	GO:0019509	GO:0019284	GO:0005737	GO:0044237	GO:0044249	GO:0009086
BGIBMGA014024	comp22044_c0_seq1	YN	0.0188764	0.0574442	0.328604	0.0267656	0	gi|512937780|ref|XP_004933848.1| PREDICTED: 15-hydroxyprostaglandin dehydrogenase [NAD(+)]-like [Bombyx mori]	GO:0008152	GO:0055114	GO:0016491
BGIBMGA008588	comp23218_c0_seq1	YN	0.0106843	0.0325333	0.328412	0.0265328	0	gi|512903408|ref|XP_004925612.1| PREDICTED: centrosomal protein of 164 kDa-like [Bombyx mori]	GO:0005515
BGIBMGA007844	comp9370_c0_seq1	YN	0.00398805	0.0121448	0.328376	0.373155	8e-98	gi|512916121|ref|XP_004928555.1| PREDICTED: surfeit locus protein 6 homolog [Bombyx mori]
BGIBMGA011818	comp9425_c0_seq1	YN	0.00287163	0.00874609	0.328333	0.213963	0	gi|382546457|ref|NP_001244267.1| DNA replication factor Cdt1 [Bombyx mori]_x0001_gi|380503810|dbj|BAL72669.1| Cdc10 dependent transcript 1 [Bombyx mori]
BGIBMGA005210	comp15402_c0_seq2	YN	0.0244204	0.0744734	0.327908	0.00521854	0	gi|512908957|ref|XP_004926804.1| PREDICTED: la-related protein 7-like [Bombyx mori]	GO:0006396	GO:0005634	GO:0003723	GO:0000166	GO:0030529	GO:0003676
BGIBMGA003152	comp14407_c0_seq1	YN	0.0239232	0.072984	0.327787	0.000220968	0	gi|512925858|ref|XP_004930941.1| PREDICTED: protein O-mannosyltransferase 1-like [Bombyx mori]	GO:0097502	GO:0016020	GO:0006493	GO:0000030	GO:0005351	GO:0009401
BGIBMGA000671	comp14859_c0_seq1	YN	0.00313601	0.00959112	0.32697	0.372296	1e-128	gi|512921326|ref|XP_004929849.1| PREDICTED: solute carrier family 46 member 3-like [Bombyx mori]
BGIBMGA013244	comp6268_c0_seq1	YN	0.00173709	0.00531942	0.326556	0.603076	0	gi|112982822|ref|NP_001037540.1| phosphoglyceromutase [Bombyx mori]_x0001_gi|74229869|gb|ABA00463.1| phosphoglyceromutase [Bombyx mori]	GO:0004619	GO:0008152	GO:0016853	GO:0006096	GO:0003824	GO:0016868
BGIBMGA002087	comp4794_c0_seq1	YN	0.00369881	0.0113373	0.326252	0.603588	1e-78	gi|512933437|ref|XP_004932791.1| PREDICTED: macrophage migration inhibitory factor-like [Bombyx mori]
BGIBMGA008313	comp17982_c0_seq1	YN	0.00341645	0.0104855	0.325826	0.214917	8e-49	gi|512915227|ref|XP_004928338.1| PREDICTED: LOW QUALITY PROTEIN: transcriptional regulator ATRX homolog [Bombyx mori]
BGIBMGA005745	comp33839_c0_seq1	YN	0.0285127	0.0876189	0.325417	0.0230806	0	gi|512896505|ref|XP_004923928.1| PREDICTED: Down syndrome cell adhesion molecule-like protein Dscam2-like [Bombyx mori]	GO:0005515
BGIBMGA000323	comp15613_c0_seq1	YN	0.00665149	0.0204552	0.325174	0.0312952	0	gi|512929706|ref|XP_004931889.1| PREDICTED: origin recognition complex subunit 3-like isoform X1 [Bombyx mori]_x0001_gi|289546589|gb|ADD10139.1| origin recognition complex subunit 3 [Bombyx mori]	GO:0003677	GO:0005664	GO:0006260
BGIBMGA002349	comp14190_c0_seq1	YN	0.0321294	0.0989563	0.324682	0.00846141	0	gi|164459610|gb|ABY57912.1| hydroxypyruvate isomerase [Bombyx mori]
BGIBMGA007187	comp14579_c0_seq2	YN	0.00975227	0.030046	0.324578	0.0566235	0	gi|512901075|ref|XP_004925046.1| PREDICTED: omega-amidase NIT2-like isoform X2 [Bombyx mori]	GO:0006807	GO:0016810
BGIBMGA006939	comp13301_c0_seq1	YN	0.00503768	0.0155374	0.32423	0.0794391	0	gi|583925918|gb|AHI59988.1| DNA polymerase delta catalytic subunit [Bombyx mori]	GO:0003677	GO:0006260	GO:0016779	GO:0006139	GO:0003676	GO:0003887	GO:0008408	GO:0000166	GO:0006261	GO:0016740
BGIBMGA010409	comp9869_c0_seq1	YN	0.00261853	0.00807939	0.3241	0.602481	4e-122	gi|512919749|ref|XP_004929461.1| PREDICTED: myophilin-like [Bombyx mori]	GO:0003779	GO:0031032	GO:0005515
BGIBMGA003454	comp13626_c0_seq1	YN	0.0269738	0.0832706	0.323929	1.36852e-08	0	gi|512922900|ref|XP_004930229.1| PREDICTED: myosin-IIIa-like [Bombyx mori]	GO:0005524	GO:0003774	GO:0006468	GO:0007155	GO:0004674	GO:0005515	GO:0000166	GO:0004672	GO:0016459	GO:0015629	GO:0005198	GO:0016772
BGIBMGA006085	comp13775_c0_seq1	YN	0.00083004	0.00256533	0.323561	0.601698	0	gi|512918402|ref|XP_004929125.1| PREDICTED: nucleolar protein 58-like isoform X1 [Bombyx mori]
BGIBMGA000974	comp23066_c0_seq1	YN	0.00300954	0.00931969	0.322923	0.60228	6e-105	gi|512914052|ref|XP_004928045.1| PREDICTED: tyrosine-protein kinase Btk29A-like [Bombyx mori]	GO:0004713	GO:0005524	GO:0004672	GO:0006468	GO:0018108	GO:0016772
BGIBMGA009228	comp16714_c0_seq4	YN	0.0239762	0.074337	0.322533	0.000202571	0	gi|512891328|ref|XP_004922664.1| PREDICTED: SWI/SNF-related matrix-associated actin-dependent regulator of chromatin subfamily E member 1-like [Bombyx mori]	GO:0005634	GO:0003677	GO:0006355
BGIBMGA004739	comp14658_c0_seq1	YN	0.0295393	0.0917211	0.322056	0.00017316	0	gi|512897202|ref|XP_004924096.1| PREDICTED: B(0,+)-type amino acid transporter 1-like [Bombyx mori]	GO:0016020	GO:0055085	GO:0006865	GO:0016021	GO:0003333	GO:0015171
BGIBMGA007061	comp14255_c0_seq1	YN	0.00262147	0.00815373	0.321506	0.36915	0	gi|112983908|ref|NP_001036850.1| cathepsin B precursor [Bombyx mori]_x0001_gi|13548667|dbj|BAB40804.1| cathepsin B [Bombyx mori]	GO:0016787	GO:0008233	GO:0006508	GO:0008234	GO:0004197	GO:0050790
BGIBMGA006863	comp13827_c0_seq1	YN	0.011289	0.0351414	0.321244	0.0121236	0	gi|114051289|ref|NP_001040380.1| F-box only protein 21 [Bombyx mori]_x0001_gi|95102690|gb|ABF51283.1| F-box only protein 21 [Bombyx mori]	GO:0003677
BGIBMGA002417	comp13807_c0_seq2	YN	0.00521463	0.0162365	0.321166	0.138774	0	gi|512926708|ref|XP_004931153.1| PREDICTED: UPF0415 protein C7orf25 homolog isoform X1 [Bombyx mori]
BGIBMGA008154	comp16569_c0_seq2	YN	0.021496	0.0669521	0.321065	1.56077e-06	0	gi|512895649|ref|XP_004923723.1| PREDICTED: dynamin-like 120 kDa protein, mitochondrial-like [Bombyx mori]	GO:0008053	GO:0006184	GO:0000166	GO:0005739	GO:0005525	GO:0006915	GO:0003924
BGIBMGA006609	comp15913_c0_seq9	YN	0.0298294	0.0929465	0.320931	1.90456e-10	0	gi|512924070|ref|XP_004930508.1| PREDICTED: inositol hexakisphosphate and diphosphoinositol-pentakisphosphate kinase-like [Bombyx mori]	GO:0003993	GO:0016311
BGIBMGA003356	comp14800_c0_seq4	YN	0.00465359	0.01454	0.320055	0.60169	4e-63	gi|512892688|ref|XP_004922993.1| PREDICTED: HIG1 domain family member 1A, mitochondrial-like isoform X1 [Bombyx mori]_x0001_gi|512892692|ref|XP_004922994.1| PREDICTED: HIG1 domain family member 1A, mitochondrial-like isoform X2 [Bombyx mori]_x0001_gi|512892696|ref|XP_004922995.1| PREDICTED: HIG1 domain family member 1A, mitochondrial-like isoform X3 [Bombyx mori]_x0001_gi|512892700|ref|XP_0049229…
BGIBMGA005960	comp9170_c0_seq1	YN	0.0123873	0.0387044	0.320049	0.19994	7e-169	gi|512919425|ref|XP_004929377.1| PREDICTED: triple functional domain protein-like [Bombyx mori]	GO:0032319	GO:0005622	GO:0035023	GO:0005089
BGIBMGA007092	comp12743_c0_seq1	YN	0.0163253	0.0510091	0.320046	0.127107	5e-111	gi|389611705|dbj|BAM19436.1| calponin/transgelin [Papilio xuthus]	GO:0005515
BGIBMGA003684	comp23638_c0_seq1	YN	0.00331998	0.0103768	0.319941	0.601299	0	gi|512922521|ref|XP_004930137.1| PREDICTED: glutaminase kidney isoform, mitochondrial-like isoform X4 [Bombyx mori]	GO:0006541	GO:0004359
BGIBMGA012255	comp5896_c2_seq1	YN	0.0258092	0.0807729	0.319528	1.60559e-05	0	gi|512935203|ref|XP_004933217.1| PREDICTED: kalirin-like [Bombyx mori]	GO:0016310	GO:0005524	GO:0016301	GO:0006468	GO:0004713	GO:0004674	GO:0004672	GO:0000166	GO:0016740	GO:0016772
BGIBMGA014135	comp13191_c0_seq3	YN	0.00156782	0.00491072	0.319266	0.600379	0	gi|512901629|ref|XP_004925182.1| PREDICTED: zinc finger protein 207-like [Bombyx mori]	GO:0046872	GO:0003677	GO:0005622	GO:0008270
BGIBMGA009828	comp16720_c0_seq1	YN	0.00786147	0.0246272	0.319219	5.93732e-07	0	gi|512895603|ref|XP_004923712.1| PREDICTED: microtubule-associated protein futsch-like [Bombyx mori]
BGIBMGA009102	comp11629_c0_seq1	YN	0.00579679	0.0181602	0.319202	0.226632	3e-98	gi|512898492|ref|XP_004924413.1| PREDICTED: uncharacterized protein LOC101739953 isoform X1 [Bombyx mori]
BGIBMGA013473	comp12900_c0_seq1	YN	0.0236421	0.074069	0.31919	0.00702173	2e-135	gi|512908216|ref|XP_004926627.1| PREDICTED: heterogeneous nuclear ribonucleoprotein H-like [Bombyx mori]	GO:0000166	GO:0003676
BGIBMGA006726	comp13308_c0_seq1	YN	0.00366892	0.0115067	0.318851	0.214206	0	gi|168823407|ref|NP_001108337.1| death related ced-3/Nedd2-like protein [Bombyx mori]_x0001_gi|164605307|dbj|BAF98475.1| initiator caspase dredd [Bombyx mori]	GO:0030693	GO:0008234	GO:0006508	GO:0004197	GO:0006915
BGIBMGA003672	comp13769_c0_seq1	YN	0.00654437	0.0205319	0.318741	0.00195334	2e-130	gi|499006024|ref|XP_004535722.1| PREDICTED: mucin-17-like isoform X4 [Ceratitis capitata]	GO:0046872	GO:0005622	GO:0008270	GO:0003676
BGIBMGA007349	comp15925_c0_seq1	YN	0.0165358	0.0520045	0.317968	0.00333968	0	gi|512896628|ref|XP_004923957.1| PREDICTED: 60 kDa heat shock protein, mitochondrial-like [Bombyx mori]	GO:0006457	GO:0044267	GO:0005524	GO:0005515	GO:0000166	GO:0005737	GO:0042026
BGIBMGA013988	comp11970_c0_seq1	YN	0.0181631	0.0571546	0.317788	0.00407333	0	gi|512936600|ref|XP_004933557.1| PREDICTED: alpha-galactosidase A-like [Bombyx mori]	GO:0004553	GO:0016787	GO:0008152	GO:0005975	GO:0003824	GO:0016798
BGIBMGA007553	comp18441_c0_seq1	YN	0.0199668	0.0628386	0.317747	0.032473	6e-161	gi|148298782|ref|NP_001091747.1| C-type lectin 16 precursor [Bombyx mori]_x0001_gi|114796717|gb|ABI79325.1| C-type lectin [Bombyx mori]	GO:0030246	GO:0005529	GO:0005488
BGIBMGA010069	comp22870_c0_seq1	YN	0.0197234	0.0620748	0.317736	0.0152821	4e-95	gi|512893897|ref|XP_004923295.1| PREDICTED: acyl-CoA synthetase short-chain family member 3, mitochondrial-like [Bombyx mori]	GO:0008152	GO:0003824
BGIBMGA005011	comp11427_c0_seq2	YN	0.00364428	0.0114713	0.317688	0.600579	3e-09	gi|108880253|gb|EAT44478.1| AAEL004169-PA [Aedes aegypti]
BGIBMGA006909	comp16361_c0_seq5	YN	0.0229229	0.0721587	0.317674	1.01835e-07	0	gi|512893617|ref|XP_004923226.1| PREDICTED: DEP domain-containing protein 5-like [Bombyx mori]	GO:0035556	GO:0007242
BGIBMGA000081	comp11833_c0_seq1	YN	0.00744085	0.0234242	0.317657	0.367557	2e-78	gi|512893327|ref|XP_004923153.1| PREDICTED: DNA polymerase epsilon subunit 3-like [Bombyx mori]	GO:0003677	GO:0046982	GO:0005622	GO:0043565
BGIBMGA005605	comp13800_c0_seq1	YN	0.0256882	0.0809623	0.317286	0.00010275	0	gi|512888057|ref|XP_004922024.1| PREDICTED: facilitated trehalose transporter Tret1-like [Bombyx mori]	GO:0016020	GO:0006810	GO:0055085	GO:0016021	GO:0022857	GO:0005215
BGIBMGA011707	comp13440_c0_seq1	YN	0.0268783	0.0848174	0.316896	0.0116772	0	gi|114052837|ref|NP_001040495.1| epimerase family protein SDR39U1 [Bombyx mori]_x0001_gi|95103134|gb|ABF51508.1| C14orf124 protein [Bombyx mori]
BGIBMGA008531	comp11972_c0_seq1	YN	0.00441043	0.0139225	0.316785	0.600557	3e-52	gi|114051980|ref|NP_001040200.1| Myb-MuvB complex subunit Lin-52 [Bombyx mori]_x0001_gi|87248367|gb|ABD36236.1| Myb-MuvB complex subunit Lin-52 [Bombyx mori]	GO:0006351	GO:0070176	GO:0007049
BGIBMGA008021	comp13145_c0_seq1	YN	0.00777224	0.0245365	0.316763	0.0916442	0	gi|512892293|ref|XP_004922896.1| PREDICTED: caspase-8-like [Bombyx mori]
BGIBMGA000847	comp35276_c0_seq1	YN	0.00631999	0.0199572	0.316678	0.601193		no hits
BGIBMGA010290	comp597_c0_seq1	YN	0.0152502	0.0482519	0.316055	0.00921219	0	gi|512927838|ref|XP_004931435.1| PREDICTED: apyrase-like [Bombyx mori]	GO:0046872	GO:0016787	GO:0000166	GO:0009166	GO:0016788
BGIBMGA013656	comp16103_c1_seq1	YN	0.0209637	0.0663686	0.315868	0.00949037	0	gi|512911327|ref|XP_004927384.1| PREDICTED: solute carrier family 2, facilitated glucose transporter member 6-like [Bombyx mori]	GO:0006810	GO:0055085	GO:0016021	GO:0022857	GO:0005215
BGIBMGA005571	comp12546_c0_seq1	YN	0.00907343	0.0287904	0.315155	0.0905261	5e-113	gi|512888136|ref|XP_004922039.1| PREDICTED: zinc finger protein 235-like [Bombyx mori]	GO:0046872	GO:0005622	GO:0008270	GO:0003676
BGIBMGA002915	comp12561_c0_seq1	YN	0.00236192	0.00750299	0.314797	0.598924	1e-129	gi|512885585|ref|XP_004921618.1| PREDICTED: X-box-binding protein 1-like [Bombyx mori]	GO:0003677	GO:0005634	GO:0006355	GO:0043565	GO:0045449	GO:0003700	GO:0046983
BGIBMGA007558	comp13801_c0_seq1	YN	0.0123666	0.0393185	0.314525	0.000124431	0	gi|512899354|ref|XP_004924623.1| PREDICTED: inter-alpha-trypsin inhibitor heavy chain H4-like [Bombyx mori]
BGIBMGA000813	comp13867_c0_seq1	YN	0.0179078	0.0570012	0.314165	0.00535793	0	gi|512903874|ref|XP_004925724.1| PREDICTED: retinol dehydrogenase 13-like isoform X1 [Bombyx mori]_x0001_gi|512903878|ref|XP_004925725.1| PREDICTED: retinol dehydrogenase 13-like isoform X2 [Bombyx mori]	GO:0008152	GO:0055114	GO:0016491
BGIBMGA008416	comp16168_c0_seq2	YN	0.00494887	0.0157581	0.314052	0.599463	3e-56	gi|512914445|ref|XP_004928144.1| PREDICTED: cytochrome b5-like isoform X1 [Bombyx mori]	GO:0046872	GO:0020037
BGIBMGA002429	comp17087_c0_seq1	YN	0.0026636	0.0084826	0.314007	0.599078	1e-116	gi|60592747|dbj|BAD90848.1| cyclophilin-like protein [Bombyx mori]	GO:0006457	GO:0003755	GO:0016853	GO:0000413
BGIBMGA005742	comp22565_c0_seq1	YN	0.00258159	0.00825125	0.312872	0.598233	4e-146	gi|512896449|ref|XP_004923914.1| PREDICTED: uncharacterized protein LOC101744356, partial [Bombyx mori]	GO:0006184	GO:0006955	GO:0005525	GO:0003924
BGIBMGA003393	comp8294_c0_seq1	YN	0.00353096	0.011317	0.312004	0.222855	0	gi|512893029|ref|XP_004923080.1| PREDICTED: uncharacterized threonine-rich GPI-anchored glycoprotein PJ4664.02-like [Bombyx mori]
BGIBMGA007173	comp13408_c0_seq1	YN	0.029911	0.0960833	0.311303	0.000319495	0	gi|512901098|ref|XP_004925051.1| PREDICTED: syntaxin-18-like [Bombyx mori]	GO:0016020	GO:0005515	GO:0016192
BGIBMGA011822	comp10899_c0_seq1	YN	0.0121628	0.0390768	0.311255	0.00126852	0	gi|512928274|ref|XP_004931539.1| PREDICTED: nucleolar GTP-binding protein 2-like [Bombyx mori]	GO:0005730	GO:0005622	GO:0005525
BGIBMGA009935	comp11067_c0_seq2	YN	0.00490693	0.0157803	0.310953	0.363331	3e-131	gi|169234684|ref|NP_001108463.1| glutathione S-transferase theta 1 [Bombyx mori]_x0001_gi|154000788|gb|ABS56975.1| glutathione S-transferase 8 [Bombyx mori]_x0001_gi|588479856|dbj|BAO51944.1| theta-class glutathione transferase [Bombyx mori]
BGIBMGA001092	comp2891_c0_seq1	YN	0.0305418	0.0982225	0.310945	0.0187576	7e-07	gi|108869666|gb|EAT33891.1| AAEL013840-PA [Aedes aegypti]	GO:0016020	GO:0008083
BGIBMGA000424	comp15122_c0_seq1	YN	0.00978612	0.0315087	0.310585	0.126134	3e-129	gi|512929961|ref|XP_004931952.1| PREDICTED: elongation of very long chain fatty acids protein AAEL008004-like isoform X2 [Bombyx mori]	GO:0016020	GO:0006631	GO:0016021	GO:0016740	GO:0006633	GO:0006629
BGIBMGA005055	comp27727_c0_seq1	YN	0.0116424	0.0374884	0.310561	0.36359	2e-113	gi|512886919|ref|XP_004921836.1| PREDICTED: putative helicase mov-10-B.1-like [Bombyx mori]
BGIBMGA006709	comp15216_c0_seq1	YN	0.00347828	0.0112451	0.309315	0.597324	3e-87	gi|512923536|ref|XP_004930376.1| PREDICTED: thioredoxin domain-containing protein 17-like [Bombyx mori]	GO:0045454
BGIBMGA009970	comp8603_c0_seq1	YN	0.0169709	0.0549896	0.308619	0.00142971	0	gi|512907528|ref|XP_004926465.1| PREDICTED: PDZ and LIM domain protein Zasp-like [Bombyx mori]	GO:0046872	GO:0005515	GO:0008270
BGIBMGA014198	comp13235_c0_seq1	YN	0.0145461	0.0471355	0.308601	0.0162722	0	gi|512912644|ref|XP_004927708.1| PREDICTED: apyrase-like [Bombyx mori]	GO:0016787	GO:0009166
BGIBMGA011311	comp13338_c0_seq2	YN	0.00938171	0.0304078	0.308529	0.00806103	0	gi|443429433|gb|AGC92717.1| haspin-like protein [Heliconius erato]	GO:0005524	GO:0004672	GO:0006468	GO:0016772
BGIBMGA011911	comp27250_c0_seq1	YN	0.00336743	0.0109151	0.308511	0.596832	0	gi|189240361|ref|XP_973209.2| PREDICTED: similar to AGAP006059-PA [Tribolium castaneum]	GO:0005515
BGIBMGA013340	comp12663_c0_seq1	YN	0.00732189	0.0237613	0.308144	0.598125	1e-133	gi|525343123|ref|NP_001266320.1| dihydrofolate reductase-like [Bombyx mori]_x0001_gi|400234900|gb|AFP74113.1| dihydrofolate reductase [Bombyx mori]	GO:0050661	GO:0009165	GO:0055114	GO:0006545	GO:0004146
BGIBMGA006906	comp15953_c0_seq1	YN	0.0229463	0.0745201	0.30792	1.22314e-07	0	gi|512893636|ref|XP_004923230.1| PREDICTED: sorting nexin-13-like [Bombyx mori]	GO:0006886	GO:0005515	GO:0007154	GO:0043547	GO:0007242	GO:0035091
BGIBMGA005169	comp6918_c0_seq1	YN	0.0280293	0.091085	0.307726	0.0730412	3e-68	gi|114052188|ref|NP_001040463.1| transcription initiation factor IIA gamma chain [Bombyx mori]_x0001_gi|95102994|gb|ABF51438.1| transcription initiation factor IIA gamma chain [Bombyx mori]	GO:0005672	GO:0005634	GO:0006355	GO:0006351	GO:0003702	GO:0006367
BGIBMGA009742	comp27378_c0_seq1	YN	0.01107	0.0360243	0.307292	0.14757	1e-33	gi|307197228|gb|EFN78547.1| Ras-related protein RabJ [Harpegnathos saltator]
BGIBMGA000129	comp9703_c0_seq1	YN	0.0111688	0.0363641	0.307139	0.348157	1e-72	gi|357628081|gb|EHJ77532.1| actin-depolymerizing factor 1 [Danaus plexippus]	GO:0003779	GO:0015629	GO:0005622	GO:0030042
BGIBMGA004010	comp14568_c0_seq1	YN	0.02741	0.0892613	0.307076	5.20397e-05	0	gi|512889970|ref|XP_004922419.1| PREDICTED: sorting nexin-2-like [Bombyx mori]	GO:0007186	GO:0030904	GO:0042147	GO:0007154	GO:0035091	GO:0006886	GO:0005515	GO:0016021	GO:0007242
BGIBMGA009790	comp5820_c0_seq1	YN	0.0217064	0.0707915	0.306624	0.00511637	1e-128	gi|112983368|ref|NP_001036998.1| carotenoid-binding protein isoform 1 [Bombyx mori]_x0001_gi|74835146|dbj|BAE44461.1| putative cholesterol transporter BmStart1 [Bombyx mori]_x0001_gi|74835151|dbj|BAE44462.1| putative cholesterol transporter BmStart1 [Bombyx mori]	GO:0003677	GO:0008170	GO:0006306
BGIBMGA005459	comp14296_c0_seq1	YN	0.00852081	0.0277924	0.306588	0.0189854	0	gi|512930747|ref|XP_004932136.1| PREDICTED: putative methyltransferase NSUN6-like [Bombyx mori]	GO:0003723	GO:0008168	GO:0032259
BGIBMGA003727	comp14374_c0_seq1	YN	0.00969664	0.031659	0.306284	0.0156724	0	gi|512922781|ref|XP_004930201.1| PREDICTED: exostosin-1-like [Bombyx mori]	GO:0016020	GO:0005783	GO:0015012	GO:0016758	GO:0031227
BGIBMGA012625	comp14986_c0_seq3	YN	0.0208056	0.0679584	0.306152	0.00134974	0	gi|512906498|ref|XP_004926211.1| PREDICTED: protein KRI1 homolog [Bombyx mori]
BGIBMGA003462	comp13225_c1_seq1	YN	0.00179484	0.0058682	0.305859	0.595252	0	gi|109706823|gb|ABG42998.1| splicing factor 45 [Bombyx mori]	GO:0000166	GO:0005622	GO:0003676
BGIBMGA008506	comp21548_c0_seq1	YN	0.00165741	0.00542556	0.305481	0.595077	0	gi|512915566|ref|XP_004928420.1| PREDICTED: serine/threonine-protein kinase PAK mbt-like [Bombyx mori]	GO:0016310	GO:0005524	GO:0016301	GO:0006468	GO:0004713	GO:0008154	GO:0004674	GO:0005515	GO:0005083	GO:0000166	GO:0004672	GO:0015629	GO:0016740	GO:0006461	GO:0016772
BGIBMGA006357	comp9153_c0_seq1	YN	0.0183847	0.0602094	0.305346	0.000256853	0	gi|512924540|ref|XP_004930620.1| PREDICTED: probable ATP-dependent RNA helicase pitchoune-like [Bombyx mori]	GO:0003723	GO:0008152	GO:0005524	GO:0004386	GO:0008026	GO:0003676	GO:0016787	GO:0000166	GO:0006200
BGIBMGA005500	comp14685_c0_seq1	YN	0.0207551	0.0679797	0.305314	3.3627e-05	0	gi|512931427|ref|XP_004932300.1| PREDICTED: beta-glucuronidase-like [Bombyx mori]	GO:0015986	GO:0004553	GO:0006508	GO:0008237	GO:0045263	GO:0008270	GO:0005975	GO:0015078
BGIBMGA003712	comp6690_c0_seq1	YN	0.0153792	0.0504228	0.305006	0.0186344	7e-153	gi|512922676|ref|XP_004930175.1| PREDICTED: uncharacterized protein C15orf26-like [Bombyx mori]
BGIBMGA011343	comp13995_c0_seq1	YN	0.00366643	0.0120239	0.304928	0.0287045	0	gi|512925365|ref|XP_004930821.1| PREDICTED: LOW QUALITY PROTEIN: PHD and RING finger domain-containing protein 1-like [Bombyx mori]	GO:0046872	GO:0005515	GO:0006355	GO:0008270
BGIBMGA000168	comp17849_c0_seq1	YN	0.0122323	0.0401475	0.304684	0.360495	0	gi|512893517|ref|XP_004923201.1| PREDICTED: putative uncharacterized protein DDB_G0282499-like [Bombyx mori]
BGIBMGA001594	comp15781_c2_seq1	YN	0.0170524	0.0559743	0.304647	0.00738197	0	gi|357615905|gb|EHJ69896.1| putative phosphatidylinositol-4-phosphate 5-kinase, type II, beta isoform 1 [Danaus plexippus]	GO:0016307	GO:0046488	GO:0016308	GO:0046854
BGIBMGA012102	comp12377_c0_seq1	YN	0.00332969	0.0109485	0.304122	0.595139	1e-90	gi|512933968|ref|XP_004932921.1| PREDICTED: mediator of RNA polymerase II transcription subunit 10-like isoform X1 [Bombyx mori]	GO:0006357	GO:0001104	GO:0016592
BGIBMGA005937	comp12088_c0_seq3	YN	0.00594878	0.0195844	0.303751	0.359363	8e-39	gi|118788823|ref|XP_317011.3| AGAP008432-PA [Anopheles gambiae str. PEST]_x0001_gi|116122930|gb|EAA12719.3| AGAP008432-PA [Anopheles gambiae str. PEST]
BGIBMGA001471	comp4657_c0_seq1	YN	0.00296514	0.0097644	0.303669	0.594829	9e-102	gi|112984352|ref|NP_001037209.1| ribosomal protein S15 [Bombyx mori]_x0001_gi|51863351|gb|AAU11820.1| ribosomal protein S15 [Bombyx mori]_x0001_gi|54609313|gb|AAV34872.1| ribosomal protein S15 [Bombyx mori]	GO:0005840	GO:0003723	GO:0030529	GO:0005622	GO:0006412	GO:0003735	GO:0015935
BGIBMGA010210	comp13825_c0_seq3	YN	0.00948883	0.0312671	0.303477	0.135373	2e-133	gi|512927266|ref|XP_004931291.1| PREDICTED: cation transport regulator-like protein 2-like isoform X1 [Bombyx mori]_x0001_gi|512927269|ref|XP_004931292.1| PREDICTED: cation transport regulator-like protein 2-like isoform X2 [Bombyx mori]
BGIBMGA014228	comp3917_c0_seq1	YN	0.0252897	0.0833913	0.303265	0.0437172	2e-20	gi|189240756|ref|XP_968999.2| PREDICTED: similar to zinc knuckle domain protein [Tribolium castaneum]
BGIBMGA008873	comp11552_c0_seq1	YN	0.0194905	0.0643929	0.302681	0.00257494	0	gi|512929583|ref|XP_004931857.1| PREDICTED: LOW QUALITY PROTEIN: probable trans-2-enoyl-CoA reductase, mitochondrial-like [Bombyx mori]	GO:0046872	GO:0005509	GO:0005622	GO:0008270	GO:0055114	GO:0016491
BGIBMGA004738	comp14119_c0_seq1	YN	0.00800391	0.0264503	0.302602	0.134942	1e-115	gi|512897202|ref|XP_004924096.1| PREDICTED: B(0,+)-type amino acid transporter 1-like [Bombyx mori]	GO:0016020	GO:0055085	GO:0006865	GO:0016021	GO:0003333	GO:0015171
BGIBMGA005304	comp12432_c0_seq1	YN	0.00354332	0.0117212	0.302301	0.0851697	0	gi|512931090|ref|XP_004932222.1| PREDICTED: uncharacterized protein PF11_0213-like [Bombyx mori]	GO:0016740
BGIBMGA002890	comp10626_c0_seq1	YN	0.00272108	0.00900465	0.302186	0.594273	2e-113	gi|512885447|ref|XP_004921596.1| PREDICTED: apolipoprotein D-like [Bombyx mori]
BGIBMGA006997	comp13314_c0_seq1	YN	0.00832344	0.0275678	0.301926	0.000452718	0	gi|512932445|ref|XP_004932546.1| PREDICTED: uncharacterized protein LOC101735977 isoform X1 [Bombyx mori]	GO:0000214	GO:0006388	GO:0000213
BGIBMGA000528	comp12803_c0_seq2	YN	0.0198938	0.066021	0.301325	2.13407e-09	0	gi|512921473|ref|XP_004929886.1| PREDICTED: eukaryotic translation initiation factor 4 gamma 3-like [Bombyx mori]	GO:0016070	GO:0003723	GO:0005515
BGIBMGA011111	comp12997_c1_seq2	YN	0.0184614	0.0613546	0.300897	0.0038259	0	gi|512905648|ref|XP_004925997.1| PREDICTED: zinc finger protein 658-like [Bombyx mori]	GO:0046872	GO:0005622	GO:0008270	GO:0003676
BGIBMGA008701	comp30840_c0_seq1	YN	0.0113915	0.0379149	0.30045	0.35802	2e-29	gi|530605246|ref|XP_005294352.1| PREDICTED: uncharacterized protein LOC101948872 isoform X1 [Chrysemys picta bellii]_x0001_gi|530605248|ref|XP_005294353.1| PREDICTED: uncharacterized protein LOC101948872 isoform X2 [Chrysemys picta bellii]	GO:0003676	GO:0046983
BGIBMGA007473	comp11955_c0_seq1	YN	0.0240988	0.0803838	0.299797	2.81669e-05	0	gi|512906954|ref|XP_004926323.1| PREDICTED: tudor and KH domain-containing protein-like [Bombyx mori]	GO:0003723	GO:0003676
BGIBMGA008774	comp15152_c0_seq1	YN	0.00212461	0.00708914	0.299699	0.0898074	0	gi|572318121|ref|XP_006624638.1| PREDICTED: uncharacterized protein LOC102680872 isoform X1 [Apis dorsata]_x0001_gi|572318123|ref|XP_006624639.1| PREDICTED: uncharacterized protein LOC102680872 isoform X2 [Apis dorsata]	GO:0005515
BGIBMGA009916	comp16653_c5_seq1	YN	0.00233561	0.00779399	0.299668	0.236809	3e-136	gi|512895476|ref|XP_004923681.1| PREDICTED: transmembrane protein 222-like [Bombyx mori]
BGIBMGA005408	comp16435_c0_seq2	YN	0.0165676	0.0553755	0.299186	0.0125678	0	gi|512930465|ref|XP_004932074.1| PREDICTED: histidine protein methyltransferase 1 homolog [Bombyx mori]
BGIBMGA003815	comp13978_c0_seq1	YN	0.0206953	0.0692358	0.298911	0.000222082	5e-180	gi|389615075|dbj|BAM20532.1| dihydrolipoamide succinyltransferase component of 2-oxoglutarate dehydrogenase, partial [Papilio polytes]	GO:0008415	GO:0006099	GO:0045252	GO:0016746	GO:0008152	GO:0004149	GO:0016740
BGIBMGA011508	comp8234_c0_seq1	YN	0.0013337	0.00446682	0.29858	0.59221	4e-175	gi|170039755|ref|XP_001847689.1| T-complex protein 1 subunit theta [Culex quinquefasciatus]_x0001_gi|167863368|gb|EDS26751.1| T-complex protein 1 subunit theta [Culex quinquefasciatus]	GO:0006457	GO:0044267	GO:0005524	GO:0005515	GO:0000166	GO:0051082	GO:0005737
BGIBMGA005984	comp5878_c0_seq1	YN	0.0163502	0.0548216	0.298244	0.0891177	0	gi|512919401|ref|XP_004929366.1| PREDICTED: LOW QUALITY PROTEIN: protein eyes shut-like [Bombyx mori]
BGIBMGA000826	comp13793_c0_seq1	YN	0.0151987	0.0509832	0.298113	7.94028e-06	0	gi|512912319|ref|XP_004927626.1| PREDICTED: melanotransferrin-like [Bombyx mori]	GO:0006879	GO:0006826	GO:0005576	GO:0008199
BGIBMGA004489	comp10873_c0_seq1	YN	0.00131273	0.00440739	0.297847	0.591906	0	gi|512890854|ref|XP_004922585.1| PREDICTED: probable enoyl-CoA hydratase, mitochondrial-like [Bombyx mori]	GO:0008152	GO:0003824
BGIBMGA006727	comp1812_c0_seq1	YN	0.00158151	0.00531218	0.297713	0.59202	0	gi|512923602|ref|XP_004930392.1| PREDICTED: FGGY carbohydrate kinase domain-containing protein-like isoform X1 [Bombyx mori]	GO:0005975	GO:0016773
BGIBMGA002643	comp4413_c0_seq2	YN	0.020714	0.0696338	0.297471	9.6973e-08	0	gi|512931527|ref|XP_004932325.1| PREDICTED: phosphatidate phosphatase LPIN2-like [Bombyx mori]
BGIBMGA012878	comp13786_c0_seq1	YN	0.0112706	0.0379705	0.296824	0.0213843	0	gi|187281627|ref|NP_001119719.1| K3 protein [Bombyx mori]	GO:0005515
BGIBMGA001863	comp6284_c1_seq1	YN	0.026428	0.08907	0.29671	0.0069699	0	gi|512936126|ref|XP_004933443.1| PREDICTED: transcriptional regulator ATRX homolog isoform X1 [Bombyx mori]_x0001_gi|512936130|ref|XP_004933444.1| PREDICTED: transcriptional regulator ATRX homolog isoform X2 [Bombyx mori]
BGIBMGA005487	comp11683_c0_seq1	YN	0.00665268	0.0224615	0.296181	0.128697	8e-129	gi|512930950|ref|XP_004932187.1| PREDICTED: methyltransferase-like protein 16-like isoform X2 [Bombyx mori]	GO:0008168	GO:0032259
BGIBMGA007773	comp12431_c0_seq1	YN	0.00388844	0.0131323	0.296098	0.0829163		no hits
BGIBMGA013149	comp15177_c0_seq1	YN	0.00823043	0.0279444	0.294529	0.00786594	0	gi|512909355|ref|XP_004926900.1| PREDICTED: protein DGCR14 homolog [Bombyx mori]
BGIBMGA001257	comp17681_c0_seq1	YN	0.00530362	0.0180402	0.293989	0.0800378	0	gi|512913602|ref|XP_004927937.1| PREDICTED: pyridine nucleotide-disulfide oxidoreductase domain-containing protein 1-like [Bombyx mori]	GO:0055114	GO:0016491
BGIBMGA005562	comp13025_c0_seq2	YN	0.0281542	0.0958625	0.293693	2.89505e-08	0	gi|512888160|ref|XP_004922043.1| PREDICTED: uncharacterized protein KIAA0195-like [Bombyx mori]
BGIBMGA000237	comp16732_c0_seq2	YN	0.0164875	0.0561467	0.29365	1.20436e-07	0	gi|512930086|ref|XP_004931981.1| PREDICTED: folliculin-interacting protein 2-like isoform X1 [Bombyx mori]
BGIBMGA003034	comp14935_c0_seq1	YN	0.00612386	0.0208912	0.293131	0.0503913	0	gi|512925676|ref|XP_004930897.1| PREDICTED: rab3 GTPase-activating protein catalytic subunit-like [Bombyx mori]
BGIBMGA009111	comp13072_c0_seq1	YN	0.00576249	0.0196808	0.292797	0.0639251	0	gi|512898557|ref|XP_004924427.1| PREDICTED: G patch domain and ankyrin repeat-containing protein 1 homolog [Bombyx mori]	GO:0005622	GO:0003676
BGIBMGA009978	comp11619_c1_seq2	YN	0.0285777	0.0977321	0.292409	0.00121173	0	gi|512907524|ref|XP_004926464.1| PREDICTED: nucleolin 2-like [Bombyx mori]
BGIBMGA014378	comp2058_c0_seq1	YN	0.0214493	0.0734235	0.292131	0.000941651	0	gi|512911040|ref|XP_004927318.1| PREDICTED: lipase 3-like [Bombyx mori]	GO:0003824
BGIBMGA007744	comp11607_c0_seq1	YN	0.00594281	0.0203437	0.292121	0.237765	5e-44	gi|512915844|ref|XP_004928487.1| PREDICTED: DNA replication complex GINS protein SLD5-like [Bombyx mori]
BGIBMGA010173	comp10212_c0_seq1	YN	0.00141436	0.00484207	0.292097	0.589571	0	gi|512927199|ref|XP_004931275.1| PREDICTED: 39S ribosomal protein L19, mitochondrial-like [Bombyx mori]	GO:0005840	GO:0005622	GO:0006412	GO:0003735
BGIBMGA000936	comp5571_c0_seq1	YN	0.00181989	0.00624297	0.29151	0.589495	6e-172	gi|512913355|ref|XP_004927876.1| PREDICTED: E3 ubiquitin-protein ligase BRE1-like isoform X1 [Bombyx mori]	GO:0009052	GO:0004751
BGIBMGA006672	comp10853_c0_seq1	YN	0.00591147	0.0203169	0.290963	0.12999	0	gi|512923954|ref|XP_004930479.1| PREDICTED: shootin-1-like [Bombyx mori]	GO:0005634	GO:0006355	GO:0003700
BGIBMGA010207	comp13270_c0_seq1	YN	0.0112099	0.0385798	0.290564	0.0429785	2e-152	gi|512927259|ref|XP_004931289.1| PREDICTED: tRNA (adenine(58)-N(1))-methyltransferase catalytic subunit TRMT61A-like [Bombyx mori]	GO:0030488	GO:0031515	GO:0016429
BGIBMGA003451	comp14418_c0_seq1	YN	0.00627568	0.0215989	0.290555	0.21155	7e-148	gi|114051493|ref|NP_001040302.1| guanylate kinase [Bombyx mori]_x0001_gi|87248153|gb|ABD36129.1| guanylate kinase [Bombyx mori]	GO:0005524	GO:0005515	GO:0046939	GO:0000166	GO:0017111	GO:0006163	GO:0004385
BGIBMGA000756	comp7756_c0_seq1	YN	0.00293669	0.0101101	0.29047	0.589542	3e-146	gi|512903893|ref|XP_004925728.1| PREDICTED: protein RRP5 homolog [Bombyx mori]	GO:0003723
BGIBMGA001646	comp16960_c0_seq1	YN	0.010321	0.0355493	0.290329	1.87755e-11	0	gi|238846408|gb|ACR61720.1| triglyceride lipase [Manduca sexta]	GO:0046872
BGIBMGA003961	comp12300_c0_seq1	YN	0.00796491	0.0274707	0.289942	0.00345532	0	gi|512907379|ref|XP_004926427.1| PREDICTED: nuclear protein localization protein 4 homolog [Bombyx mori]	GO:0005622	GO:0008270
BGIBMGA001147	comp17869_c0_seq1	YN	0.0105617	0.0364446	0.289801	0.00127789	0	gi|512913984|ref|XP_004928028.1| PREDICTED: facilitated trehalose transporter Tret1-like [Bombyx mori]	GO:0016020	GO:0006810	GO:0055085	GO:0016021	GO:0022857	GO:0022891	GO:0005215
BGIBMGA004967	comp111_c1_seq1	YN	0.0240842	0.0831274	0.289727	0.000786463	0	gi|512899196|ref|XP_004924583.1| PREDICTED: Down syndrome cell adhesion molecule-like protein Dscam2-like [Bombyx mori]	GO:0005515
BGIBMGA005067	comp9421_c0_seq3	YN	0.00534059	0.0184357	0.289687	0.159378		no hits
BGIBMGA000202	comp10949_c0_seq1	YN	0.00317146	0.0109593	0.289385	0.589249		no hits
BGIBMGA013599	comp6550_c0_seq1	YN	0.0144711	0.0500106	0.28936	0.104718		no hits
BGIBMGA008001	comp15645_c0_seq2	YN	0.0221001	0.0764088	0.289234	4.55366e-05	0	gi|512892438|ref|XP_004922931.1| PREDICTED: myc box-dependent-interacting protein 1-like [Bombyx mori]	GO:0005515	GO:0031072	GO:0005737
BGIBMGA003048	comp11677_c0_seq1	YN	0.00552093	0.0191094	0.288912	0.197301	2e-129	gi|114052092|ref|NP_001040214.1| signal peptidase complex subunit 2 [Bombyx mori]_x0001_gi|87248409|gb|ABD36257.1| signal peptidase complex subunit 2 [Bombyx mori]	GO:0005792	GO:0006508	GO:0008233	GO:0009003	GO:0016021	GO:0005787	GO:0006465
BGIBMGA001628	comp11783_c0_seq2	YN	0.00738915	0.0256341	0.288255	0.136494	2e-108	gi|512889390|ref|XP_004922267.1| PREDICTED: zinc finger protein 62-like [Bombyx mori]	GO:0046872	GO:0005622	GO:0008270
BGIBMGA007687	comp8173_c0_seq1	YN	0.00437955	0.0151969	0.288187	0.350573		no hits
BGIBMGA002842	comp1511_c0_seq1	YN	0.0136668	0.0474299	0.288147	0.105176	1e-83	gi|108875395|gb|EAT39620.1| AAEL008608-PA [Aedes aegypti]
BGIBMGA003007	comp12611_c0_seq1	YN	0.00658915	0.0228802	0.287984	0.210548	0	gi|512925865|ref|XP_004930942.1| PREDICTED: KDEL motif-containing protein 1-like isoform X1 [Bombyx mori]
BGIBMGA012761	comp12625_c0_seq2	YN	0.00465431	0.016168	0.287871	0.136374	0	gi|512917973|ref|XP_004929017.1| PREDICTED: 2-methoxy-6-polyprenyl-1,4-benzoquinol methylase, mitochondrial-like isoform X1 [Bombyx mori]	GO:0008168	GO:0032259
BGIBMGA002510	comp12249_c0_seq1	YN	0.0155853	0.0541935	0.287586	0.00560098	6e-07	gi|572271275|ref|XP_006613590.1| PREDICTED: protein PFF0380w-like [Apis dorsata]
BGIBMGA010137	comp6233_c0_seq2	YN	0.00840525	0.0292427	0.287431	0.125786	0	gi|512927464|ref|XP_004931341.1| PREDICTED: uncharacterized protein LOC101745257 isoform X1 [Bombyx mori]_x0001_gi|512927468|ref|XP_004931342.1| PREDICTED: uncharacterized protein LOC101745257 isoform X2 [Bombyx mori]
BGIBMGA011939	comp15153_c0_seq1	YN	0.00379016	0.013192	0.287308	0.210072	0	gi|512897456|ref|XP_004924157.1| PREDICTED: putative inositol monophosphatase 3-like [Bombyx mori]	GO:0004437	GO:0046854
BGIBMGA003973	comp16863_c0_seq1	YN	0.00947174	0.0329776	0.287218	8.6109e-06	5e-07	gi|571548383|ref|XP_006561665.1| PREDICTED: titin-like [Apis mellifera]
BGIBMGA010229	comp4759_c0_seq1	YN	0.00328777	0.0114506	0.287127	0.3499	0	gi|512927404|ref|XP_004931326.1| PREDICTED: uncharacterized protein C31H12.03c-like [Bombyx mori]	GO:0003677	GO:0006412	GO:0003676
BGIBMGA005269	comp16889_c0_seq2	YN	0.0266007	0.0926618	0.287072	4.70908e-12	0	gi|512897300|ref|XP_004924119.1| PREDICTED: NFX1-type zinc finger-containing protein 1-like [Bombyx mori]
BGIBMGA008887	comp7649_c0_seq1	YN	0.00444463	0.0154912	0.286913	0.239493	1e-52	gi|389609475|dbj|BAM18349.1| glutaredoxin, putative [Papilio xuthus]	GO:0015035	GO:0009055	GO:0055114	GO:0045454
BGIBMGA009215	comp28085_c0_seq1	YN	0.0135945	0.0474509	0.286497	0.350621		no hits	GO:0008270	GO:0003676
BGIBMGA013389	comp33742_c0_seq1	YN	0.0166701	0.0582534	0.286165	0.107966	3e-91	gi|512895175|ref|XP_004923609.1| PREDICTED: zinc finger protein rotund-like [Bombyx mori]
BGIBMGA005425	comp8742_c0_seq1	YN	0.002705	0.00945459	0.286104	0.587661	1e-113	gi|114050835|ref|NP_001040407.1| ubiquitin-conjugating enzyme E2 [Bombyx mori]_x0001_gi|95102776|gb|ABF51329.1| ubiquitin-conjugating enzyme E2 isoform 1 [Bombyx mori]	GO:0043687	GO:0008152	GO:0019787	GO:0006512	GO:0051246	GO:0016874	GO:0004842	GO:0006464	GO:0016881	GO:0019789
BGIBMGA000853	comp14481_c0_seq2	YN	0.0108944	0.0380836	0.286066	9.91112e-06	0	gi|512914330|ref|XP_004928115.1| PREDICTED: LOW QUALITY PROTEIN: histone acetyltransferase p300-like [Bombyx mori]	GO:0005634	GO:0004402	GO:0006355	GO:0016573	GO:0055114	GO:0005515	GO:0003713	GO:0003712	GO:0008270	GO:0000123	GO:0003995	GO:0045449
BGIBMGA003001	comp15419_c0_seq2	YN	0.0112461	0.0394191	0.285297	0.0232173	0	gi|512925924|ref|XP_004930956.1| PREDICTED: nucleolar complex protein 2 homolog isoform X1 [Bombyx mori]_x0001_gi|512925928|ref|XP_004930957.1| PREDICTED: nucleolar complex protein 2 homolog isoform X2 [Bombyx mori]	GO:0005554
BGIBMGA006118	comp13224_c0_seq1	YN	0.00853251	0.0299188	0.285189	0.0494411	0	gi|512918586|ref|XP_004929170.1| PREDICTED: probable RNA polymerase II nuclear localization protein SLC7A6OS-like [Bombyx mori]
BGIBMGA005699	comp8920_c1_seq1	YN	0.0110629	0.0387937	0.285174	0.0838138	2e-118	gi|512910572|ref|XP_004927205.1| PREDICTED: 7,8-dihydro-8-oxoguanine triphosphatase-like [Bombyx mori]	GO:0006281	GO:0016787	GO:0008413
BGIBMGA008870	comp15557_c0_seq1	YN	0.00404885	0.0142025	0.285081	0.127755	0	gi|512929329|ref|XP_004931793.1| PREDICTED: arginyl-tRNA--protein transferase 1-like [Bombyx mori]	GO:0016598	GO:0016746	GO:0042176	GO:0016740	GO:0004057
BGIBMGA005388	comp16285_c0_seq1	YN	0.00594679	0.0208699	0.284945	0.348867	4e-95	gi|512930473|ref|XP_004932076.1| PREDICTED: transmembrane protein 19-like [Bombyx mori]	GO:0016021
BGIBMGA000393	comp16247_c1_seq1	YN	0.0059666	0.0209415	0.284917	0.127667		no hits
BGIBMGA000242	comp2324_c0_seq1	YN	0.00421823	0.014835	0.284344	0.587516	0	gi|512930375|ref|XP_004932052.1| PREDICTED: dedicator of cytokinesis protein 3-like [Bombyx mori]	GO:0043087	GO:0007264	GO:0051020	GO:0005525	GO:0005085
BGIBMGA007136	comp16105_c0_seq1	YN	0.0194507	0.0685107	0.283907	0.000103948	0	gi|512932575|ref|XP_004932579.1| PREDICTED: sulfide:quinone oxidoreductase, mitochondrial-like isoform X1 [Bombyx mori]	GO:0055114	GO:0016491
BGIBMGA006628	comp14731_c0_seq1	YN	0.0165348	0.0584396	0.282938	0.0253183	0	gi|512923544|ref|XP_004930378.1| PREDICTED: synaptonemal complex protein 1-like [Bombyx mori]	GO:0016591
BGIBMGA003570	comp7336_c0_seq1	YN	0.00695646	0.0245973	0.282814	0.208054	2e-16	gi|298204367|gb|ADI61832.1| endonuclease-reverse transcriptase [Bombyx mori]
BGIBMGA008370	comp15262_c0_seq3	YN	0.00395751	0.0139965	0.282751	0.347584	7e-151	gi|512914690|ref|XP_004928205.1| PREDICTED: upstream stimulatory factor 1-like isoform X1 [Bombyx mori]	GO:0005634	GO:0030528	GO:0045449	GO:0046983
BGIBMGA002979	comp10530_c0_seq1	YN	0.00313094	0.0110816	0.282534	0.347409	0	gi|512926045|ref|XP_004930987.1| PREDICTED: carbonyl reductase [NADPH] 1-like [Bombyx mori]	GO:0008152	GO:0055114	GO:0016491
BGIBMGA003909	comp13205_c2_seq1	YN	0.00788901	0.027923	0.282528	0.207617	2e-168	gi|512908415|ref|XP_004926676.1| PREDICTED: deoxynucleoside kinase-like isoform X1 [Bombyx mori]_x0001_gi|512908419|ref|XP_004926677.1| PREDICTED: deoxynucleoside kinase-like isoform X2 [Bombyx mori]	GO:0005524	GO:0016773	GO:0006139
BGIBMGA011786	comp20185_c0_seq1	YN	0.00324965	0.0115023	0.282521	0.586244	0	gi|315633209|ref|NP_001186866.1| ganglioside-induced differentiation-associated-protein [Bombyx mori]_x0001_gi|315177973|gb|ADT82940.1| ganglioside-induced differentiation-associated-protein [Bombyx mori]	GO:0005515
BGIBMGA004227	comp14963_c1_seq1	YN	0.0282026	0.0998494	0.282451	3.90766e-05	0	gi|512910894|ref|XP_004927283.1| PREDICTED: flap endonuclease 1-like isoform X1 [Bombyx mori]_x0001_gi|512910898|ref|XP_004927284.1| PREDICTED: flap endonuclease 1-like isoform X2 [Bombyx mori]	GO:0000287	GO:0003677	GO:0006284	GO:0006260	GO:0005730	GO:0016787	GO:0000737	GO:0005739	GO:0043137	GO:0006974	GO:0005634	GO:0005654	GO:0006281	GO:0017108	GO:0003824	GO:0016788	GO:0004518	GO:0046872	GO:0004527	GO:0008409	GO:0090305	GO:0004519
BGIBMGA010961	comp19691_c0_seq1	YN	0.0133395	0.0472523	0.282305	0.348051		no hits
BGIBMGA004687	comp16817_c0_seq1	YN	0.0183096	0.0648721	0.282242	0.00150689	0	gi|512910428|ref|XP_004927169.1| PREDICTED: cyclin-G-associated kinase-like [Bombyx mori]	GO:0004674	GO:0005524	GO:0004672	GO:0006468	GO:0016772
BGIBMGA007961	comp14744_c0_seq1	YN	0.0091002	0.0322645	0.28205	0.0058339	0	gi|512916655|ref|XP_004928692.1| PREDICTED: RNA-binding protein 45-like [Bombyx mori]	GO:0000166	GO:0003676
BGIBMGA005815	comp16185_c0_seq1	YN	0.0103196	0.0366059	0.281912	4.68003e-06	3e-84	gi|557764958|ref|XP_005182185.1| PREDICTED: peptidyl-alpha-hydroxyglycine alpha-amidating lyase 1-like [Musca domestica]	GO:0016020	GO:0004504	GO:0006518	GO:0055114	GO:0003676	GO:0005515	GO:0005507	GO:0008270
BGIBMGA006536	comp15677_c0_seq1	YN	0.00589365	0.0209122	0.281829	0.586819		no hits
BGIBMGA008954	comp11044_c0_seq1	YN	0.0109421	0.0388436	0.281696	0.00222198	0	gi|512928960|ref|XP_004931708.1| PREDICTED: zinc finger CCHC domain-containing protein 9-like [Bombyx mori]	GO:0046872	GO:0008270	GO:0003676
BGIBMGA014397	comp5370_c0_seq1	YN	0.0201763	0.0716917	0.281432	0.0017725		no hits
BGIBMGA010520	comp14048_c0_seq1	YN	0.00686116	0.02445	0.280621	0.206849	2e-135	gi|512919647|ref|XP_004929436.1| PREDICTED: ribonuclease Oy-like [Bombyx mori]	GO:0004521	GO:0003723	GO:0090502	GO:0033897
BGIBMGA009897	comp15981_c0_seq1	YN	0.0150669	0.0537088	0.280529	4.1047e-06	0	gi|357613465|gb|EHJ68518.1| chiffon, isoform A [Danaus plexippus]	GO:0008270	GO:0003676
BGIBMGA000738	comp2630_c0_seq1	YN	0.021182	0.0755267	0.280457	0.100075	3e-27	gi|91093201|ref|XP_969293.1| PREDICTED: similar to flightin CG7445-PA [Tribolium castaneum]
BGIBMGA004347	comp15523_c0_seq1	YN	0.0123949	0.0442674	0.280001	6.3435e-06	0	gi|512936931|ref|XP_004933640.1| PREDICTED: G patch domain-containing protein 1 homolog [Bombyx mori]	GO:0005622	GO:0003676
BGIBMGA011030	comp29496_c0_seq1	YN	0.00289045	0.0103415	0.279501	0.584811	0	gi|512886541|ref|XP_004921774.1| PREDICTED: exportin-4-like [Bombyx mori]	GO:0006886	GO:0005643	GO:0008536	GO:0008565	GO:0005737	GO:0000059
BGIBMGA001168	comp12926_c0_seq1	YN	0.00455934	0.016318	0.279406	0.0504997	0	gi|114051483|ref|NP_001040301.1| glycosyl-phosphatidyl-inositol-anchored protein [Bombyx mori]_x0001_gi|87248139|gb|ABD36122.1| glycosyl-phosphatidyl-inositol-anchored protein [Bombyx mori]
BGIBMGA007581	comp14915_c0_seq4	YN	0.0225429	0.0809899	0.278342	7.97997e-06	0	gi|512899670|ref|XP_004924703.1| PREDICTED: protein ECT2-like [Bombyx mori]	GO:0000902	GO:0005634	GO:0032319	GO:0045666	GO:0000910	GO:0005622	GO:0035556	GO:0005085	GO:0005737	GO:0043087	GO:0035023	GO:0007242	GO:0005096	GO:0005089
BGIBMGA000701	comp17263_c0_seq1	YN	0.000841182	0.00302446	0.278126	0.58348	0	gi|157674493|gb|ABV60342.1| putative catalase [Lutzomyia longipalpis]	GO:0020037	GO:0006118	GO:0055114	GO:0006979	GO:0046872	GO:0004096	GO:0004601	GO:0042744	GO:0016491
BGIBMGA001077	comp11476_c2_seq1	YN	0.00713043	0.0256692	0.277782	0.045412	0	gi|304307735|ref|NP_001182007.1| R2D2 protein [Bombyx mori]	GO:0005622	GO:0003725
BGIBMGA012559	comp8444_c0_seq1	YN	0.00363352	0.0130821	0.277747	0.10476	0	gi|512901721|ref|XP_004925204.1| PREDICTED: U3 small nucleolar RNA-associated protein 18 homolog [Bombyx mori]
BGIBMGA006963	comp15300_c0_seq20	YN	0.00350318	0.0126426	0.277093	0.205398	7e-54	gi|498989234|ref|XP_004531557.1| PREDICTED: putative nuclease HARBI1-like [Ceratitis capitata]
BGIBMGA003289	comp262_c0_seq1	YN	0.00377399	0.013624	0.27701	0.3362		no hits
BGIBMGA001234	comp35136_c0_seq1	YN	0.0269943	0.0974829	0.276913	0.050154		no hits
BGIBMGA006159	comp15249_c0_seq8	YN	0.00224577	0.00811286	0.276816	0.583366	3e-137	gi|114052993|ref|NP_001040500.1| inosine triphosphatase [Bombyx mori]_x0001_gi|95103150|gb|ABF51516.1| inosine triphosphatase [Bombyx mori]	GO:0009143	GO:0005737	GO:0009117	GO:0047429	GO:0046872	GO:0016787	GO:0000166	GO:0009204
BGIBMGA006653	comp6519_c0_seq1	YN	0.00244997	0.00888916	0.275613	0.58295	6e-45	gi|21357011|ref|NP_648092.1| mitochondrial ribosomal protein L50 [Drosophila melanogaster]_x0001_gi|7295272|gb|AAF50594.1| mitochondrial ribosomal protein L50 [Drosophila melanogaster]_x0001_gi|220942778|gb|ACL83932.1| mRpL50-PA [synthetic construct]
BGIBMGA002835	comp11078_c0_seq1	YN	0.00110251	0.00400776	0.275093	0.582191	0	gi|512885255|ref|XP_004921564.1| PREDICTED: GTP-binding protein 10 homolog [Bombyx mori]	GO:0000287	GO:0006184	GO:0005622	GO:0005525	GO:0003924
BGIBMGA009964	comp17347_c0_seq1	YN	0.00338409	0.012325	0.274572	0.343174	0	gi|512907461|ref|XP_004926448.1| PREDICTED: cytochrome c-type heme lyase-like [Bombyx mori]	GO:0008152	GO:0005739	GO:0004408
BGIBMGA011719	comp4104_c0_seq1	YN	0.0125847	0.0458529	0.274458	0.113589	9e-48	gi|290563761|ref|NP_001166754.1| cuticular protein hypothetical 23 precursor [Bombyx mori]_x0001_gi|223671078|tpd|FAA00490.1| TPA: putative cuticle protein [Bombyx mori]
BGIBMGA008494	comp7323_c0_seq1	YN	0.00150853	0.0055051	0.274025	0.581868	0	gi|512914927|ref|XP_004928263.1| PREDICTED: N-alpha-acetyltransferase 30-like [Bombyx mori]	GO:0008152	GO:0008080
BGIBMGA013098	comp25849_c0_seq1	YN	0.00361257	0.0131834	0.274025	0.582695	0	gi|512917985|ref|XP_004929020.1| PREDICTED: uncharacterized protein LOC101743840 isoform X1 [Bombyx mori]
BGIBMGA009941	comp16052_c0_seq1	YN	0.0177773	0.064897	0.27393	1.08741e-07	0	gi|512910249|ref|XP_004927122.1| PREDICTED: ubiquitin carboxyl-terminal hydrolase 5-like [Bombyx mori]	GO:0008233	GO:0004221	GO:0046872	GO:0016787	GO:0006508	GO:0006511	GO:0005515	GO:0008234	GO:0004197	GO:0008270	GO:0008242
BGIBMGA004090	comp15117_c0_seq1	YN	0.00832033	0.0304279	0.273444	0.00140035	0	gi|512890270|ref|XP_004922489.1| PREDICTED: LOW QUALITY PROTEIN: midasin-like [Bombyx mori]	GO:0005840	GO:0005634	GO:0008152	GO:0005524	GO:0043254	GO:0005622	GO:0000166	GO:0006200	GO:0017111	GO:0006412	GO:0003735	GO:0006461	GO:0016887
BGIBMGA007090	comp14491_c0_seq1	YN	0.0187829	0.0687371	0.273257	0.000483928	0	gi|512932348|ref|XP_004932524.1| PREDICTED: luc7-like protein 3-like isoform X1 [Bombyx mori]_x0001_gi|512932352|ref|XP_004932525.1| PREDICTED: luc7-like protein 3-like isoform X2 [Bombyx mori]	GO:0005685	GO:0003729	GO:0006376
BGIBMGA007110	comp12240_c0_seq1	YN	0.0162621	0.059535	0.273151	0.00927991	1e-131	gi|512932473|ref|XP_004932553.1| PREDICTED: ras-related C3 botulinum toxin substrate 1-like [Bombyx mori]	GO:0016020	GO:0000166	GO:0007264	GO:0005622	GO:0005525	GO:0015031
BGIBMGA001192	comp12979_c0_seq1	YN	0.0126471	0.0463091	0.273102	0.0640518	2e-108	gi|512913257|ref|XP_004927852.1| PREDICTED: translation initiation factor IF-3, mitochondrial-like [Bombyx mori]
BGIBMGA009622	comp11203_c0_seq1	YN	0.0211865	0.0775986	0.273027	0.00574154		no hits
BGIBMGA002687	comp11608_c0_seq1	YN	0.0110884	0.0406179	0.272994	0.0688206	2e-67	gi|512931727|ref|XP_004932374.1| PREDICTED: mediator of RNA polymerase II transcription subunit 30-like isoform X2 [Bombyx mori]
BGIBMGA003520	comp9936_c0_seq1	YN	0.00295426	0.0108495	0.272295	0.581677	5e-98	gi|512922414|ref|XP_004930114.1| PREDICTED: 39S ribosomal protein L53, mitochondrial-like [Bombyx mori]
BGIBMGA005006	comp5404_c0_seq1	YN	0.00905157	0.0332443	0.272274	0.202971	6e-57	gi|389611547|dbj|BAM19376.1| similar to CG12948 [Papilio xuthus]
BGIBMGA010953	comp21451_c0_seq1	YN	0.0250192	0.0919538	0.272084	0.0163836	0	gi|512939997|ref|XP_004934370.1| PREDICTED: pericentrin-like [Bombyx mori]
BGIBMGA009051	comp13189_c0_seq1	YN	0.0161419	0.0594021	0.271739	0.00416276	0	gi|512898542|ref|XP_004924424.1| PREDICTED: thioredoxin domain-containing protein 15-like [Bombyx mori]	GO:0045454
BGIBMGA006911	comp34579_c0_seq1	YN	0.0206019	0.0758975	0.271444	0.128945	0	gi|512893613|ref|XP_004923225.1| PREDICTED: protein PTHB1-like [Bombyx mori]	GO:0034464	GO:0005576	GO:0005179
BGIBMGA009234	comp13816_c0_seq1	YN	0.0158091	0.0584147	0.270636	0.00326126	2e-174	gi|512891246|ref|XP_004922650.1| PREDICTED: proteasome subunit alpha type-1-like [Bombyx mori]	GO:0004175	GO:0005634	GO:0019773	GO:0008233	GO:0000502	GO:0051603	GO:0004298	GO:0005737	GO:0005839	GO:0016787	GO:0006508	GO:0006511
BGIBMGA008288	comp22399_c0_seq1	YN	0.00806114	0.0298039	0.270472	0.341458		no hits
BGIBMGA012496	comp4341_c0_seq1	YN	0.00584511	0.0216612	0.269842	0.0124104	0	gi|512896914|ref|XP_004924025.1| PREDICTED: origin recognition complex subunit 2-like [Bombyx mori]	GO:0005634	GO:0000808	GO:0006260
BGIBMGA010911	comp16529_c0_seq2	YN	0.00628009	0.0232812	0.26975	0.0122932	0	gi|512899916|ref|XP_004924764.1| PREDICTED: rap1 GTPase-GDP dissociation stimulator 1-A-like [Bombyx mori]
BGIBMGA004098	comp15352_c0_seq2	YN	0.00819698	0.030399	0.269646	0.00929468	0	gi|512890299|ref|XP_004922494.1| PREDICTED: MATH and LRR domain-containing protein PFE0570w-like [Bombyx mori]
BGIBMGA006802	comp11962_c0_seq2	YN	0.00282973	0.010496	0.269602	0.580428	9e-69	gi|307175673|gb|EFN65561.1| Mps one binder kinase activator-like 4 [Camponotus floridanus]	GO:0005515
BGIBMGA004349	comp8403_c1_seq1	YN	0.0177007	0.0657558	0.269188	0.0153216	0	gi|512912019|ref|XP_004927554.1| PREDICTED: zinc finger protein ubi-d4-like [Bombyx mori]
BGIBMGA002846	comp13292_c0_seq4	YN	0.00129549	0.00481761	0.268908	0.579565	0	gi|512885211|ref|XP_004921557.1| PREDICTED: ester hydrolase C11orf54 homolog [Bombyx mori]	GO:0005634
BGIBMGA010570	comp14697_c0_seq2	YN	0.0243657	0.0906354	0.268832	0.00038474	5e-148	gi|512919891|ref|XP_004929495.1| PREDICTED: T-cell activation inhibitor, mitochondrial-like [Bombyx mori]
BGIBMGA009685	comp15601_c0_seq1	YN	0.0139641	0.052012	0.268478	0.00113835	0	gi|512935453|ref|XP_004933279.1| PREDICTED: transcriptional regulator ATRX homolog isoform X1 [Bombyx mori]	GO:0000166	GO:0003676
BGIBMGA000496	comp6083_c0_seq1	YN	0.0102816	0.0384005	0.267747	7.01032e-05	0	gi|512921949|ref|XP_004929999.1| PREDICTED: peptide transporter family 1-like [Bombyx mori]	GO:0006810	GO:0016020	GO:0006857	GO:0016021	GO:0005215
BGIBMGA002188	comp15928_c0_seq1	YN	0.0148061	0.0553802	0.267354	0.000267708	0	gi|512898714|ref|XP_004924464.1| PREDICTED: dnaJ homolog subfamily C member 3-like [Bombyx mori]	GO:0005515	GO:0031072
BGIBMGA010884	comp12265_c0_seq1	YN	0.0248831	0.0930819	0.267325	0.00104478	2e-174	gi|512898107|ref|XP_004924318.1| PREDICTED: pseudouridylate synthase 7 homolog [Bombyx mori]	GO:0003723	GO:0009451	GO:0001522	GO:0009982
BGIBMGA003714	comp3431_c1_seq1	YN	0.0138054	0.0516754	0.267156	0.0763896	0	gi|512923276|ref|XP_004930315.1| PREDICTED: neurabin-2-like [Bombyx mori]	GO:0005515
BGIBMGA003778	comp15587_c1_seq1	YN	0.00535775	0.0200905	0.26668	0.0504302	0	gi|512905002|ref|XP_004925836.1| PREDICTED: uncharacterized protein C630.12-like [Bombyx mori]	GO:0008152	GO:0016787
BGIBMGA004206	comp2603_c1_seq1	YN	0.0105537	0.0396372	0.266257	0.0464362	0	gi|512897849|ref|XP_004924253.1| PREDICTED: bile salt-activated lipase-like isoform X1 [Bombyx mori]_x0001_gi|512897853|ref|XP_004924254.1| PREDICTED: bile salt-activated lipase-like isoform X2 [Bombyx mori]
BGIBMGA003809	comp4501_c0_seq1	YN	0.0165977	0.0625425	0.265382	0.00147839	0	gi|512907689|ref|XP_004926505.1| PREDICTED: serine hydrolase-like protein 2-like [Bombyx mori]
BGIBMGA012323	comp9189_c0_seq3	YN	0.0103889	0.0391849	0.265125	0.00613294	0	gi|114051417|ref|NP_001040314.1| DNA-damage inducible protein [Bombyx mori]_x0001_gi|87248309|gb|ABD36207.1| DNA-damage inducible protein [Bombyx mori]	GO:0006464	GO:0005515	GO:0006508	GO:0004190
BGIBMGA003153	comp4650_c0_seq1	YN	0.00125672	0.00474309	0.264959	0.577695	0	gi|253721947|gb|ACT34037.1| DnaJ-3 [Bombyx mori]_x0001_gi|378465740|gb|AFC01217.1| DnaJ-3 [Bombyx mori]	GO:0006457	GO:0051082	GO:0031072
BGIBMGA003010	comp19547_c0_seq1	YN	0.0224845	0.0848624	0.264953	0.010619	2e-109	gi|357604316|gb|EHJ64131.1| werner helicase interacting protein [Danaus plexippus]	GO:0003677	GO:0006260
BGIBMGA005519	comp16861_c0_seq1	YN	0.0157272	0.0593613	0.264941	1.68534e-10	0	gi|512931216|ref|XP_004932247.1| PREDICTED: protein flightless-1-like [Bombyx mori]	GO:0006886	GO:0003779	GO:0005515	GO:0016740	GO:0005741
BGIBMGA003995	comp14123_c0_seq1	YN	0.0147601	0.0558432	0.264313	7.89603e-05	4e-35	gi|527122129|ref|NP_001268381.1| centromere protein X-like [Bombyx mori]_x0001_gi|508732637|dbj|BAN29074.1| FANCM interacting histone-fold protein 2 [Bombyx mori]	GO:0003677	GO:0006281	GO:0003682	GO:0046982	GO:0051382
BGIBMGA001194	comp13868_c0_seq1	YN	0.014343	0.0543297	0.263999	9.75863e-06	0	gi|512914091|ref|XP_004928055.1| PREDICTED: MAP kinase-activating death domain protein-like [Bombyx mori]	GO:0016876	GO:0005524	GO:0004819	GO:0005737	GO:0016874	GO:0004818	GO:0006425	GO:0006418	GO:0000166	GO:0006424	GO:0043039	GO:0006412	GO:0004812
BGIBMGA002150	comp13856_c0_seq1	YN	0.00717202	0.027169	0.263978	0.011682	3e-07	gi|328791615|ref|XP_001121188.2| PREDICTED: serum response factor-binding protein 1-like [Apis mellifera]
BGIBMGA004993	comp15258_c0_seq1	YN	0.00488689	0.0185245	0.263807	0.0243289	0	gi|148298873|ref|NP_001091776.1| putative signal recognition particle 54 kDa protein [Bombyx mori]_x0001_gi|111608119|gb|ABH10803.1| putative signal recognition particle 54 kDa protein [Bombyx mori]	GO:0016020	GO:0006396	GO:0003723	GO:0008124	GO:0048500	GO:0005515	GO:0000166	GO:0017111	GO:0008312	GO:0006605	GO:0005786	GO:0006184	GO:0016779	GO:0006729	GO:0003924	GO:0006614	GO:0016740	GO:0005525
BGIBMGA005688	comp14155_c0_seq2	YN	0.00238676	0.00905201	0.263672	0.577647	9e-126	gi|512887994|ref|XP_004922015.1| PREDICTED: TP53RK-binding protein-like [Bombyx mori]
BGIBMGA009465	comp13028_c0_seq1	YN	0.00758324	0.0287603	0.26367	0.0497809	0	gi|512892153|ref|XP_004922860.1| PREDICTED: tRNA:m(4)X modification enzyme TRM13 homolog [Bombyx mori]	GO:0008168	GO:0032259	GO:0008033
BGIBMGA011504	comp17096_c0_seq1	YN	0.0126699	0.0480703	0.263571	0.0147965	2e-136	gi|114053277|ref|NP_001040526.1| H+ transporting ATP synthase O subunit isoform 1 [Bombyx mori]_x0001_gi|95102854|gb|ABF51368.1| H+ transporting ATP synthase O subunit isoform 1 [Bombyx mori]	GO:0045261	GO:0015986	GO:0016469	GO:0005886	GO:0046961	GO:0046933
BGIBMGA000527	comp17238_c0_seq1	YN	0.00476716	0.0180989	0.263395	0.124522	6e-144	gi|512921870|ref|XP_004929980.1| PREDICTED: facilitated trehalose transporter Tret1-like [Bombyx mori]	GO:0006810	GO:0055085	GO:0016021	GO:0022857	GO:0005215
BGIBMGA000629	comp13057_c0_seq1	YN	0.00447032	0.0170084	0.26283	0.00351586	0	gi|512921161|ref|XP_004929812.1| PREDICTED: cold shock domain-containing protein E1-like isoform X3 [Bombyx mori]	GO:0003677	GO:0006355	GO:0003676
BGIBMGA002482	comp5617_c0_seq1	YN	0.00456636	0.0173747	0.262817	0.199402	0	gi|512926643|ref|XP_004931137.1| PREDICTED: DNA excision repair protein ERCC-1-like isoform X1 [Bombyx mori]	GO:0005634	GO:0006281	GO:0003684	GO:0090305	GO:0004519
BGIBMGA001538	comp7187_c0_seq1	YN	0.00634569	0.0242065	0.262148	0.0392016	0	gi|304307733|ref|NP_001182006.1| elongator complex protein 1 [Bombyx mori]_x0001_gi|302190084|dbj|BAJ14102.1| elongator complex protein 1 [Bombyx mori]
BGIBMGA011321	comp17162_c0_seq1	YN	0.00487796	0.018615	0.262044	0.0142564	0	gi|443429454|gb|AGC92738.1| monocarboxylate transporter-like protein [Heliconius erato]
BGIBMGA003472	comp16685_c0_seq1	YN	0.00932764	0.0356501	0.261644	0.000115129	0	gi|512922765|ref|XP_004930197.1| PREDICTED: aryl hydrocarbon receptor nuclear translocator homolog isoform X1 [Bombyx mori]	GO:0003677	GO:0005634	GO:0007165	GO:0006355	GO:0030528	GO:0006351	GO:0005737	GO:0046983	GO:0005667	GO:0004871	GO:0045449	GO:0003700
BGIBMGA008497	comp13008_c0_seq1	YN	0.0131968	0.0504623	0.261518	0.056276	9e-153	gi|512914943|ref|XP_004928267.1| PREDICTED: transcription initiation factor TFIID subunit 8-like [Bombyx mori]
BGIBMGA007413	comp14764_c0_seq1	YN	0.00421895	0.0161523	0.261198	0.0234955	0	gi|512896621|ref|XP_004923955.1| PREDICTED: serine/threonine-protein kinase RIO3-like [Bombyx mori]	GO:0008152	GO:0005524	GO:0004674	GO:0006468	GO:0003824	GO:0016772
BGIBMGA012005	comp5350_c0_seq1	YN	0.00575559	0.0220778	0.260695	0.33634	5e-103	gi|512910488|ref|XP_004927184.1| PREDICTED: tRNA dimethylallyltransferase, mitochondrial-like [Bombyx mori]	GO:0005524	GO:0005622	GO:0008270	GO:0004811	GO:0008033
BGIBMGA004019	comp15184_c0_seq2	YN	0.0209242	0.0803419	0.26044	1.31241e-05	0	gi|512889909|ref|XP_004922404.1| PREDICTED: X-ray repair cross-complementing protein 5-like [Bombyx mori]	GO:0043564	GO:0005634	GO:0003677	GO:0032508	GO:0004003	GO:0005958	GO:0042162	GO:0003684	GO:0006303	GO:0000723
BGIBMGA013097	comp12935_c0_seq2	YN	0.0150921	0.057972	0.260335	0.0330066	8e-141	gi|512917981|ref|XP_004929019.1| PREDICTED: protein GUCD1-like [Bombyx mori]	GO:0004252	GO:0006508
BGIBMGA009056	comp13273_c0_seq1	YN	0.00973899	0.0374886	0.259785	0.0555524	3e-152	gi|512898515|ref|XP_004924418.1| PREDICTED: melanoma-associated antigen G1-like isoform X1 [Bombyx mori]_x0001_gi|512898519|ref|XP_004924419.1| PREDICTED: melanoma-associated antigen G1-like isoform X2 [Bombyx mori]
BGIBMGA007659	comp10415_c0_seq1	YN	0.00359502	0.0138639	0.259308	0.0625955	0	gi|512916474|ref|XP_004928649.1| PREDICTED: zinc finger protein 701-like [Bombyx mori]	GO:0046872	GO:0005634	GO:0005622	GO:0008270	GO:0003676
BGIBMGA013503	comp9329_c0_seq1	YN	0.0021807	0.00841615	0.259108	0.575442	6e-137	gi|112983154|ref|NP_001037600.1| CG10993-like protein [Bombyx mori]_x0001_gi|95115194|gb|ABF55963.1| CG10993-like protein [Bombyx mori]	GO:0000166	GO:0003676
BGIBMGA007745	comp14707_c0_seq1	YN	0.0100762	0.0389517	0.258685	0.00137047	0	gi|512916821|ref|XP_004928734.1| PREDICTED: AP-3 complex subunit delta-like [Bombyx mori]	GO:0016020	GO:0006810	GO:0006886	GO:0030117	GO:0005515	GO:0015031	GO:0016192
BGIBMGA012916	comp8655_c0_seq1	YN	0.00304997	0.0117935	0.258615	0.334897	7e-07	gi|498947517|ref|XP_004522546.1| PREDICTED: flocculation protein FLO11-like isoform X1 [Ceratitis capitata]	GO:0005634	GO:0003677	GO:0003682
BGIBMGA011755	comp16405_c0_seq1	YN	0.0127776	0.0494282	0.258509	4.0239e-05	0	gi|512927911|ref|XP_004931453.1| PREDICTED: 3-phosphoinositide-dependent protein kinase 1-like isoform X1 [Bombyx mori]	GO:0004674	GO:0005524	GO:0000166	GO:0004672	GO:0006468	GO:0016772
BGIBMGA013333	comp18975_c0_seq1	YN	0.00822415	0.0318577	0.258153	0.0232829	5e-33	gi|449675727|ref|XP_002160811.2| PREDICTED: uncharacterized protein LOC100205759, partial [Hydra vulgaris]	GO:0003676
BGIBMGA012230	comp13213_c0_seq1	YN	0.0041634	0.0161351	0.258034	2.19377e-06	0	gi|512935094|ref|XP_004933190.1| PREDICTED: CCR4-NOT transcription complex subunit 1-like [Bombyx mori]
BGIBMGA006415	comp13327_c0_seq1	YN	0.00487633	0.018985	0.256852	0.0288298	0	gi|112982938|ref|NP_001037099.1| chorion b-ZIP transcription factor [Bombyx mori]_x0001_gi|54401523|gb|AAV34566.1| chorion b-ZIP transcription factor [Bombyx mori]	GO:0003677	GO:0005634	GO:0006355	GO:0043565	GO:0003700	GO:0046983
BGIBMGA001679	comp10691_c0_seq1	YN	0.0215496	0.0839726	0.256626	0.045829	6e-63	gi|512889095|ref|XP_004922196.1| PREDICTED: gametocyte-specific factor 1-like [Bombyx mori]
BGIBMGA006731	comp6158_c0_seq1	YN	0.00744404	0.0290416	0.256324	0.0591211	5e-46	gi|389608557|dbj|BAM17888.1| unknown secreted protein [Papilio xuthus]
BGIBMGA004064	comp14604_c0_seq1	YN	0.0250971	0.0979959	0.256104	8.9397e-07	0	gi|114051415|ref|NP_001040315.1| glutamyl-tRNA amidotransferase subunit B [Bombyx mori]_x0001_gi|87248335|gb|ABD36220.1| glutamyl-tRNA amidotransferase subunit B [Bombyx mori]	GO:0005524	GO:0050567	GO:0030956	GO:0016874	GO:0000166	GO:0032543	GO:0016884	GO:0006412	GO:0070681	GO:0005739
BGIBMGA009612	comp13941_c0_seq1	YN	0.00871347	0.0340417	0.255964	0.0728535	8e-141	gi|512907123|ref|XP_004926365.1| PREDICTED: probable proline--tRNA ligase, mitochondrial-like [Bombyx mori]	GO:0006433	GO:0005524	GO:0005737	GO:0006418	GO:0000166	GO:0006412	GO:0004812	GO:0004827
BGIBMGA002892	comp16181_c0_seq1	YN	0.0155546	0.0608816	0.255489	9.91534e-08	0	gi|512885927|ref|XP_004921677.1| PREDICTED: DNA polymerase eta-like [Bombyx mori]	GO:0003887	GO:0006281	GO:0003684	GO:0006261
BGIBMGA003315	comp24228_c0_seq1	YN	0.0170374	0.0667064	0.255409	0.0165263	0	gi|512893096|ref|XP_004923096.1| PREDICTED: adenylate cyclase type 8-like [Bombyx mori]	GO:0016020	GO:0009190	GO:0035556	GO:0006171	GO:0016829	GO:0016849	GO:0000166	GO:0004016	GO:0016021	GO:0007242
BGIBMGA003433	comp15321_c0_seq1	YN	0.0104327	0.0408485	0.255399	0.00835536	0	gi|512892937|ref|XP_004923056.1| PREDICTED: X-linked retinitis pigmentosa GTPase regulator homolog [Bombyx mori]
BGIBMGA001829	comp17267_c0_seq1	YN	0.0178285	0.0698632	0.255191	0.0020268	7e-56	gi|357617175|gb|EHJ70625.1| putative XPMC2 prevents mitotic catastrophe 2-like protein [Danaus plexippus]	GO:0004527	GO:0005622	GO:0003676
BGIBMGA007044	comp13768_c0_seq1	YN	0.00614416	0.0240938	0.25501	0.0320564	2e-56	gi|91079372|ref|XP_970651.1| PREDICTED: similar to GA14233-PA [Tribolium castaneum]
BGIBMGA003106	comp7469_c1_seq1	YN	0.00260635	0.010221	0.255	0.573558	0	gi|512926283|ref|XP_004931047.1| PREDICTED: histone-lysine N-methyltransferase SETD2-like [Bombyx mori]	GO:0005634	GO:0005515	GO:0008168	GO:0016740	GO:0034968	GO:0032259	GO:0018024
BGIBMGA013995	comp12482_c0_seq2	YN	0.010826	0.0424658	0.254934	1.52752e-07	0	gi|488321046|ref|WP_002390431.1| glycosyl hydrolase [Enterococcus faecalis]_x0001_gi|291079175|gb|EFE16539.1| LPXTG-motif cell wall anchor domain protein [Enterococcus faecalis R712]_x0001_gi|291081744|gb|EFE18707.1| LPXTG-motif cell wall anchor domain protein [Enterococcus faecalis S613]_x0001_gi|310626816|gb|EFQ10099.1| LPXTG-motif cell wall anchor domain protein [Enterococcus faecalis DAPTO 51…	GO:0030246	GO:0007155	GO:0004553	GO:0005975	GO:0003824
BGIBMGA010845	comp11157_c0_seq1	YN	0.00472523	0.0185447	0.254803	0.104071	0	gi|512934796|ref|XP_004933119.1| PREDICTED: protein BCCIP homolog [Bombyx mori]
BGIBMGA012767	comp34744_c0_seq1	YN	0.0177786	0.0701239	0.253531	0.195806		no hits
BGIBMGA001725	comp16464_c0_seq2	YN	0.0240591	0.0950408	0.253145	1.12469e-05	0	gi|512888904|ref|XP_004922163.1| PREDICTED: cytoplasmic aconitate hydratase-like [Bombyx mori]	GO:0016829	GO:0008152
BGIBMGA001348	comp17215_c0_seq1	YN	0.00391702	0.0154935	0.252817	0.120301	0	gi|512908850|ref|XP_004926779.1| PREDICTED: alcohol dehydrogenase [NADP(+)]-like isoform X1 [Bombyx mori]	GO:0055114	GO:0016491
BGIBMGA007118	comp15235_c0_seq1	YN	0.0234248	0.0926829	0.252741	1.23076e-06	0	gi|114051868|ref|NP_001040436.1| hydroxysteroid dehydrogenase [Bombyx mori]_x0001_gi|95102888|gb|ABF51385.1| hydroxysteroid dehydrogenase [Bombyx mori]	GO:0008152	GO:0032934	GO:0005498	GO:0055114	GO:0016491
BGIBMGA005136	comp14494_c0_seq3	YN	0.0139371	0.0551475	0.252724	0.00642586	0	gi|512886801|ref|XP_004921819.1| PREDICTED: UPF0692 protein CG33108-like [Bombyx mori]
BGIBMGA008162	comp9188_c0_seq2	YN	0.0162997	0.0645089	0.252674	0.0166056	0	gi|512895630|ref|XP_004923719.1| PREDICTED: CD63 antigen-like [Bombyx mori]	GO:0016020	GO:0016021
BGIBMGA009493	comp13128_c0_seq2	YN	0.0247975	0.0982383	0.252422	4.13976e-06	0	gi|512892142|ref|XP_004922857.1| PREDICTED: plectin-like [Bombyx mori]	GO:0007165	GO:0004871
BGIBMGA003702	comp15155_c0_seq1	YN	0.020528	0.0813895	0.252219	4.08765e-05	0	gi|350536745|ref|NP_001233145.1| 71 kDa protein [Bombyx mori]_x0001_gi|330689873|gb|AEC33266.1| 71 kDa protein [Bombyx mori]
BGIBMGA009308	comp14033_c0_seq1	YN	0.00971243	0.0385236	0.252116	0.0304173	6e-166	gi|357626135|gb|EHJ76333.1| putative cereblon [Danaus plexippus]	GO:0006508	GO:0006200	GO:0004176
BGIBMGA000591	comp20665_c0_seq1	YN	0.00382711	0.0151987	0.251804	0.331564	0	gi|169234692|ref|NP_001108467.1| projectin-like protein [Bombyx mori]_x0001_gi|18700455|dbj|BAB85195.1| projectin-like protein [Bombyx mori]_x0001_gi|22474511|dbj|BAC10616.1| projectin-like protein [Bombyx mori]	GO:0005515
BGIBMGA012327	comp9128_c1_seq1	YN	0.00300982	0.0119571	0.251719	0.000363527	8e-21	gi|607304895|gb|EZA45900.1| conserved uncharacterized protein [Microplitis demolitor]	GO:0046872	GO:0005622	GO:0008270	GO:0003995	GO:0055114	GO:0003676
BGIBMGA013600	comp26759_c0_seq1	YN	0.00919267	0.036669	0.250693	0.203415	2e-135	gi|512902083|ref|XP_004925288.1| PREDICTED: ankycorbin-like [Bombyx mori]
BGIBMGA007648	comp15631_c0_seq1	YN	0.0115901	0.046233	0.250688	0.00480755	0	gi|512917105|ref|XP_004928805.1| PREDICTED: cysteine-rich with EGF-like domain protein 2-like [Bombyx mori]	GO:0005509
BGIBMGA011779	comp6368_c0_seq1	YN	0.0158378	0.0633358	0.25006	0.0251568	6e-91	gi|512928008|ref|XP_004931476.1| PREDICTED: probable prefoldin subunit 4-like [Bombyx mori]	GO:0016272	GO:0006457	GO:0051082
BGIBMGA009535	comp18882_c0_seq1	YN	0.0156723	0.0627542	0.249741	0.00257203	0	gi|512910985|ref|XP_004927305.1| PREDICTED: zinc finger CCCH domain-containing protein 11A-like, partial [Bombyx mori]	GO:0046872	GO:0008270	GO:0003676
BGIBMGA002800	comp16499_c0_seq1	YN	0.00596589	0.0239814	0.248771	0.000732394		no hits
BGIBMGA007049	comp15629_c0_seq1	YN	0.00595518	0.0239523	0.248626	0.000869748	0	gi|512932125|ref|XP_004932468.1| PREDICTED: nuclear pore complex protein Nup214-like [Bombyx mori]
BGIBMGA001742	comp17241_c0_seq1	YN	0.00679591	0.02739	0.248116	0.556539	5e-173	gi|512889028|ref|XP_004922184.1| PREDICTED: syntaxin-like [Bombyx mori]	GO:0006886	GO:0005484	GO:0016020	GO:0005515	GO:0016192
BGIBMGA006557	comp11838_c0_seq1	YN	0.0234414	0.0945971	0.247803	2.28309e-10	0	gi|512924150|ref|XP_004930528.1| PREDICTED: partitioning defective 3 homolog [Bombyx mori]	GO:0005515
BGIBMGA007226	comp16099_c0_seq1	YN	0.010151	0.0410017	0.247575	0.000392941	0	gi|512909931|ref|XP_004927042.1| PREDICTED: thioredoxin domain-containing protein 11-like [Bombyx mori]
BGIBMGA009187	comp14365_c0_seq1	YN	0.0185465	0.0749709	0.247383	0.00197533	0	gi|512911845|ref|XP_004927511.1| PREDICTED: molybdenum cofactor biosynthesis protein 1-like [Bombyx mori]	GO:0006777	GO:0005506	GO:0051539	GO:0003824	GO:0051536	GO:0019008
BGIBMGA004920	comp12936_c0_seq1	YN	0.0112951	0.0457324	0.246983	0.00055786	0	gi|512899240|ref|XP_004924594.1| PREDICTED: luciferin 4-monooxygenase-like [Bombyx mori]	GO:0046677	GO:0030655	GO:0008152	GO:0008800	GO:0003824
BGIBMGA011031	comp12955_c1_seq1	YN	0.00278603	0.0113399	0.245685	0.176767		no hits
BGIBMGA001541	comp13590_c0_seq1	YN	0.00270356	0.011029	0.245132	0.568843	8e-51	gi|512920560|ref|XP_004929662.1| PREDICTED: stress-induced-phosphoprotein 1-like [Bombyx mori]
BGIBMGA011273	comp9887_c0_seq1	YN	0.0175518	0.0718681	0.244223	0.00701116	7e-96	gi|148298787|ref|NP_001091826.1| ubiquitin and ribosomal protein S27a [Bombyx mori]_x0001_gi|4587234|dbj|BAA76675.1| ubiquitin/79aa fusion protein [Bombyx mori]_x0001_gi|54609339|gb|AAV34885.1| ribosomal protein S27A [Bombyx mori]_x0001_gi|75266796|gb|ABA18643.1| ubiquitin/ribosomal protein S27Ae fusion [Bombyx mori]_x0001_gi|124365247|gb|ABN09652.1| ubiquitin-ribosomal protein S27a fusion [Bomby…	GO:0005840	GO:0006464	GO:0005515	GO:0006412	GO:0005622	GO:0008270	GO:0003735
BGIBMGA006698	comp14314_c0_seq1	YN	0.014501	0.0593847	0.244188	0.00205939	6e-176	gi|512923459|ref|XP_004930358.1| PREDICTED: solute carrier family 25 member 35-like [Bombyx mori]	GO:0016020	GO:0006810	GO:0055085	GO:0016021	GO:0005488
BGIBMGA007063	comp16611_c0_seq1	YN	0.00920403	0.0377695	0.24369	4.5273e-05	2e-124	gi|512932141|ref|XP_004932472.1| PREDICTED: GPI inositol-deacylase-like [Bombyx mori]	GO:0006886	GO:0003824	GO:0031227	GO:0006505	GO:0016788
BGIBMGA007759	comp6612_c0_seq1	YN	0.00313759	0.0128799	0.243603	0.0735677	2e-06	gi|347968221|ref|XP_003436182.1| AGAP013226-PA [Anopheles gambiae str. PEST]_x0001_gi|333468106|gb|EGK96831.1| AGAP013226-PA [Anopheles gambiae str. PEST]
BGIBMGA007152	comp9895_c0_seq1	YN	0.00364276	0.0149667	0.243391	0.0957706	0	gi|512901187|ref|XP_004925074.1| PREDICTED: DDB1- and CUL4-associated factor 12-like [Bombyx mori]	GO:0005515
BGIBMGA001093	comp15190_c0_seq1	YN	0.00363348	0.0149502	0.243039	0.117002	0	gi|512912787|ref|XP_004927741.1| PREDICTED: lipoyl synthase, mitochondrial-like [Bombyx mori]	GO:0005506	GO:0003824	GO:0051536	GO:0009107	GO:0016992	GO:0046872	GO:0051539	GO:0016783	GO:0005739	GO:0016740	GO:0009249
BGIBMGA006315	comp14929_c0_seq1	YN	0.00196529	0.00808726	0.24301	0.096341	9e-98	gi|389612969|dbj|BAM19876.1| unknown unsecreted protein, partial [Papilio xuthus]
BGIBMGA003519	comp13950_c0_seq1	YN	0.015627	0.0643261	0.242935	0.00593804	0	gi|512922418|ref|XP_004930115.1| PREDICTED: tumor protein D54-like isoform X1 [Bombyx mori]
BGIBMGA011797	comp15772_c0_seq1	YN	0.0146827	0.060506	0.242665	4.02289e-07	0	gi|512928680|ref|XP_004931637.1| PREDICTED: LOW QUALITY PROTEIN: DNA excision repair protein haywire-like [Bombyx mori]	GO:0003677	GO:0005524	GO:0004386	GO:0032508	GO:0003676	GO:0006289	GO:0004003	GO:0016787
BGIBMGA001936	comp14940_c0_seq2	YN	0.0160108	0.0660859	0.242272	0.000305507	0	gi|512936293|ref|XP_004933483.1| PREDICTED: angiogenic factor with G patch and FHA domains 1-like [Bombyx mori]	GO:0005515	GO:0005622	GO:0003676
BGIBMGA005976	comp16216_c0_seq1	YN	0.0203155	0.0838878	0.242175	1.90996e-09	0	gi|512918827|ref|XP_004929227.1| PREDICTED: NHL repeat-containing protein 2-like [Bombyx mori]	GO:0005515
BGIBMGA003587	comp14088_c0_seq1	YN	0.0073382	0.0303368	0.241891	0.00589588	0	gi|112983366|ref|NP_001036997.1| protein disulfide-isomerase like protein ERp57 precursor [Bombyx mori]_x0001_gi|62241292|dbj|BAD93614.1| protein disulfide-isomerase like protein ERp57 [Bombyx mori]	GO:0006662	GO:0015035	GO:0005783	GO:0016853	GO:0055114	GO:0045454
BGIBMGA004815	comp34065_c0_seq1	YN	0.0089162	0.0369094	0.24157	0.198227	0	gi|512894381|ref|XP_004923416.1| PREDICTED: FERM domain-containing protein 8-like [Bombyx mori]	GO:0005856
BGIBMGA007459	comp9875_c0_seq2	YN	0.0021892	0.0090731	0.241285	0.172233	0	gi|153791289|ref|NP_001093300.1| diphosphomevalonate decarboxylase [Bombyx mori]_x0001_gi|146424702|dbj|BAF62111.1| diphosphomevalonate decarboxylase [Bombyx mori]	GO:0008299	GO:0016310	GO:0005524	GO:0016301	GO:0004163
BGIBMGA003440	comp13236_c0_seq1	YN	0.00361179	0.0150178	0.240501	0.043121	0	gi|512892956|ref|XP_004923061.1| PREDICTED: probable glutamate--tRNA ligase, mitochondrial-like [Bombyx mori]	GO:0016876	GO:0005524	GO:0000049	GO:0005737	GO:0016874	GO:0004818	GO:0006418	GO:0000166	GO:0043039	GO:0006424	GO:0006412	GO:0004812
BGIBMGA005814	comp12368_c0_seq1	YN	0.0118074	0.0491357	0.240303	0.0277918		no hits
BGIBMGA009781	comp16133_c0_seq1	YN	0.0233545	0.0971976	0.240279	1.54637e-06	0	gi|512935574|ref|XP_004933307.1| PREDICTED: solute carrier family 28 member 3-like [Bombyx mori]	GO:0016020	GO:0006810	GO:1901642	GO:0005415
BGIBMGA013923	comp12284_c0_seq1	YN	0.00360338	0.0149972	0.24027	0.197932	0	gi|512936499|ref|XP_004933534.1| PREDICTED: probable 39S ribosomal protein L24, mitochondrial-like [Bombyx mori]	GO:0005840	GO:0030529	GO:0005622	GO:0006412	GO:0003735
BGIBMGA004095	comp15027_c0_seq1	YN	0.0219173	0.0913011	0.240055	2.45299e-07	2e-06	gi|597752165|ref|XP_007237946.1| PREDICTED: general transcription factor 3C polypeptide 1-like [Astyanax mexicanus]
BGIBMGA002024	comp15957_c4_seq7	YN	0.00516496	0.0215247	0.239955	0.0119943	0	gi|512933483|ref|XP_004932802.1| PREDICTED: plexin domain-containing protein 2-like [Bombyx mori]	GO:0016020	GO:0007275	GO:0004872	GO:0016021
BGIBMGA009491	comp950_c0_seq1	YN	0.00890781	0.0371349	0.239877	0.197812	0	gi|512892134|ref|XP_004922855.1| PREDICTED: calpain-D-like [Bombyx mori]	GO:0005622	GO:0008270
BGIBMGA007889	comp10932_c0_seq1	YN	0.00378312	0.0157907	0.239579	0.0916112	0	gi|114051800|ref|NP_001040433.1| eukaryotic translation initiation factor 3 subunit I [Bombyx mori]_x0001_gi|121958921|sp|Q1HPW4.1|EIF3I_BOMMO RecName: Full=Eukaryotic translation initiation factor 3 subunit I; Short=eIF3i_x0001_gi|95102872|gb|ABF51377.1| eukaryotic translation initiation factor 3 subunit 2 beta [Bombyx mori]	GO:0005515
BGIBMGA007369	comp10325_c0_seq1	YN	0.0118592	0.0495223	0.239472	0.0111877	2e-09	gi|557767413|ref|XP_005183396.1| PREDICTED: protein kinase 4-like [Musca domestica]
BGIBMGA004741	comp10347_c0_seq1	YN	0.00484566	0.0202673	0.239087	0.0304505	0	gi|512897182|ref|XP_004924091.1| PREDICTED: HIV Tat-specific factor 1 homolog [Bombyx mori]	GO:0000166	GO:0003676
BGIBMGA013529	comp9827_c0_seq1	YN	0.00709374	0.0297325	0.238585	0.0162793		no hits
BGIBMGA008552	comp35482_c0_seq1	YN	0.0124234	0.0521039	0.238435	0.196567	0	gi|512915666|ref|XP_004928445.1| PREDICTED: interference hedgehog-like [Bombyx mori]	GO:0005515
BGIBMGA007127	comp16751_c1_seq1	YN	0.00278388	0.0116968	0.238003	0.000313791	0	gi|512932721|ref|XP_004932616.1| PREDICTED: unconventional myosin-XV-like [Bombyx mori]	GO:0005856	GO:0008152	GO:0005515	GO:0005524	GO:0000166	GO:0016459	GO:0003774
BGIBMGA008944	comp14826_c0_seq7	YN	0.00169391	0.00712677	0.237683	0.564745	2e-152	gi|512928904|ref|XP_004931694.1| PREDICTED: uncharacterized protein C17orf59 homolog [Bombyx mori]
BGIBMGA006693	comp29597_c0_seq1	YN	0.0124191	0.052359	0.237192	0.196562	0	gi|91090548|ref|XP_971239.1| PREDICTED: similar to Hemolectin CG7002-PA [Tribolium castaneum]
BGIBMGA011677	comp14565_c0_seq1	YN	0.0156223	0.0659285	0.236958	1.64988e-05	0	gi|357619262|gb|EHJ71906.1| putative chromodomain Y-like protein 2 [Danaus plexippus]	GO:0008152	GO:0003824
BGIBMGA001561	comp15507_c0_seq1	YN	0.0109109	0.0460683	0.236842	0.000957126	0	gi|512920741|ref|XP_004929708.1| PREDICTED: protein prenyltransferase alpha subunit repeat-containing protein 1-like [Bombyx mori]	GO:0018346	GO:0018342	GO:0008318
BGIBMGA010569	comp12410_c0_seq1	YN	0.0177507	0.0750618	0.236481	0.00572892	1e-171	gi|512919884|ref|XP_004929494.1| PREDICTED: 39S ribosomal protein L46, mitochondrial-like [Bombyx mori]	GO:0008152	GO:0016787
BGIBMGA004366	comp10182_c1_seq1	YN	0.00867921	0.0367084	0.236437	0.0373681	2e-124	gi|512890896|ref|XP_004922592.1| PREDICTED: glutamate--cysteine ligase regulatory subunit-like [Bombyx mori]	GO:0055114	GO:0016491
BGIBMGA006123	comp12226_c0_seq1	YN	0.00368983	0.0156162	0.236281	0.0619734	0	gi|512918598|ref|XP_004929173.1| PREDICTED: endonuclease/exonuclease/phosphatase family domain-containing protein 1-like [Bombyx mori]
BGIBMGA007172	comp15069_c0_seq1	YN	0.0220893	0.0937007	0.235743	1.222e-05	0	gi|512901106|ref|XP_004925053.1| PREDICTED: lysosomal protein NCU-G1-B-like [Bombyx mori]
BGIBMGA000348	comp21345_c0_seq1	YN	0.00800213	0.0339513	0.235695	0.114636	0	gi|262034563|gb|ACY06906.1| putative cuticle protein CPR149 [Bombyx mori]	GO:0042302
BGIBMGA000890	comp18490_c0_seq1	YN	0.014842	0.0630933	0.235239	2.11465e-08	0	gi|512914213|ref|XP_004928086.1| PREDICTED: LOW QUALITY PROTEIN: sorting nexin-25-like [Bombyx mori]	GO:0038032	GO:0005515	GO:0007154	GO:0007242	GO:0004871	GO:0035091
BGIBMGA007740	comp15867_c0_seq1	YN	0.00927145	0.0394856	0.234806	2.27687e-05	0	gi|512915876|ref|XP_004928495.1| PREDICTED: golgin subfamily A member 4-like, partial [Bombyx mori]	GO:0016020	GO:0005515	GO:0000042	GO:0016192
BGIBMGA008204	comp6788_c0_seq1	YN	0.00809411	0.0345079	0.234558	0.0131432	0	gi|512895811|ref|XP_004923761.1| PREDICTED: transcription factor SPT20 homolog [Bombyx mori]
BGIBMGA001232	comp17131_c0_seq1	YN	0.0110572	0.0472362	0.234083	0.0893583	8e-75	gi|114052775|ref|NP_001040275.1| ring box protein [Bombyx mori]_x0001_gi|87248591|gb|ABD36348.1| ring box protein [Bombyx mori]	GO:0046872	GO:0005515	GO:0008270
BGIBMGA006976	comp15146_c0_seq1	YN	0.00290825	0.0124422	0.233742	0.0458144	0	gi|112983960|ref|NP_001036843.1| BAG domain-containing protein Samui [Bombyx mori]_x0001_gi|27151475|sp|Q9BLJ6.1|BAGS_BOMMO RecName: Full=BAG domain-containing protein Samui	GO:0005515	GO:0051087	GO:0006915
BGIBMGA013029	comp17386_c0_seq1	YN	0.00527348	0.0225871	0.233473	0.194715	9e-125	gi|512917674|ref|XP_004928945.1| PREDICTED: 39S ribosomal protein L18, mitochondrial-like [Bombyx mori]
BGIBMGA006498	comp8737_c0_seq1	YN	0.00867048	0.0372448	0.232797	0.143732	4e-62	gi|512924410|ref|XP_004930588.1| PREDICTED: protein-lysine methyltransferase METTL21D-like [Bombyx mori]
BGIBMGA001141	comp9371_c0_seq1	YN	0.0183846	0.0790038	0.232706	8.90356e-05	0	gi|512913009|ref|XP_004927795.1| PREDICTED: liprin-beta-1-like [Bombyx mori]	GO:0016812	GO:0005515
BGIBMGA009989	comp3658_c0_seq1	YN	0.0166866	0.0717804	0.232468	0.00937963	0	gi|512907500|ref|XP_004926458.1| PREDICTED: actin cytoskeleton-regulatory complex protein PAN1-like [Bombyx mori]
BGIBMGA014407	comp6477_c1_seq1	YN	0.0207419	0.0892511	0.232399	0.000544397	7e-112	gi|112983100|ref|NP_001037053.1| clip domain serine protease 11 precursor [Bombyx mori]_x0001_gi|25992174|gb|AAN77090.1| masquerade-like serine proteinase homolog [Bombyx mori]_x0001_gi|198041267|dbj|BAG70412.1| serine protease homolog 1 [Bombyx mori]	GO:0004252	GO:0006508	GO:0003824
BGIBMGA009113	comp11670_c0_seq1	YN	0.0101814	0.0438246	0.232321	0.0266548	1e-46	gi|512898573|ref|XP_004924431.1| PREDICTED: nucleoside diphosphate-linked moiety X motif 8, mitochondrial-like [Bombyx mori]	GO:0008152	GO:0016787
BGIBMGA008453	comp14796_c0_seq3	YN	0.00957149	0.0412174	0.232219	0.000320073	0	gi|512915444|ref|XP_004928391.1| PREDICTED: RB-associated KRAB zinc finger protein-like [Bombyx mori]	GO:0046872	GO:0005622	GO:0008270	GO:0003676
BGIBMGA010528	comp16301_c0_seq1	YN	0.00636708	0.02745	0.231952	0.000297749	0	gi|512919695|ref|XP_004929448.1| PREDICTED: sodium-dependent nutrient amino acid transporter 1-like [Bombyx mori]	GO:0006810	GO:0016020	GO:0055085	GO:0006355	GO:0005622	GO:0015293	GO:0005887	GO:0016021	GO:0043565	GO:0005328	GO:0003700	GO:0006836
BGIBMGA012082	comp14114_c0_seq2	YN	0.0127911	0.0551575	0.231901	6.78374e-05	0	gi|512933881|ref|XP_004932901.1| PREDICTED: facilitated trehalose transporter Tret1-like [Bombyx mori]	GO:0016020	GO:0006810	GO:0055085	GO:0016021	GO:0022857	GO:0022891	GO:0005215
BGIBMGA012027	comp14551_c0_seq1	YN	0.00508475	0.0219782	0.231354	0.00043268	0	gi|512934293|ref|XP_004933000.1| PREDICTED: mismatch repair endonuclease PMS2-like [Bombyx mori]	GO:0032389	GO:0005524	GO:0006298	GO:0030983
BGIBMGA001579	comp15355_c0_seq1	YN	0.00869589	0.0375937	0.231313	0.000895472	0	gi|512920777|ref|XP_004929717.1| PREDICTED: nuclear cap-binding protein subunit 1-like [Bombyx mori]	GO:0016070	GO:0003723	GO:0000339	GO:0005515	GO:0045292	GO:0051028	GO:0005846
BGIBMGA003318	comp15719_c0_seq1	YN	0.00879144	0.03803	0.231171	5.9466e-07	0	gi|512892886|ref|XP_004923043.1| PREDICTED: replication factor C subunit 1-like [Bombyx mori]	GO:0005663	GO:0003677	GO:0005524	GO:0006260	GO:0005622	GO:0005737	GO:0055114	GO:0003689	GO:0000166	GO:0006200	GO:0004459	GO:0017111	GO:0019642
BGIBMGA007132	comp12655_c1_seq1	YN	0.010935	0.0473372	0.231002	0.00148568	0	gi|512932559|ref|XP_004932575.1| PREDICTED: probable endonuclease III homolog isoform X1 [Bombyx mori]	GO:0003677	GO:0006281	GO:0006284	GO:0051539	GO:0005622	GO:0003824	GO:0004519
BGIBMGA009210	comp10487_c0_seq2	YN	0.00914589	0.0395957	0.230982	0.335207		no hits
BGIBMGA013130	comp14490_c0_seq1	YN	0.0125676	0.0545797	0.230261	0.000190318	0	gi|512909270|ref|XP_004926880.1| PREDICTED: glucosylceramidase-like [Bombyx mori]	GO:0006665	GO:0005975	GO:0005764	GO:0004348	GO:0007040
BGIBMGA009534	comp8536_c1_seq1	YN	0.00956015	0.0415391	0.230148	5.84584e-07	0	gi|512910989|ref|XP_004927306.1| PREDICTED: cytoskeleton-associated protein 5-like [Bombyx mori]
BGIBMGA005682	comp15554_c0_seq1	YN	0.0117246	0.0509593	0.230078	0.00015248	0	gi|512888277|ref|XP_004922060.1| PREDICTED: transmembrane channel-like protein 3-like [Bombyx mori]
BGIBMGA005076	comp14741_c0_seq1	YN	0.00832496	0.0362032	0.229951	0.000191194	0	gi|512886722|ref|XP_004921806.1| PREDICTED: conserved oligomeric Golgi complex subunit 2-like [Bombyx mori]	GO:0016020	GO:0007030	GO:0015031
BGIBMGA004631	comp1184_c0_seq1	YN	0.00862771	0.0375987	0.229468	0.192505	4e-180	gi|114051009|ref|NP_001040144.1| phospholipid scramblase [Bombyx mori]_x0001_gi|87248201|gb|ABD36153.1| phospholipid scramblase [Bombyx mori]
BGIBMGA007506	comp9768_c0_seq1	YN	0.00133693	0.00582783	0.229404	0.560319	0	gi|512899545|ref|XP_004924672.1| PREDICTED: DTW domain-containing protein 1-like [Bombyx mori]
BGIBMGA005666	comp125_c0_seq1	YN	0.00377623	0.0164653	0.229346	0.0131837	0	gi|512887888|ref|XP_004921996.1| PREDICTED: ATP-dependent DNA helicase Q1-like [Bombyx mori]	GO:0016787	GO:0005524	GO:0006200	GO:0004386	GO:0006310	GO:0008026	GO:0003676
BGIBMGA008504	comp15526_c0_seq3	YN	0.00998096	0.04352	0.229342	0.00182451	0	gi|512915031|ref|XP_004928289.1| PREDICTED: leucine-rich repeat-containing protein 58-like [Bombyx mori]	GO:0005515	GO:0016740
BGIBMGA001695	comp11563_c0_seq1	YN	0.0138178	0.0602734	0.229252	1.52051e-06	0	gi|512889506|ref|XP_004922295.1| PREDICTED: lysosomal alpha-mannosidase-like [Bombyx mori]	GO:0004553	GO:0030246	GO:0006013	GO:0015923	GO:0008270	GO:0005975	GO:0003824
BGIBMGA001278	comp8482_c0_seq6	YN	0.00784658	0.0342763	0.228922	0.0846123	0	gi|512913756|ref|XP_004927971.1| PREDICTED: adenosine deaminase-like protein-like [Bombyx mori]	GO:0019239	GO:0008152	GO:0009168
BGIBMGA006820	comp14683_c0_seq1	YN	0.00423257	0.0184968	0.228827	0.0571505	0	gi|512900272|ref|XP_004924851.1| PREDICTED: lanC-like protein 1-like isoform X1 [Bombyx mori]
BGIBMGA005503	comp14916_c0_seq1	YN	0.0145755	0.063985	0.227796	0.000154857	0	gi|512931082|ref|XP_004932220.1| PREDICTED: LOW QUALITY PROTEIN: lissencephaly-1 homolog [Bombyx mori]	GO:0005515
BGIBMGA004565	comp33274_c0_seq1	YN	0.00860869	0.0378196	0.227625	0.191711	0	gi|389609373|dbj|BAM18298.1| similar to CG14445 [Papilio xuthus]
BGIBMGA006772	comp15183_c0_seq1	YN	0.00435492	0.0191794	0.227062	0.00231487	0	gi|512923828|ref|XP_004930447.1| PREDICTED: putative ribosomal RNA methyltransferase NOP2-like [Bombyx mori]	GO:0008757	GO:0003723	GO:0008168	GO:0032259	GO:0006364
BGIBMGA011641	comp16649_c0_seq1	YN	0.00973885	0.0429052	0.226985	0.0163312	3e-157	gi|512928413|ref|XP_004931572.1| PREDICTED: TOM1-like protein 2-like [Bombyx mori]	GO:0006886
BGIBMGA006599	comp18491_c0_seq1	YN	0.0129094	0.056888	0.226926	0.00516688	0	gi|512924094|ref|XP_004930514.1| PREDICTED: laccase-2-like [Bombyx mori]	GO:0005507	GO:0055114	GO:0016491
BGIBMGA006530	comp13826_c0_seq1	YN	0.00713477	0.0315266	0.22631	0.0441092	2e-158	gi|512924550|ref|XP_004930622.1| PREDICTED: non-structural maintenance of chromosomes element 1 homolog isoform X1 [Bombyx mori]_x0001_gi|512924554|ref|XP_004930623.1| PREDICTED: non-structural maintenance of chromosomes element 1 homolog isoform X2 [Bombyx mori]	GO:0030915	GO:0006979	GO:0020037	GO:0006281	GO:0004601	GO:0055114
BGIBMGA010663	comp12222_c0_seq2	YN	0.0032664	0.0144892	0.225437	0.157187	7e-35	gi|108883172|gb|EAT47397.1| AAEL001475-PA [Aedes aegypti]	GO:0005158
BGIBMGA012036	comp15245_c0_seq1	YN	0.0053488	0.0237969	0.224769	0.00263342	3e-162	gi|91078452|ref|XP_967242.1| PREDICTED: similar to CG3430 CG3430-PA [Tribolium castaneum]
BGIBMGA008087	comp6483_c0_seq1	YN	0.0154681	0.0688667	0.224609	1.45267e-08	0	gi|512892478|ref|XP_004922941.1| PREDICTED: probable ATP-dependent RNA helicase DDX11-like [Bombyx mori]	GO:0005840	GO:0003677	GO:0005524	GO:0004386	GO:0032508	GO:0008026	GO:0016817	GO:0016787	GO:0000166	GO:0003735	GO:0005634	GO:0005622	GO:0006139	GO:0004003	GO:0003676	GO:0006200	GO:0006412	GO:0016818
BGIBMGA007517	comp15456_c0_seq2	YN	0.00393263	0.0175108	0.224582	0.00705463	0	gi|512899483|ref|XP_004924656.1| PREDICTED: glutamine--fructose-6-phosphate aminotransferase [isomerizing] 1-like [Bombyx mori]	GO:0030246	GO:0016051	GO:0008152	GO:0005529	GO:0005975	GO:0005737	GO:0004360
BGIBMGA002793	comp7906_c0_seq1	YN	0.0221616	0.0986914	0.224555	8.66935e-08	0	gi|219943195|gb|ACL54851.1| endoplasmic reticulum oxidoreduction 1-like protein [Bombyx mori]	GO:0006457	GO:0009055	GO:0005783	GO:0006467	GO:0050660	GO:0055114	GO:0005515	GO:0016671	GO:0003756	GO:0005789
BGIBMGA002674	comp12419_c0_seq1	YN	0.00330293	0.0147214	0.224363	0.190874	0	gi|512932006|ref|XP_004932439.1| PREDICTED: probable hydroxyacid-oxoacid transhydrogenase, mitochondrial-like [Bombyx mori]	GO:0046872	GO:0008152	GO:0005506	GO:0055114	GO:0016491
BGIBMGA000088	comp11566_c0_seq1	YN	0.00583109	0.0259961	0.224306	0.190719	2e-45	gi|512893278|ref|XP_004923142.1| PREDICTED: seipin-like isoform X3 [Bombyx mori]
BGIBMGA008716	comp15210_c0_seq1	YN	0.00943212	0.0421051	0.224014	4.34614e-05	0	gi|512904879|ref|XP_004925806.1| PREDICTED: nucleolar complex protein 3 homolog [Bombyx mori]
BGIBMGA010186	comp23346_c0_seq1	YN	0.0130623	0.0584279	0.223563	0.0636918	0	gi|512927645|ref|XP_004931386.1| PREDICTED: rho guanine nucleotide exchange factor 17-like [Bombyx mori]
BGIBMGA011095	comp12880_c0_seq1	YN	0.00552181	0.0247405	0.22319	0.0802546	2e-162	gi|512886408|ref|XP_004921751.1| PREDICTED: protein sarah-like [Bombyx mori]	GO:0019722
BGIBMGA008347	comp15574_c0_seq1	YN	0.000913135	0.00409313	0.22309	0.556843		no hits
BGIBMGA007164	comp13375_c0_seq1	YN	0.0216615	0.0971112	0.223059	2.13875e-07	0	gi|512901246|ref|XP_004925088.1| PREDICTED: putative nuclease HARBI1-like [Bombyx mori]	GO:0016042	GO:0006644	GO:0004623
BGIBMGA013496	comp14976_c0_seq1	YN	0.0142115	0.063889	0.22244	2.36731e-05	0	gi|512906648|ref|XP_004926249.1| PREDICTED: spindle pole body component 110-like [Bombyx mori]	GO:0006457	GO:0016272	GO:0051082
BGIBMGA001365	comp18734_c0_seq1	YN	0.00944669	0.0425284	0.222127	0.00354506	0	gi|512908882|ref|XP_004926787.1| PREDICTED: polypeptide N-acetylgalactosaminyltransferase 1-like [Bombyx mori]
BGIBMGA001367	comp20981_c0_seq1	YN	0.00793484	0.0357227	0.222123	0.0535356	0	gi|512908819|ref|XP_004926772.1| PREDICTED: aldose reductase-like [Bombyx mori]	GO:0055114	GO:0016491
BGIBMGA002841	comp15561_c0_seq1	YN	0.000994562	0.00448203	0.2219	0.556196	0	gi|306518668|ref|NP_001182396.1| caspase Nc [Bombyx mori]_x0001_gi|305854641|dbj|BAJ16361.1| Nedd2-like caspase [Bombyx mori]	GO:0005622	GO:0006915	GO:0005515	GO:0006508	GO:0008234	GO:0030693	GO:0004197	GO:0042981
BGIBMGA003891	comp18061_c0_seq1	YN	0.00181881	0.00820518	0.221666	0.0356737	0	gi|512900696|ref|XP_004924953.1| PREDICTED: LOW QUALITY PROTEIN: transcription initiation factor TFIID subunit 4-like [Bombyx mori]	GO:0003677	GO:0005634	GO:0006355	GO:0046982	GO:0005669	GO:0006352	GO:0003700	GO:0016986
BGIBMGA005936	comp11446_c0_seq1	YN	0.00854957	0.0385782	0.221617	0.012972	0	gi|512919043|ref|XP_004929279.1| PREDICTED: 2',5'-phosphodiesterase 12-like [Bombyx mori]
BGIBMGA000320	comp14728_c0_seq3	YN	0.00654501	0.0295519	0.221475	0.00511976	0	gi|512929730|ref|XP_004931895.1| PREDICTED: programmed cell death protein 2-like [Bombyx mori]	GO:0046872	GO:0008270	GO:0005737	GO:0006915
BGIBMGA010739	comp15039_c0_seq1	YN	0.0138531	0.0625575	0.221445	1.56832e-05	0	gi|512934427|ref|XP_004933030.1| PREDICTED: nucleolar protein 56-like [Bombyx mori]
BGIBMGA011673	comp22720_c0_seq1	YN	0.00193626	0.00875718	0.221106	0.328982	0	gi|512928723|ref|XP_004931648.1| PREDICTED: SNF-related serine/threonine-protein kinase-like, partial [Bombyx mori]	GO:0004674	GO:0005524	GO:0000166	GO:0004672	GO:0006468	GO:0016772
BGIBMGA004112	comp16309_c0_seq1	YN	0.0108589	0.0491122	0.221104	1.17856e-05	0	gi|114051598|ref|NP_001040416.1| leukotriene A4 hydrolase [Bombyx mori]_x0001_gi|95102808|gb|ABF51345.1| leukotriene A4 hydrolase [Bombyx mori]	GO:0005840	GO:0005622	GO:0019370	GO:0004179	GO:0008237	GO:0006508	GO:0006412	GO:0008270	GO:0003735
BGIBMGA001244	comp27788_c0_seq1	YN	0.0100763	0.0455926	0.221006	0.0155603	0	gi|512914185|ref|XP_004928079.1| PREDICTED: synembryn-like [Bombyx mori]
BGIBMGA008208	comp14782_c0_seq4	YN	0.0118307	0.0535493	0.220931	0.0036253	0	gi|512936891|ref|XP_004933630.1| PREDICTED: DNA repair protein XRCC1-like [Bombyx mori]	GO:0005634	GO:0003684	GO:0005622	GO:0000012
BGIBMGA006932	comp12709_c0_seq2	YN	0.0198984	0.0900855	0.220883	0.00136057	2e-113	gi|512893746|ref|XP_004923256.1| PREDICTED: NECAP-like protein CG9132-like [Bombyx mori]	GO:0016020	GO:0006897
BGIBMGA005851	comp14106_c1_seq1	YN	0.00402434	0.0182296	0.220758	0.00227612	0	gi|512909507|ref|XP_004926937.1| PREDICTED: blastoderm-specific protein 25D-like [Bombyx mori]
BGIBMGA005338	comp16699_c0_seq1	YN	0.0123709	0.0560812	0.220589	5.67593e-08	0	gi|512931356|ref|XP_004932282.1| PREDICTED: ubiquitin conjugation factor E4 A-like [Bombyx mori]	GO:0034450	GO:0006511	GO:0000151	GO:0016567	GO:0004842
BGIBMGA000174	comp16983_c0_seq2	YN	0.01659	0.0752546	0.220452	9.68377e-08	0	gi|512911012|ref|XP_004927311.1| PREDICTED: testis-expressed sequence 2 protein-like [Bombyx mori]
BGIBMGA008155	comp10583_c0_seq2	YN	0.0104327	0.0473828	0.220178	0.000576712	0	gi|512895827|ref|XP_004923765.1| PREDICTED: rho guanine nucleotide exchange factor 11-like [Bombyx mori]	GO:0032319	GO:0035556	GO:0005737	GO:0055114	GO:0046872	GO:0038032	GO:0005515	GO:0005507	GO:0007242	GO:0005089
BGIBMGA000646	comp4445_c0_seq1	YN	0.00211204	0.0096013	0.219974	0.0196453	0	gi|512921218|ref|XP_004929824.1| PREDICTED: transcription initiation factor TFIID subunit 7-like isoform X1 [Bombyx mori]	GO:0005634	GO:0016251	GO:0045449	GO:0003700	GO:0005669	GO:0006367
BGIBMGA008929	comp19804_c0_seq1	YN	0.013698	0.0622997	0.219873	0.00208836	0	gi|512929451|ref|XP_004931824.1| PREDICTED: DNA-directed RNA polymerase, mitochondrial-like [Bombyx mori]	GO:0003899	GO:0003677	GO:0006350	GO:0006351
BGIBMGA011230	comp12732_c0_seq2	YN	0.00692173	0.0314882	0.219819	0.000754637	0	gi|512925086|ref|XP_004930752.1| PREDICTED: putative tRNA pseudouridine synthase Pus10-like [Bombyx mori]
BGIBMGA002107	comp22712_c0_seq1	YN	0.00842802	0.0383493	0.21977	0.0659544	0	gi|512933509|ref|XP_004932808.1| PREDICTED: flocculation protein FLO11-like [Bombyx mori]
BGIBMGA003701	comp12612_c0_seq1	YN	0.00598771	0.0272929	0.219387	0.0100308	0	gi|512922616|ref|XP_004930159.1| PREDICTED: metallophosphoesterase 1-like [Bombyx mori]	GO:0016787
BGIBMGA008379	comp25836_c0_seq1	YN	0.0121112	0.0553159	0.218946	0.0780607		no hits
BGIBMGA011503	comp19718_c0_seq1	YN	0.0013427	0.0061388	0.218724	0.554639	0	gi|512933173|ref|XP_004932725.1| PREDICTED: spermine oxidase-like [Bombyx mori]	GO:0009055	GO:0006118	GO:0055114	GO:0016491
BGIBMGA004672	comp4819_c0_seq1	YN	0.00348723	0.0159458	0.218692	0.10073	0	gi|512910458|ref|XP_004927176.1| PREDICTED: ran-binding protein 3-like [Bombyx mori]	GO:0046907
BGIBMGA012834	comp11751_c0_seq1	YN	0.00654741	0.0299602	0.218537	0.152077	0	gi|512917598|ref|XP_004928926.1| PREDICTED: NAD-dependent protein deacetylase Sirt4-like [Bombyx mori]	GO:0005759	GO:0003677	GO:0006342	GO:0006355	GO:0046872	GO:0016787	GO:0070403	GO:0008270	GO:0016811	GO:0034979	GO:0005739	GO:0005677	GO:0045449	GO:0006471	GO:0006476
BGIBMGA010165	comp15818_c0_seq1	YN	0.0185974	0.0851067	0.218518	5.21379e-20	0	gi|512927699|ref|XP_004931400.1| PREDICTED: HEAT repeat-containing protein 5B-like [Bombyx mori]
BGIBMGA000948	comp12590_c0_seq2	YN	0.0044853	0.0205404	0.218365	0.150779	7e-134	gi|114051628|ref|NP_001040166.1| anaphase promoting complex subunit 10 [Bombyx mori]_x0001_gi|87248261|gb|ABD36183.1| anaphase promoting complex subunit 10 [Bombyx mori]	GO:0005515	GO:0051301	GO:0031145	GO:0030071	GO:0007049	GO:0007067	GO:0005680
BGIBMGA012707	comp4959_c0_seq1	YN	0.0141168	0.0647199	0.218121	0.00450348	1e-138	gi|512900064|ref|XP_004924801.1| PREDICTED: spermine synthase-like [Bombyx mori]	GO:0016768	GO:0008152	GO:0006597	GO:0003824
BGIBMGA008563	comp16763_c0_seq2	YN	0.0106353	0.0488157	0.217866	0.0339207	4e-103	gi|357614525|gb|EHJ69131.1| putative calcineurin B [Danaus plexippus]	GO:0005509
BGIBMGA008612	comp14331_c1_seq2	YN	0.0216978	0.0996026	0.217844	0.00120253	1e-129	gi|512910218|ref|XP_004927114.1| PREDICTED: phosphatidylinositol 4-kinase type 2-beta-like [Bombyx mori]	GO:0008152	GO:0016773
BGIBMGA004784	comp14158_c0_seq1	YN	0.0197588	0.0908656	0.217451	2.70715e-07	0	gi|512894305|ref|XP_004923397.1| PREDICTED: protein CLP1 homolog [Bombyx mori]
BGIBMGA005897	comp14910_c0_seq1	YN	0.00309176	0.0142366	0.217171	0.0992807	0	gi|512899761|ref|XP_004924726.1| PREDICTED: spermidine synthase-like isoform X1 [Bombyx mori]_x0001_gi|512899765|ref|XP_004924727.1| PREDICTED: spermidine synthase-like isoform X2 [Bombyx mori]	GO:0008152	GO:0016740	GO:0003824
BGIBMGA001233	comp4398_c0_seq2	YN	0.0056161	0.0258667	0.217117	0.0264052	0	gi|512913482|ref|XP_004927907.1| PREDICTED: mitochondrial ornithine transporter 1-like [Bombyx mori]	GO:0016020	GO:0006810	GO:0055085	GO:0016021	GO:0005488
BGIBMGA014398	comp16450_c0_seq1	YN	0.00699702	0.0322871	0.216712	0.00285965	0	gi|512911662|ref|XP_004927467.1| PREDICTED: eukaryotic peptide chain release factor subunit 1-like isoform X1 [Bombyx mori]	GO:0006415	GO:0005737	GO:0016149
BGIBMGA002572	comp8708_c0_seq1	YN	0.00525637	0.0243097	0.216226	0.0398555	6e-138	gi|112984306|ref|NP_001037221.1| ribosomal protein L19 [Bombyx mori]_x0001_gi|54609231|gb|AAV34831.1| ribosomal protein L19 [Bombyx mori]_x0001_gi|95103154|gb|ABF51518.1| PDP protein [Bombyx mori]	GO:0005840	GO:0030529	GO:0005622	GO:0006412	GO:0003735
BGIBMGA005770	comp10888_c0_seq1	YN	0.0039079	0.0180749	0.216206	0.0138994	0	gi|512896277|ref|XP_004923872.1| PREDICTED: scm-like with four MBT domains protein 2-like [Bombyx mori]	GO:0009055	GO:0019646	GO:0005634	GO:0006355	GO:0045449
BGIBMGA000169	comp3816_c1_seq1	YN	0.00724651	0.0335795	0.215801	0.0997289	9e-96	gi|189235507|ref|XP_001809330.1| PREDICTED: similar to CG4585 CG4585-PA [Tribolium castaneum]	GO:0008654	GO:0016020	GO:0007186	GO:0016780	GO:0016021
BGIBMGA012822	comp21967_c0_seq1	YN	0.0195647	0.0909436	0.21513	0.0034713	3e-35	gi|345489979|ref|XP_001601679.2| PREDICTED: uncharacterized protein F58A4.6-like [Nasonia vitripennis]
BGIBMGA008789	comp14118_c0_seq2	YN	0.0111884	0.0521102	0.214707	0.00139549	2e-61	gi|512908530|ref|XP_004926704.1| PREDICTED: zinc finger protein Xfin-like isoform X1 [Bombyx mori]	GO:0046872	GO:0005622	GO:0008270	GO:0003676
BGIBMGA009445	comp9397_c0_seq3	YN	0.00565786	0.0263531	0.214695	0.0487348		no hits
BGIBMGA012922	comp15744_c0_seq1	YN	0.0125188	0.0583316	0.214614	6.55092e-09	0	gi|332016250|gb|EGI57163.1| AP-1 complex subunit beta-1 [Acromyrmex echinatior]	GO:0016020	GO:0006810	GO:0030130	GO:0008565	GO:0030131	GO:0016192	GO:0006886	GO:0030117	GO:0005515	GO:0015031	GO:0006461
BGIBMGA000928	comp10758_c0_seq2	YN	0.0177924	0.082971	0.214441	4.86268e-08	0	gi|512914123|ref|XP_004928063.1| PREDICTED: putative mediator of RNA polymerase II transcription subunit 26-like [Bombyx mori]	GO:0005515
BGIBMGA001220	comp8210_c1_seq1	YN	0.00374004	0.0174448	0.214393	0.0346554	0	gi|512913411|ref|XP_004927889.1| PREDICTED: UDP-N-acetylglucosamine transporter-like [Bombyx mori]	GO:0016020	GO:0006810	GO:0015780	GO:0005351	GO:0005338	GO:1901679	GO:0000139	GO:0008643	GO:0016021	GO:0015992
BGIBMGA007946	comp15323_c0_seq3	YN	0.00830855	0.0387539	0.214393	0.00263765	0	gi|512916571|ref|XP_004928672.1| PREDICTED: homeobox protein extradenticle isoform X3 [Bombyx mori]	GO:0003677	GO:0005634	GO:0006355	GO:0043565	GO:0003700
BGIBMGA006811	comp13294_c0_seq1	YN	0.00632571	0.0295204	0.214282	0.0384447	0	gi|512900451|ref|XP_004924895.1| PREDICTED: tRNA methyltransferase 10 homolog A-like [Bombyx mori]	GO:0009019	GO:0003723	GO:0008175	GO:0008033
BGIBMGA002546	comp12707_c0_seq1	YN	0.00761119	0.0355908	0.213853	0.0364747	6e-119	gi|512926933|ref|XP_004931209.1| PREDICTED: peptide deformylase, mitochondrial-like [Bombyx mori]	GO:0042586	GO:0008152	GO:0005506	GO:0006412
BGIBMGA001166	comp7398_c1_seq1	YN	0.00540587	0.0253348	0.213377	0.0970416	0	gi|512913155|ref|XP_004927828.1| PREDICTED: transient receptor potential cation channel protein painless-like [Bombyx mori]	GO:0006810	GO:0016020	GO:0055085	GO:0005216	GO:0034220	GO:0016021	GO:0006811
BGIBMGA012690	comp13150_c0_seq2	YN	0.00234731	0.0110075	0.213246	0.012546	0	gi|512900004|ref|XP_004924786.1| PREDICTED: pre-rRNA-processing protein TSR1 homolog [Bombyx mori]	GO:0005634	GO:0042254
BGIBMGA002591	comp31513_c0_seq1	YN	0.00969832	0.045482	0.213234	0.0982326	0	gi|512931786|ref|XP_004932387.1| PREDICTED: PAS domain-containing serine/threonine-protein kinase-like [Bombyx mori]	GO:0007165	GO:0008152	GO:0005524	GO:0006468	GO:0003824	GO:0015986	GO:0033178	GO:0004674	GO:0016820	GO:0000166	GO:0004672	GO:0004871	GO:0016772
BGIBMGA002029	comp18003_c0_seq1	YN	0.0032725	0.015349	0.213206	0.09589	6e-114	gi|389609303|dbj|BAM18263.1| peroxin 16 [Papilio xuthus]	GO:0016021	GO:0009401
BGIBMGA009219	comp85_c0_seq1	YN	0.004669	0.0219856	0.212366	0.552617	3e-32	gi|189236266|ref|XP_974475.2| PREDICTED: similar to lethal (2) k09913 CG3082-PC [Tribolium castaneum]
BGIBMGA001735	comp12362_c0_seq1	YN	0.0110469	0.0520946	0.212055	0.000157478	0	gi|512888968|ref|XP_004922174.1| PREDICTED: titin-like [Bombyx mori]
BGIBMGA006608	comp12080_c0_seq3	YN	0.000759689	0.00359421	0.211365	0.550367	0	gi|512923652|ref|XP_004930404.1| PREDICTED: peroxisomal targeting signal 1 receptor-like [Bombyx mori]
BGIBMGA013718	comp7570_c0_seq1	YN	0.0146625	0.0694218	0.211209	0.000611577	0	gi|512907253|ref|XP_004926396.1| PREDICTED: helicase POLQ-like [Bombyx mori]	GO:0008152	GO:0005524	GO:0004386	GO:0008026	GO:0003676	GO:0005515	GO:0000166	GO:0006200
BGIBMGA010632	comp16481_c0_seq3	YN	0.0129186	0.0611697	0.211192	5.66541e-07	0	gi|512903279|ref|XP_004925581.1| PREDICTED: interaptin-like [Bombyx mori]	GO:0046872	GO:0005515	GO:0008270	GO:0003676
BGIBMGA009136	comp34232_c0_seq1	YN	0.0201884	0.0956705	0.21102	0.0396459	0	gi|512905863|ref|XP_004926051.1| PREDICTED: lipase member H-B-like [Bombyx mori]	GO:0005576	GO:0003824	GO:0006629
BGIBMGA011908	comp15797_c0_seq1	YN	0.00965761	0.0458482	0.210643	2.07347e-06	0	gi|512897583|ref|XP_004924188.1| PREDICTED: enolase-phosphatase E1-like [Bombyx mori]	GO:0003899	GO:0006350	GO:0006351
BGIBMGA000695	comp4395_c0_seq1	YN	0.00336356	0.0159682	0.210642	0.09367	0	gi|512921846|ref|XP_004929974.1| PREDICTED: protein GCY-like [Bombyx mori]	GO:0055114	GO:0016491
BGIBMGA004642	comp4761_c0_seq1	YN	0.00272051	0.0129326	0.21036	0.0234093	0	gi|512911403|ref|XP_004927403.1| PREDICTED: serine/arginine repetitive matrix protein 5-like isoform X1 [Bombyx mori]_x0001_gi|512911407|ref|XP_004927404.1| PREDICTED: serine/arginine repetitive matrix protein 5-like isoform X2 [Bombyx mori]
BGIBMGA002310	comp17015_c0_seq2	YN	0.0125026	0.0594424	0.21033	1.85432e-15	0	gi|512888420|ref|XP_004922084.1| PREDICTED: antigen KI-67-like [Bombyx mori]
BGIBMGA003337	comp10679_c0_seq1	YN	0.00725395	0.0344925	0.210305	0.00994541	1e-155	gi|112983523|ref|NP_001037147.1| ribosomal protein L10A [Bombyx mori]_x0001_gi|54609211|gb|AAV34821.1| ribosomal protein L10A [Bombyx mori]	GO:0005840	GO:0006396	GO:0003723	GO:0015934	GO:0006412	GO:0005622	GO:0003735
BGIBMGA012039	comp5430_c0_seq1	YN	0.00481113	0.0228788	0.210287	0.0464838	0	gi|512934041|ref|XP_004932937.1| PREDICTED: phosducin-like protein-like [Bombyx mori]
BGIBMGA007964	comp16940_c0_seq3	YN	0.0200938	0.0956522	0.210072	0.00186959	2e-98	gi|512916669|ref|XP_004928696.1| PREDICTED: nucleolin-like isoform X1 [Bombyx mori]	GO:0003676
BGIBMGA007287	comp14643_c0_seq3	YN	0.011288	0.0538007	0.209812	0.000406169	0	gi|512905112|ref|XP_004925864.1| PREDICTED: keratin, type I cytoskeletal 9-like isoform X1 [Bombyx mori]_x0001_gi|512905116|ref|XP_004925865.1| PREDICTED: keratin, type I cytoskeletal 9-like isoform X2 [Bombyx mori]
BGIBMGA010656	comp14767_c0_seq1	YN	0.00297628	0.0141908	0.209733	0.550321	4e-90	gi|512903108|ref|XP_004925538.1| PREDICTED: uncharacterized protein KIAA1143 homolog [Bombyx mori]
BGIBMGA000743	comp18519_c0_seq1	YN	0.00443408	0.0211496	0.209653	0.11124	0	gi|512921692|ref|XP_004929936.1| PREDICTED: flotillin-1-like [Bombyx mori]	GO:0016021	GO:0016600
BGIBMGA012674	comp12720_c0_seq1	YN	0.0154244	0.0735946	0.209586	0.00107622	2e-146	gi|114051309|ref|NP_001040379.1| mRNA cap-binding protein eIF4E [Bombyx mori]_x0001_gi|95102686|gb|ABF51281.1| mRNA cap-binding protein eIF4E [Bombyx mori]_x0001_gi|95103138|gb|ABF51510.1| cap-binding protein eIF4E [Bombyx mori]	GO:0006413	GO:0003743	GO:0003723	GO:0006412	GO:0005737
BGIBMGA003307	comp16279_c4_seq1	YN	0.0177169	0.0846299	0.209345	0.000493144	2e-153	gi|512892941|ref|XP_004923057.1| PREDICTED: E3 ubiquitin-protein ligase RNF13-like [Bombyx mori]	GO:0008233	GO:0006508
BGIBMGA005485	comp11288_c0_seq1	YN	0.00271356	0.0129626	0.209338	0.550054	0	gi|512930918|ref|XP_004932179.1| PREDICTED: ADP-ribose pyrophosphatase, mitochondrial-like isoform X1 [Bombyx mori]	GO:0008152	GO:0016787
BGIBMGA003486	comp16639_c0_seq1	YN	0.00427756	0.0204417	0.209256	0.00309897	0	gi|357628223|gb|EHJ77613.1| putative prIL-16 [Danaus plexippus]	GO:0005515
BGIBMGA007972	comp16271_c0_seq1	YN	0.00362366	0.0173337	0.209053	0.0120786	0	gi|512916713|ref|XP_004928707.1| PREDICTED: nudC domain-containing protein 1-like [Bombyx mori]
BGIBMGA005985	comp9997_c0_seq1	YN	0.00163063	0.00780273	0.208982	0.0450268	0	gi|512919393|ref|XP_004929364.1| PREDICTED: plexin-B-like [Bombyx mori]	GO:0016020	GO:0005515	GO:0007165	GO:0007275	GO:0004872	GO:0016021	GO:0005622
BGIBMGA007081	comp14228_c0_seq1	YN	0.00896162	0.0429198	0.208799	4.9449e-07	0	gi|512932682|ref|XP_004932606.1| PREDICTED: DNA topoisomerase 3-alpha-like [Bombyx mori]	GO:0003677	GO:0003917	GO:0016853	GO:0006268	GO:0005694	GO:0003916	GO:0006259	GO:0003676	GO:0008270	GO:0006304	GO:0006265
BGIBMGA000280	comp33584_c0_seq1	YN	0.00582589	0.0279724	0.208273	0.32343	3e-112	gi|290560628|ref|NP_001166678.1| cuticular protein RR-2 motif 84 precursor [Bombyx mori]_x0001_gi|223671270|tpd|FAA00587.1| TPA: putative cuticle protein [Bombyx mori]	GO:0042302
BGIBMGA007728	comp14931_c0_seq1	YN	0.0111797	0.0537015	0.208182	4.16356e-05	0	gi|512915932|ref|XP_004928508.1| PREDICTED: cytosolic non-specific dipeptidase-like [Bombyx mori]	GO:0008152	GO:0016787	GO:0006508	GO:0008237	GO:0034701	GO:0016805	GO:0046983
BGIBMGA000086	comp11903_c0_seq1	YN	0.00556795	0.0267778	0.207932	0.0318346	8e-180	gi|114051600|ref|NP_001040417.1| LRP16 protein [Bombyx mori]_x0001_gi|95102810|gb|ABF51346.1| LRP16 protein [Bombyx mori]
BGIBMGA006264	comp4823_c0_seq2	YN	0.00893715	0.0430144	0.207771	0.0123871	5e-174	gi|356991242|ref|NP_001239350.1| Bphl-like protein [Bombyx mori]_x0001_gi|354620058|gb|AER29816.1| Bphl-like protein [Bombyx mori]
BGIBMGA006845	comp13416_c0_seq1	YN	0.0146034	0.0703085	0.207704	0.000567372	0	gi|512900419|ref|XP_004924887.1| PREDICTED: telomerase-binding protein EST1A-like [Bombyx mori]
BGIBMGA001272	comp17359_c0_seq1	YN	0.00774461	0.037372	0.20723	8.11282e-06	0	gi|512914285|ref|XP_004928104.1| PREDICTED: venom dipeptidyl peptidase 4-like [Bombyx mori]	GO:0016020	GO:0006508	GO:0004274	GO:0008236
BGIBMGA003721	comp14074_c0_seq1	YN	0.00176635	0.00852532	0.207189	0.0904546	0	gi|512922745|ref|XP_004930192.1| PREDICTED: zinc finger protein 729-like isoform X1 [Bombyx mori]_x0001_gi|512922749|ref|XP_004930193.1| PREDICTED: zinc finger protein 729-like isoform X2 [Bombyx mori]	GO:0046872	GO:0005622	GO:0008270	GO:0003676
BGIBMGA009831	comp15782_c0_seq3	YN	0.0201736	0.0974456	0.207025	8.21771e-05	7e-88	gi|512895595|ref|XP_004923710.1| PREDICTED: WD repeat-containing protein 24-like [Bombyx mori]
BGIBMGA004630	comp17651_c0_seq1	YN	0.00799956	0.0387774	0.206294	0.024345	6e-135	gi|512937030|ref|XP_004933665.1| PREDICTED: protein lethal(2)essential for life-like [Bombyx mori]	GO:0009408
BGIBMGA014107	comp30375_c0_seq1	YN	0.0153387	0.0746152	0.205571	0.0116902	4e-112	gi|512901621|ref|XP_004925180.1| PREDICTED: tetratricopeptide repeat protein 36-like [Bombyx mori]
BGIBMGA003391	comp9419_c0_seq1	YN	0.00740947	0.0360647	0.205449	0.0907936	3e-78	gi|114052917|ref|NP_001040116.1| DnaJ domain-containing protein [Bombyx mori]_x0001_gi|87248103|gb|ABD36104.1| DnaJ domain-containing protein [Bombyx mori]	GO:0031072
BGIBMGA014120	comp15397_c0_seq2	YN	0.0186313	0.0907694	0.20526	3.2747e-06	0	gi|512901565|ref|XP_004925166.1| PREDICTED: dnaJ homolog subfamily C member 28-like [Bombyx mori]	GO:0031072
BGIBMGA009240	comp751_c0_seq1	YN	0.00265825	0.0129895	0.204646	0.0886276	0	gi|512891181|ref|XP_004922640.1| PREDICTED: LOW QUALITY PROTEIN: N-alpha-acetyltransferase 15, NatA auxiliary subunit-like [Bombyx mori]	GO:0005515
BGIBMGA003467	comp9613_c0_seq1	YN	0.0120437	0.0589189	0.204411	4.17963e-07	0	gi|512922785|ref|XP_004930202.1| PREDICTED: probable leucine--tRNA ligase, mitochondrial-like [Bombyx mori]	GO:0004823	GO:0002161	GO:0005524	GO:0006429	GO:0006450	GO:0005737	GO:0016874	GO:0006418	GO:0000166	GO:0006412	GO:0004812
BGIBMGA010858	comp15064_c0_seq1	YN	0.0125022	0.0612125	0.204243	0.00432835	4e-132	gi|512898013|ref|XP_004924294.1| PREDICTED: peroxisomal targeting signal 2 receptor-like isoform X1 [Bombyx mori]	GO:0005515
BGIBMGA003534	comp11111_c0_seq1	YN	0.0121226	0.0594767	0.203821	3.77606e-08	0	gi|217330566|ref|NP_001136085.1| acidic nucleoplasmic DNA-binding protein 1 [Bombyx mori]_x0001_gi|209977945|gb|ACJ04420.1| AND1/Ctf4 [Bombyx mori]	GO:0005515
BGIBMGA001886	comp1517_c0_seq1	YN	0.0184183	0.0904923	0.203535	3.53829e-06	0	gi|512936027|ref|XP_004933418.1| PREDICTED: gamma-tubulin complex component 4-like [Bombyx mori]	GO:0005815	GO:0000922	GO:0000226
BGIBMGA003107	comp24092_c0_seq1	YN	0.00668138	0.0328306	0.203511	0.0377369	0	gi|512926283|ref|XP_004931047.1| PREDICTED: histone-lysine N-methyltransferase SETD2-like [Bombyx mori]	GO:0005515	GO:0006355	GO:0005694	GO:0034968	GO:0018024
BGIBMGA006495	comp15615_c0_seq1	YN	0.0109793	0.0539549	0.203491	1.9941e-09	3e-49	gi|572263479|ref|XP_006609946.1| PREDICTED: RING finger protein 17-like [Apis dorsata]	GO:0003676
BGIBMGA001750	comp13153_c0_seq1	YN	0.00650327	0.0320714	0.202775	0.00172813	0	gi|512889101|ref|XP_004922197.1| PREDICTED: FK506-binding protein 59-like [Bombyx mori]	GO:0006457	GO:0051879	GO:0030154	GO:0007126	GO:0048477	GO:0031047	GO:0005737
BGIBMGA007025	comp10673_c0_seq1	YN	0.00417258	0.0206118	0.202436	0.0417762	0	gi|512932221|ref|XP_004932492.1| PREDICTED: probable isoaspartyl peptidase/L-asparaginase GA20639-like isoform X1 [Bombyx mori]	GO:0008152	GO:0016787	GO:0006516	GO:0004067
BGIBMGA012658	comp12995_c0_seq1	YN	0.00863601	0.0428645	0.201472	0.000156026	0	gi|512909732|ref|XP_004926993.1| PREDICTED: CCR4-NOT transcription complex subunit 11-like [Bombyx mori]
BGIBMGA008917	comp21829_c0_seq1	YN	0.00604724	0.0300505	0.201236	0.318685	1e-05	gi|571572117|ref|XP_006564958.1| PREDICTED: serine/arginine repetitive matrix protein 2-like isoform X2 [Apis mellifera]
BGIBMGA006905	comp11355_c0_seq2	YN	0.00779279	0.0387594	0.201056	0.000183661	0	gi|512893652|ref|XP_004923234.1| PREDICTED: putative alpha-L-fucosidase-like [Bombyx mori]	GO:0005975	GO:0006004	GO:0004560
BGIBMGA003992	comp6197_c0_seq1	YN	0.0135431	0.0674489	0.20079	0.00752398	3e-33	gi|161077186|ref|NP_001097352.1| muscle wasted, isoform C [Drosophila melanogaster]_x0001_gi|157400379|gb|ABV53831.1| muscle wasted, isoform C [Drosophila melanogaster]
BGIBMGA002341	comp9964_c0_seq1	YN	0.00953325	0.0474801	0.200784	0.0018367		no hits
BGIBMGA011611	comp14663_c0_seq3	YN	0.00199491	0.00994216	0.200652	0.0135639	0	gi|512928555|ref|XP_004931606.1| PREDICTED: enolase-phosphatase E1-like [Bombyx mori]
BGIBMGA007125	comp2959_c0_seq1	YN	0.00975231	0.0486436	0.200485	0.0292093	0	gi|512932531|ref|XP_004932568.1| PREDICTED: alkyldihydroxyacetonephosphate synthase-like [Bombyx mori]	GO:0016614	GO:0016020	GO:0006810	GO:0008762	GO:0005921	GO:0008609	GO:0030054	GO:0050660	GO:0006118	GO:0003824	GO:0006811	GO:0055114	GO:0016021	GO:0008610	GO:0016491
BGIBMGA013397	comp11270_c0_seq1	YN	0.0103454	0.0517033	0.200092	0.0137748	1e-126	gi|512895232|ref|XP_004923622.1| PREDICTED: protein MON2 homolog [Bombyx mori]
BGIBMGA012462	comp17799_c0_seq1	YN	0.00716721	0.0358246	0.200064	0.000764252	0	gi|164448668|ref|NP_001106746.1| molybdenum cofactor sulfurase [Bombyx mori]_x0001_gi|74816265|sp|Q8IU29.1|MOCOS_BOMMO RecName: Full=Molybdenum cofactor sulfurase; Short=MCS; Short=MOS; Short=MoCo sulfurase; AltName: Full=Molybdenum cofactor sulfurtransferase; AltName: Full=Protein maroon-like; Short=Ma-l; AltName: Full=Protein organdy_x0001_gi|24636616|dbj|BAC22952.1| molybdenum cofactor sulfura…	GO:0008152	GO:0030151	GO:0003824	GO:0030170
BGIBMGA002759	comp16241_c0_seq1	YN	0.0165962	0.0830409	0.199856	1.04831e-06	0	gi|512910665|ref|XP_004927226.1| PREDICTED: ubiquitin carboxyl-terminal hydrolase 14-like [Bombyx mori]	GO:0006511	GO:0004197	GO:0004221
BGIBMGA006013	comp12069_c0_seq1	YN	0.0115698	0.0579477	0.199658	7.05551e-06	0	gi|512918670|ref|XP_004929189.1| PREDICTED: NADH dehydrogenase [ubiquinone] flavoprotein 1, mitochondrial-like [Bombyx mori]	GO:0016651	GO:0005506	GO:0006118	GO:0051287	GO:0055114	GO:0010181	GO:0051539	GO:0008137
BGIBMGA008401	comp14024_c0_seq1	YN	0.00426261	0.021363	0.199532	0.00463443	0	gi|512914456|ref|XP_004928146.1| PREDICTED: alkaline phosphatase, tissue-nonspecific isozyme-like [Bombyx mori]	GO:0016787	GO:0008152	GO:0016311	GO:0003824	GO:0016791	GO:0004035
BGIBMGA006178	comp16562_c0_seq1	YN	0.0147333	0.0738547	0.199491	8.10613e-06	2e-136	gi|223890166|ref|NP_001138798.1| apoptotic chromatin condensation inducer-like protein [Bombyx mori]_x0001_gi|221579630|gb|ACM24342.1| apoptotic chromatin condensation inducer-like protein [Bombyx mori]	GO:0000166	GO:0003676
BGIBMGA002455	comp10165_c0_seq1	YN	0.00851269	0.0427069	0.199328	0.0864331	2e-70	gi|512926542|ref|XP_004931111.1| PREDICTED: NADH dehydrogenase [ubiquinone] 1 beta subcomplex subunit 2, mitochondrial-like [Bombyx mori]
BGIBMGA003496	comp13738_c0_seq1	YN	0.0104103	0.0523011	0.199046	0.000281134	0	gi|512922604|ref|XP_004930156.1| PREDICTED: GPI ethanolamine phosphate transferase 1-like [Bombyx mori]	GO:0006506	GO:0008152	GO:0003824	GO:0005789	GO:0016740
BGIBMGA001276	comp30898_c0_seq1	YN	0.00932208	0.0468426	0.199009	0.0853955	0	gi|512913741|ref|XP_004927968.1| PREDICTED: cytochrome P450 CYP12A2-like isoform X1 [Bombyx mori]_x0001_gi|433339062|dbj|BAM73885.1| cytochrome P450 [Bombyx mori]_x0001_gi|433339071|dbj|BAM73888.1| cytochrome P450 [Bombyx mori]	GO:0009055	GO:0020037	GO:0005506	GO:0006118	GO:0055114	GO:0016705	GO:0046872	GO:0004497	GO:0016491
BGIBMGA010518	comp20313_c0_seq1	YN	0.00747547	0.0375862	0.198889	0.000576738	4e-171	gi|512920105|ref|XP_004929549.1| PREDICTED: suppressor protein SRP40-like [Bombyx mori]	GO:0005634	GO:0008152	GO:0006355	GO:0008270	GO:0016747	GO:0045449	GO:0003700
BGIBMGA014563	comp14881_c0_seq1	YN	0.0029623	0.0149394	0.198288	0.0619913	0	gi|512937631|ref|XP_004933811.1| PREDICTED: LOW QUALITY PROTEIN: bifunctional lysine-specific demethylase and histidyl-hydroxylase NO66-like [Bombyx mori]	GO:0005515
BGIBMGA004101	comp29549_c0_seq1	YN	0.00255089	0.0128792	0.198063	0.543507	5e-34	gi|301070150|gb|ADK55521.1| small heat shock protein [Spodoptera litura]	GO:0009408
BGIBMGA007271	comp11782_c0_seq1	YN	0.00897413	0.045344	0.197912	0.00034802	0	gi|512905124|ref|XP_004925867.1| PREDICTED: lysophospholipid acyltransferase 7-like [Bombyx mori]	GO:0016020	GO:0006810	GO:0016021	GO:0005488	GO:0005215
BGIBMGA001330	comp15250_c0_seq1	YN	0.00685342	0.0346306	0.197901	0.00013376	0	gi|512910385|ref|XP_004927159.1| PREDICTED: formin-binding protein 4-like [Bombyx mori]	GO:0005515
BGIBMGA013069	comp11276_c0_seq1	YN	0.0119843	0.0606536	0.197586	0.00774139	1e-176	gi|512917798|ref|XP_004928976.1| PREDICTED: uncharacterized protein LOC101737259 isoform X1 [Bombyx mori]	GO:0003677
BGIBMGA014464	comp26219_c0_seq1	YN	0.0191388	0.096902	0.197507	0.000885486	4e-141	gi|512937349|ref|XP_004933746.1| PREDICTED: neuroligin-2-like, partial [Bombyx mori]
BGIBMGA003429	comp15641_c0_seq1	YN	0.00878911	0.0445828	0.197141	2.62127e-06	0	gi|512892914|ref|XP_004923050.1| PREDICTED: probable ATP-dependent RNA helicase DDX23-like [Bombyx mori]	GO:0008152	GO:0005524	GO:0004386	GO:0008026	GO:0003676	GO:0016787	GO:0000166	GO:0006200
BGIBMGA011823	comp2973_c0_seq1	YN	0.0150215	0.0764824	0.196405	0.00296473	0	gi|512928757|ref|XP_004931657.1| PREDICTED: breast cancer anti-estrogen resistance protein 1-like [Bombyx mori]
BGIBMGA001875	comp12943_c0_seq1	YN	0.00634175	0.0323757	0.19588	3.10411e-05	0	gi|512936313|ref|XP_004933488.1| PREDICTED: fanconi-associated nuclease 1-like [Bombyx mori]	GO:0016788
BGIBMGA003532	comp21211_c0_seq1	YN	0.00814177	0.0416674	0.195399	0.0105494	0	gi|512923175|ref|XP_004930289.1| PREDICTED: cytosolic carboxypeptidase 1-like [Bombyx mori]	GO:0006508	GO:0008270	GO:0004181	GO:0004182
BGIBMGA008821	comp11115_c1_seq1	YN	0.0144912	0.0744098	0.194749	2.68372e-05	0	gi|512908319|ref|XP_004926652.1| PREDICTED: lipoamide acyltransferase component of branched-chain alpha-keto acid dehydrogenase complex, mitochondrial-like [Bombyx mori]	GO:0016746	GO:0008152	GO:0046949	GO:0008415	GO:0005515	GO:0048037	GO:0043754	GO:0016740
BGIBMGA010284	comp20202_c0_seq1	YN	0.00556002	0.0286179	0.194285	0.00845257	0	gi|357624558|gb|EHJ75283.1| putative FERM domain containing 4A [Danaus plexippus]
BGIBMGA010000	comp12798_c0_seq1	YN	0.00467766	0.0241028	0.194072	0.0255707	0	gi|512911639|ref|XP_004927462.1| PREDICTED: small glutamine-rich tetratricopeptide repeat-containing protein alpha-like [Bombyx mori]	GO:0005515
BGIBMGA006507	comp14281_c0_seq1	YN	0.0183682	0.0946769	0.194009	5.12109e-06	0	gi|114052462|ref|NP_001040245.1| glutamate dehydrogenase [Bombyx mori]_x0001_gi|87248501|gb|ABD36303.1| glutamate dehydrogenase [Bombyx mori]	GO:0006520	GO:0055114	GO:0016491
BGIBMGA001347	comp8545_c1_seq1	YN	0.00393153	0.0202833	0.193831	0.0797597	7e-160	gi|13383195|dbj|BAB39500.1| fibroin P25 [Bombyx mandarina]	GO:0005576	GO:0005198
BGIBMGA012592	comp12976_c0_seq1	YN	0.00511044	0.0263711	0.19379	0.00748666	0	gi|512906471|ref|XP_004926204.1| PREDICTED: guanine nucleotide-binding protein subunit beta-5-like [Bombyx mori]	GO:0005515
BGIBMGA007488	comp15105_c0_seq1	YN	0.00649927	0.0335599	0.193662	0.000517683	0	gi|512906978|ref|XP_004926329.1| PREDICTED: glutathione S-transferase C-terminal domain-containing protein homolog [Bombyx mori]	GO:0005524	GO:0006418	GO:0000166	GO:0006412	GO:0004812	GO:0005737
BGIBMGA005165	comp19865_c0_seq1	YN	0.00961923	0.0497094	0.193509	0.00614133	0	gi|512887144|ref|XP_004921874.1| PREDICTED: coiled-coil domain-containing protein 104-like [Bombyx mori]
BGIBMGA012702	comp9673_c0_seq1	YN	0.0174181	0.0902529	0.192992	0.000495392	2e-141	gi|512900028|ref|XP_004924792.1| PREDICTED: elongation of very long chain fatty acids protein 6-like [Bombyx mori]	GO:0016020	GO:0006631	GO:0016021	GO:0016740	GO:0006633	GO:0006629
BGIBMGA001967	comp11075_c0_seq1	YN	0.00677232	0.0351373	0.192738	8.24639e-05	0	gi|512936381|ref|XP_004933505.1| PREDICTED: PX domain-containing protein kinase-like protein-like [Bombyx mori]	GO:0005524	GO:0007154	GO:0006468	GO:0035091	GO:0004674	GO:0005515	GO:0004672	GO:0007242	GO:0016772
BGIBMGA002881	comp16664_c2_seq14	YN	0.00584091	0.0303052	0.192736	0.024822	3e-162	gi|512885352|ref|XP_004921581.1| PREDICTED: sugar transporter SWEET1-like isoform X1 [Bombyx mori]_x0001_gi|512885358|ref|XP_004921582.1| PREDICTED: sugar transporter SWEET1-like isoform X2 [Bombyx mori]	GO:0006810	GO:0016020	GO:0008643	GO:0005554	GO:0016021	GO:0005886
BGIBMGA003830	comp8296_c0_seq1	YN	0.00959368	0.0498062	0.19262	8.6092e-06	4e-151	gi|512938356|ref|XP_004933986.1| PREDICTED: uncharacterized protein LOC101736740, partial [Bombyx mori]
BGIBMGA006301	comp16547_c1_seq2	YN	0.00721571	0.0374971	0.192434	0.000406412	0	gi|512894892|ref|XP_004923540.1| PREDICTED: vacuolar protein sorting-associated protein 72 homolog [Bombyx mori]	GO:0005634	GO:0003677	GO:0006355	GO:0045449	GO:0003700
BGIBMGA009731	comp12729_c0_seq1	YN	0.0111671	0.058057	0.192347	0.00644053	5e-112	gi|512935741|ref|XP_004933348.1| PREDICTED: protein CDV3 homolog [Bombyx mori]
BGIBMGA009045	comp15816_c0_seq1	YN	0.0099942	0.051967	0.192318	0.0021115	4e-172	gi|114053119|ref|NP_001040533.1| chloride intracellular channel isoform 1 [Bombyx mori]_x0001_gi|95102944|gb|ABF51413.1| chloride intracellular channel isoform 1 [Bombyx mori]
BGIBMGA010185	comp25386_c0_seq1	YN	0.00582779	0.0303075	0.192289	0.0554295	0	gi|2564053|dbj|BAA22946.1| Bm trachealess [Bombyx mori]	GO:0005515	GO:0007165	GO:0004871
BGIBMGA011994	comp4835_c0_seq1	YN	0.00651559	0.0339101	0.192143	0.0789341	1e-94	gi|512897623|ref|XP_004924198.1| PREDICTED: ribonuclease H2 subunit C-like [Bombyx mori]
BGIBMGA001666	comp16239_c0_seq2	YN	0.00827972	0.0431264	0.191987	1.7604e-07	0	gi|512889191|ref|XP_004922213.1| PREDICTED: bromodomain-containing protein 8-like [Bombyx mori]	GO:0005515
BGIBMGA001955	comp9719_c0_seq1	YN	0.0054765	0.028535	0.191922	0.0789973	1e-109	gi|512936122|ref|XP_004933442.1| PREDICTED: methyltransferase-like protein 4-like [Bombyx mori]	GO:0005634	GO:0008168	GO:0006139	GO:0032259
BGIBMGA008052	comp16655_c0_seq4	YN	0.0031795	0.0165807	0.191759	0.00358118	0	gi|512892313|ref|XP_004922901.1| PREDICTED: transmembrane protein 194A-like [Bombyx mori]
BGIBMGA013594	comp15168_c0_seq1	YN	0.0125875	0.0657252	0.191517	1.24082e-07	0	gi|512901960|ref|XP_004925258.1| PREDICTED: splicing factor 3A subunit 1-like [Bombyx mori]	GO:0006396	GO:0003723
BGIBMGA006788	comp13393_c0_seq2	YN	0.00522953	0.0273249	0.191383	5.6663e-05	0	gi|512923910|ref|XP_004930468.1| PREDICTED: probable RNA methyltransferase bin3-like [Bombyx mori]	GO:0008152	GO:0008168	GO:0032259
BGIBMGA006882	comp6872_c1_seq1	YN	0.00903872	0.0472378	0.191345	0.00160401	0	gi|512900463|ref|XP_004924898.1| PREDICTED: LOW QUALITY PROTEIN: ATP-binding cassette sub-family C member 9-like [Bombyx mori]	GO:0006810	GO:0055085	GO:0008152	GO:0005524	GO:0042626	GO:0000166	GO:0006200	GO:0017111	GO:0016021	GO:0016887
BGIBMGA004894	comp22986_c0_seq1	YN	0.00775577	0.040572	0.191161	0.0245166	1e-112	gi|389610783|dbj|BAM19002.1| fau protein [Papilio polytes]
BGIBMGA001851	comp14205_c0_seq1	YN	0.0143973	0.0753436	0.191088	8.16519e-09	0	gi|512936188|ref|XP_004933457.1| PREDICTED: HAUS augmin-like complex subunit 3-like [Bombyx mori]
BGIBMGA010985	comp10010_c1_seq1	YN	0.00239538	0.0125372	0.191063	0.313118	5e-74	gi|357615098|gb|EHJ69470.1| ecdysteroid regulated protein [Danaus plexippus]
BGIBMGA014521	comp19697_c0_seq1	YN	0.00415591	0.0217643	0.190951	0.0574006	0	gi|512937575|ref|XP_004933797.1| PREDICTED: centromere protein J-like [Bombyx mori]
BGIBMGA009618	comp16262_c0_seq1	YN	0.00210029	0.0110029	0.190886	0.312997	8e-159	gi|512907055|ref|XP_004926348.1| PREDICTED: grpE protein homolog, mitochondrial-like [Bombyx mori]	GO:0005759	GO:0006457	GO:0051087	GO:0050790	GO:0042803	GO:0005515	GO:0000774	GO:0005739	GO:0030150
BGIBMGA008304	comp12723_c0_seq1	YN	0.0107592	0.0563723	0.190859	3.05732e-05	0	gi|512915270|ref|XP_004928348.1| PREDICTED: RAC serine/threonine-protein kinase [Bombyx mori]	GO:0016310	GO:0005524	GO:0016301	GO:0006468	GO:0004674	GO:0004672	GO:0000166	GO:0016740	GO:0016772
BGIBMGA005036	comp15610_c0_seq1	YN	0.00754171	0.0395157	0.190853	0.0337199	2e-157	gi|512887090|ref|XP_004921865.1| PREDICTED: N-acylneuraminate-9-phosphatase-like [Bombyx mori]	GO:0016787	GO:0008152	GO:0003824	GO:0008967
BGIBMGA013500	comp13357_c1_seq1	YN	0.0121663	0.0638893	0.190427	0.000803497	0	gi|512906612|ref|XP_004926240.1| PREDICTED: tubulin gamma-1 chain-like isoform X1 [Bombyx mori]	GO:0005874	GO:0006184	GO:0007020	GO:0003924	GO:0051258	GO:0000930	GO:0000166	GO:0043234	GO:0005525	GO:0007017	GO:0031122
BGIBMGA005494	comp24501_c0_seq1	YN	0.00856996	0.0452688	0.189313	0.0772726	0	gi|512931018|ref|XP_004932204.1| PREDICTED: uncharacterized protein LOC101746353 isoform X2 [Bombyx mori]
BGIBMGA008330	comp16648_c0_seq2	YN	0.00311933	0.0164791	0.18929	0.312291	2e-102	gi|512915075|ref|XP_004928300.1| PREDICTED: transcription factor kayak-like [Bombyx mori]
BGIBMGA002927	comp27611_c0_seq1	YN	0.00723849	0.0382752	0.189117	0.104552	0	gi|512886058|ref|XP_004921698.1| PREDICTED: GTPase-activating protein pac-1-like [Bombyx mori]	GO:0007165	GO:0005622
BGIBMGA006927	comp16305_c0_seq1	YN	0.00642853	0.0340027	0.189059	2.09986e-07		no hits	GO:0005634	GO:0030528	GO:0045449	GO:0046983
BGIBMGA007729	comp23341_c0_seq1	YN	0.00458032	0.0242368	0.188982	0.312188	0	gi|160333383|ref|NP_001103823.1| serine protease inhibitor 6 precursor [Bombyx mori]_x0001_gi|157786102|gb|ABV74209.1| serpin-6 [Bombyx mori]	GO:0005615	GO:0004867
BGIBMGA007103	comp12801_c0_seq1	YN	0.00519583	0.0275271	0.188753	0.0232568	0	gi|512932433|ref|XP_004932543.1| PREDICTED: hydroxyacylglutathione hydrolase, mitochondrial-like [Bombyx mori]	GO:0016787	GO:0004416	GO:0008270	GO:0006750
BGIBMGA011264	comp11428_c0_seq1	YN	0.00427963	0.0227123	0.188427	0.00390316	0	gi|512925357|ref|XP_004930819.1| PREDICTED: probable ATP-dependent RNA helicase DDX10-like [Bombyx mori]	GO:0008152	GO:0005524	GO:0004386	GO:0008026	GO:0003676	GO:0016787	GO:0000166	GO:0006200
BGIBMGA000752	comp20017_c0_seq1	YN	0.00560011	0.0297226	0.188412	0.076131	0	gi|512903950|ref|XP_004925742.1| PREDICTED: decaprenyl-diphosphate synthase subunit 2-like [Bombyx mori]
BGIBMGA010503	comp19297_c0_seq1	YN	0.00780331	0.041487	0.18809	7.20017e-05	0	gi|512919546|ref|XP_004929411.1| PREDICTED: sprT-like domain-containing protein Spartan-like [Bombyx mori]	GO:0003677	GO:0006508	GO:0008237	GO:0006281	GO:0008270
BGIBMGA007331	comp9617_c0_seq1	YN	0.0073099	0.0388756	0.188033	0.00043112	0	gi|512896717|ref|XP_004923977.1| PREDICTED: protein MCM10 homolog [Bombyx mori]	GO:0005634	GO:0006260
BGIBMGA013437	comp16823_c0_seq2	YN	0.00882511	0.0469443	0.187991	1.94021e-05	0	gi|525344552|ref|NP_001266430.1| scavenger receptor class B member 1-like [Bombyx mori]_x0001_gi|422898288|dbj|BAM67014.1| scavenger receptor class B type 1 like protein 11 [Bombyx mori]	GO:0016020	GO:0007155	GO:0016021
BGIBMGA010992	comp15025_c1_seq1	YN	0.00783866	0.0417352	0.187819	3.56168e-05	0	gi|512902964|ref|XP_004925503.1| PREDICTED: splicing factor, arginine/serine-rich 15-like [Bombyx mori]
BGIBMGA000844	comp16862_c0_seq8	YN	0.0030184	0.0161037	0.187435	0.0110993	0	gi|512913811|ref|XP_004927984.1| PREDICTED: proton-coupled amino acid transporter 4-like [Bombyx mori]
BGIBMGA011181	comp15381_c1_seq1	YN	0.0102883	0.05489	0.187434	0.00244349	4e-61	gi|357614573|gb|EHJ69154.1| putative serine/threonine specific phosphatase [Danaus plexippus]
BGIBMGA005589	comp5545_c0_seq2	YN	0.00242068	0.0129238	0.187303	0.0509402	0	gi|512888082|ref|XP_004922029.1| PREDICTED: protein Gawky-like [Bombyx mori]	GO:0000166	GO:0031047	GO:0003676
BGIBMGA008457	comp15518_c0_seq1	YN	0.0124202	0.0663506	0.187191	0.000633748	0	gi|512914725|ref|XP_004928213.1| PREDICTED: diphthine--ammonia ligase-like isoform X1 [Bombyx mori]
BGIBMGA003894	comp13726_c0_seq1	YN	0.00438046	0.02341	0.187119	0.00509292	4e-149	gi|383858593|ref|XP_003704785.1| PREDICTED: proton-coupled amino acid transporter 1-like [Megachile rotundata]
BGIBMGA013180	comp9448_c0_seq1	YN	0.00479944	0.0257127	0.186657	0.0745274		no hits	GO:0004866
BGIBMGA003653	comp14766_c0_seq2	YN	0.0150423	0.0806374	0.186542	5.55916e-06	0	gi|512922270|ref|XP_004930079.1| PREDICTED: UPF0489 protein C5orf22 homolog isoform X1 [Bombyx mori]_x0001_gi|512922274|ref|XP_004930080.1| PREDICTED: UPF0489 protein C5orf22 homolog isoform X2 [Bombyx mori]	GO:0046872	GO:0016813
BGIBMGA000336	comp15448_c0_seq1	YN	0.00607762	0.0326085	0.186382	0.0335678	4e-146	gi|290563241|ref|NP_001166717.1| cuticular protein RR-1 motif 34 precursor [Bombyx mori]_x0001_gi|223671170|tpd|FAA00537.1| TPA: putative cuticle protein [Bombyx mori]	GO:0042302
BGIBMGA014236	comp16883_c0_seq3	YN	0.0179017	0.0961021	0.186278	0.00257764	0	gi|512902539|ref|XP_004925400.1| PREDICTED: myosin-IA-like [Bombyx mori]	GO:0008152	GO:0006508	GO:0005524	GO:0000166	GO:0016459	GO:0003774	GO:0004190
BGIBMGA007390	comp14746_c0_seq1	YN	0.00650994	0.0350368	0.185803	0.000267917	0	gi|512896764|ref|XP_004923988.1| PREDICTED: microsomal triglyceride transfer protein large subunit-like [Bombyx mori]	GO:0005319	GO:0006869
BGIBMGA000855	comp15533_c0_seq1	YN	0.00187395	0.0100983	0.18557	0.00998204	0	gi|512914323|ref|XP_004928113.1| PREDICTED: microtubule-associated protein futsch-like [Bombyx mori]
BGIBMGA006506	comp16291_c0_seq1	YN	0.00496051	0.0267569	0.185392	4.2717e-05	0	gi|512924453|ref|XP_004930599.1| PREDICTED: transcription elongation factor B polypeptide 3-like [Bombyx mori]	GO:0003677	GO:0005634	GO:0006355	GO:0030528	GO:0006351	GO:0005515	GO:0006350	GO:0016021	GO:0045449
BGIBMGA003802	comp11884_c0_seq4	YN	0.00129667	0.00699812	0.185288	0.31021	0	gi|512905061|ref|XP_004925851.1| PREDICTED: insulin receptor-related protein-like [Bombyx mori]	GO:0016020	GO:0016310	GO:0005524	GO:0016301	GO:0006468	GO:0004713	GO:0000166	GO:0004672	GO:0016021	GO:0016740	GO:0018108	GO:0016772
BGIBMGA007869	comp16085_c0_seq2	YN	0.0026712	0.0144207	0.185233	0.00153474	0	gi|512916235|ref|XP_004928585.1| PREDICTED: ATP-binding cassette sub-family F member 1-like [Bombyx mori]	GO:0008152	GO:0005524	GO:0000166	GO:0006200	GO:0017111	GO:0016887
BGIBMGA005939	comp10880_c0_seq1	YN	0.00549948	0.029712	0.185093	0.0541923	4e-156	gi|512919019|ref|XP_004929273.1| PREDICTED: protein CWC15 homolog [Bombyx mori]	GO:0005681	GO:0000398
BGIBMGA005546	comp8018_c1_seq1	YN	0.00448099	0.024231	0.184928	0.0119413	0	gi|512888220|ref|XP_004922051.1| PREDICTED: zinc finger protein 91-like [Bombyx mori]	GO:0046872	GO:0005622	GO:0008270	GO:0003676
BGIBMGA006548	comp15452_c0_seq1	YN	0.00699495	0.0378424	0.184844	2.29266e-05	0	gi|512923902|ref|XP_004930466.1| PREDICTED: tetratricopeptide repeat protein 37-like [Bombyx mori]	GO:0005515
BGIBMGA011567	comp12638_c0_seq2	YN	0.009434	0.0512495	0.18408	0.021409		no hits
BGIBMGA009481	comp10741_c0_seq1	YN	0.00529383	0.0287814	0.183932	0.0326899		no hits
BGIBMGA009004	comp14888_c0_seq2	YN	0.00161401	0.00879016	0.183616	0.0709677	0	gi|512929239|ref|XP_004931773.1| PREDICTED: golgin subfamily A member 4-like isoform X4 [Bombyx mori]	GO:0005515	GO:0000042
BGIBMGA002708	comp15737_c0_seq1	YN	0.0167535	0.091245	0.18361	4.33697e-09	0	gi|512932058|ref|XP_004932452.1| PREDICTED: conserved oligomeric Golgi complex subunit 3-like [Bombyx mori]	GO:0016020	GO:0006886	GO:0005801
BGIBMGA009275	comp6957_c0_seq1	YN	0.00824267	0.044895	0.183599	5.06793e-06	0	gi|512891512|ref|XP_004922702.1| PREDICTED: transient-receptor-potential-like protein-like [Bombyx mori]	GO:0070588	GO:0016020	GO:0006816	GO:0005262
BGIBMGA000204	comp16628_c0_seq1	YN	0.0100595	0.0550227	0.182825	1.42596e-09	0	gi|512937070|ref|XP_004933675.1| PREDICTED: paired amphipathic helix protein Sin3a-like [Bombyx mori]	GO:0005634	GO:0006355
BGIBMGA001974	comp23916_c0_seq1	YN	0.00948635	0.0518929	0.182806	0.00484166	0	gi|512936412|ref|XP_004933513.1| PREDICTED: glutamate receptor ionotropic, delta-1-like [Bombyx mori]	GO:0016020	GO:0004970	GO:0005234
BGIBMGA013191	comp21405_c0_seq1	YN	0.012889	0.070715	0.182267	0.000850581	3e-83	gi|512891615|ref|XP_004922728.1| PREDICTED: sarcoplasmic calcium-binding protein-like [Bombyx mori]	GO:0005509
BGIBMGA009533	comp11758_c1_seq1	YN	0.0174437	0.0958711	0.181949	0.0138695	0	gi|512910989|ref|XP_004927306.1| PREDICTED: cytoskeleton-associated protein 5-like [Bombyx mori]
BGIBMGA005645	comp14027_c0_seq1	YN	0.0110371	0.060715	0.181785	0.00235124	2e-163	gi|512887774|ref|XP_004921978.1| PREDICTED: WD repeat-containing protein 13-like [Bombyx mori]	GO:0005515
BGIBMGA007239	comp9198_c0_seq1	YN	0.0165301	0.0910021	0.181645	4.18791e-05	2e-177	gi|512909978|ref|XP_004927054.1| PREDICTED: LOW QUALITY PROTEIN: transducin beta-like protein 3-like [Bombyx mori]	GO:0005515	GO:0032040	GO:0006364
BGIBMGA009517	comp14550_c0_seq2	YN	0.0108989	0.0601643	0.181152	3.75164e-09	0	gi|512892042|ref|XP_004922832.1| PREDICTED: DNA topoisomerase 3-beta-1-like [Bombyx mori]	GO:0003677	GO:0003917	GO:0006268	GO:0005694	GO:0003916	GO:0006259	GO:0003676	GO:0006304	GO:0006265
BGIBMGA008181	comp16598_c0_seq4	YN	0.0165705	0.0917197	0.180664	6.739e-07	0	gi|512895879|ref|XP_004923778.1| PREDICTED: UPF0364 protein C6orf211 homolog [Bombyx mori]
BGIBMGA009901	comp12290_c0_seq1	YN	0.00408476	0.0227395	0.179633	0.0195904	0	gi|512895417|ref|XP_004923667.1| PREDICTED: zinc finger CCHC domain-containing protein 4-like isoform X1 [Bombyx mori]	GO:0046872	GO:0008168	GO:0008270	GO:0032259	GO:0003676
BGIBMGA001539	comp9987_c0_seq3	YN	0.00251217	0.0139903	0.179565	0.0680243	0	gi|512920544|ref|XP_004929658.1| PREDICTED: G kinase-anchoring protein 1-like isoform X1 [Bombyx mori]_x0001_gi|512920548|ref|XP_004929659.1| PREDICTED: G kinase-anchoring protein 1-like isoform X2 [Bombyx mori]	GO:0007165	GO:0005794
BGIBMGA010577	comp8544_c0_seq1	YN	0.00242542	0.0135097	0.179532	0.0679949	0	gi|512919933|ref|XP_004929505.1| PREDICTED: cysteine and histidine-rich domain-containing protein-like [Bombyx mori]
BGIBMGA002216	comp30155_c0_seq1	YN	0.00313208	0.0174748	0.179235	0.268596	0	gi|512909109|ref|XP_004926842.1| PREDICTED: nucleoporin nup211-like isoform X2 [Bombyx mori]
BGIBMGA005411	comp35248_c0_seq1	YN	0.00762841	0.0426208	0.178983	0.0687885	5e-31	gi|307191321|gb|EFN74944.1| Retrovirus-related Pol polyprotein from transposon TNT 1-94 [Camponotus floridanus]
BGIBMGA012975	comp16630_c0_seq4	YN	0.00265578	0.0148402	0.178959	0.0296527		no hits
BGIBMGA005093	comp9524_c1_seq1	YN	0.0077918	0.0435467	0.17893	0.000160861	0	gi|512887224|ref|XP_004921887.1| PREDICTED: muscle M-line assembly protein unc-89-like [Bombyx mori]
BGIBMGA012153	comp11564_c0_seq1	YN	0.00682601	0.0382313	0.178545	0.306951	4e-31	gi|148298748|ref|NP_001091812.1| H+ transporting ATP synthase subunit e [Bombyx mori]_x0001_gi|95102788|gb|ABF51335.1| H+ transporting ATP synthase subunit e [Bombyx mori]	GO:0015986	GO:0000276	GO:0016469	GO:0015078	GO:0046961	GO:0046933
BGIBMGA004833	comp10727_c0_seq1	YN	0.00416941	0.0233525	0.178542	0.0192371	0	gi|512894057|ref|XP_004923340.1| PREDICTED: zinc finger protein-like 1-like isoform X1 [Bombyx mori]_x0001_gi|512894061|ref|XP_004923341.1| PREDICTED: zinc finger protein-like 1-like isoform X2 [Bombyx mori]	GO:0046872	GO:0005515	GO:0008270
BGIBMGA013494	comp15406_c0_seq2	YN	0.00271214	0.0152165	0.178236	0.0292659	0	gi|114051592|ref|NP_001040357.1| diptheria toxin resistance protein [Bombyx mori]_x0001_gi|95102620|gb|ABF51248.1| diptheria toxin resistance protein [Bombyx mori]	GO:0017183	GO:0005737
BGIBMGA005738	comp16845_c0_seq1	YN	0.00682827	0.0383145	0.178216	1.32256e-11	0	gi|512909250|ref|XP_004926875.1| PREDICTED: uncharacterized protein PF11_0207-like [Bombyx mori]
BGIBMGA011568	comp13389_c0_seq1	YN	0.0046894	0.0263171	0.178189	0.00040197	0	gi|512932987|ref|XP_004932679.1| PREDICTED: testis-expressed sequence 10 protein-like [Bombyx mori]	GO:0009058	GO:0005506	GO:0055114	GO:0016491
BGIBMGA005898	comp8491_c0_seq1	YN	0.00283627	0.0159318	0.178026	0.0668872	0	gi|512899773|ref|XP_004924729.1| PREDICTED: protein abrupt-like [Bombyx mori]	GO:0005515
BGIBMGA010788	comp14923_c0_seq2	YN	0.0130599	0.0734709	0.177757	1.8689e-09	0	gi|512934665|ref|XP_004933087.1| PREDICTED: nucleolar protein 12-like [Bombyx mori]	GO:0000166	GO:0003676
BGIBMGA012461	comp11405_c1_seq1	YN	0.0048029	0.027063	0.177471	0.0673469	1e-121	gi|512896966|ref|XP_004924037.1| PREDICTED: ELMO domain-containing protein 2-like [Bombyx mori]	GO:0005856	GO:0006909
BGIBMGA004194	comp18174_c0_seq1	YN	0.00551963	0.0311048	0.177453	0.00179671	0	gi|512897792|ref|XP_004924240.1| PREDICTED: beta-hexosaminidase subunit beta-like [Bombyx mori]	GO:0004553	GO:0004563	GO:0016787	GO:0008152	GO:0005975	GO:0016798
BGIBMGA006365	comp16700_c0_seq1	YN	0.00944619	0.0532393	0.177429	2.80941e-14	0	gi|512924740|ref|XP_004930669.1| PREDICTED: uncharacterized protein LOC101745102, partial [Bombyx mori]
BGIBMGA003480	comp15449_c0_seq2	YN	0.00267439	0.0150934	0.177189	0.0443619	0	gi|512922734|ref|XP_004930189.1| PREDICTED: LOW QUALITY PROTEIN: serrate RNA effector molecule homolog [Bombyx mori]
BGIBMGA001160	comp14327_c0_seq1	YN	0.00765695	0.0432441	0.177063	1.08609e-06	0	gi|512913123|ref|XP_004927820.1| PREDICTED: probable glutamine-dependent NAD(+) synthetase-like [Bombyx mori]	GO:0006807	GO:0005524	GO:0003952	GO:0016810	GO:0009435
BGIBMGA002769	comp9466_c0_seq1	YN	0.00336924	0.0190319	0.177031	0.0128005	0	gi|512910721|ref|XP_004927240.1| PREDICTED: lanC-like protein 3-like isoform X1 [Bombyx mori]_x0001_gi|512910725|ref|XP_004927241.1| PREDICTED: lanC-like protein 3-like isoform X2 [Bombyx mori]	GO:0008152	GO:0003824
BGIBMGA002053	comp5585_c0_seq1	YN	0.00137056	0.00774339	0.176998	0.306225	0	gi|512933685|ref|XP_004932852.1| PREDICTED: UDP-sugar transporter UST74c-like [Bombyx mori]
BGIBMGA003564	comp16508_c0_seq10	YN	0.00222501	0.0125796	0.176875	0.0440831	0	gi|512922127|ref|XP_004930044.1| PREDICTED: ornithine aminotransferase, mitochondrial-like [Bombyx mori]	GO:0008152	GO:0008483	GO:0003824	GO:0030170
BGIBMGA000565	comp18099_c0_seq1	YN	0.0017201	0.00972809	0.176818	0.306171	0	gi|512921214|ref|XP_004929823.1| PREDICTED: N(G),N(G)-dimethylarginine dimethylaminohydrolase 1-like [Bombyx mori]	GO:0018101	GO:0016990	GO:0005737	GO:0006527	GO:0016813
BGIBMGA009071	comp27791_c0_seq1	YN	0.00797435	0.0451139	0.17676	0.0489107	7e-164	gi|512898651|ref|XP_004924449.1| PREDICTED: phosphatidylinositol 3,4,5-trisphosphate 3-phosphatase and dual-specificity protein phosphatase PTEN-like, partial [Bombyx mori]	GO:0005515
BGIBMGA005556	comp9072_c0_seq1	YN	0.0160951	0.0910768	0.176721	2.88095e-06	0	gi|512887846|ref|XP_004921989.1| PREDICTED: glutaminyl-peptide cyclotransferase-like [Bombyx mori]	GO:0006508	GO:0008233
BGIBMGA009443	comp19754_c0_seq1	YN	0.014019	0.0796025	0.176112	0.0237847	0	gi|512892210|ref|XP_004922875.1| PREDICTED: proteoglycan 4-like [Bombyx mori]
BGIBMGA001938	comp14548_c0_seq2	YN	0.00818964	0.0466561	0.175532	0.00214345	0	gi|512936301|ref|XP_004933485.1| PREDICTED: LOW QUALITY PROTEIN: probable protein arginine N-methyltransferase 6.1-like [Bombyx mori]	GO:0008168	GO:0006479
BGIBMGA011215	comp13984_c1_seq1	YN	0.00564234	0.0322509	0.174952	1.24701e-06	0	gi|512925134|ref|XP_004930764.1| PREDICTED: GATA zinc finger domain-containing protein 14-like [Bombyx mori]
BGIBMGA002394	comp12986_c0_seq1	YN	0.0105678	0.0604161	0.174917	0.00866813	0	gi|357604999|gb|EHJ64414.1| putative methionine aminopeptidase [Danaus plexippus]	GO:0008233	GO:0070084	GO:0005737	GO:0070006	GO:0008235	GO:0046872	GO:0016787	GO:0004177	GO:0006508	GO:0009987	GO:0022626
BGIBMGA005553	comp10125_c0_seq1	YN	0.0122241	0.0700122	0.1746	0.00555631	1e-78	gi|443429395|gb|AGC92680.1| sorting nexin-8-like protein [Heliconius erato]	GO:0006886	GO:0031901	GO:0005515	GO:0034498	GO:0007154	GO:0007242	GO:0035091
BGIBMGA000819	comp12052_c0_seq1	YN	0.00441662	0.0253886	0.17396	0.0429529	1e-153	gi|512903927|ref|XP_004925737.1| PREDICTED: flavin reductase (NADPH)-like isoform X1 [Bombyx mori]_x0001_gi|512903931|ref|XP_004925738.1| PREDICTED: flavin reductase (NADPH)-like isoform X2 [Bombyx mori]	GO:0044237	GO:0003824	GO:0050662
BGIBMGA010213	comp9522_c0_seq1	YN	0.00746102	0.0429052	0.173896	0.00171187	0	gi|226342884|ref|NP_001139704.1| serine protease inhibitor 11 precursor [Bombyx mori]_x0001_gi|195972026|gb|ACG61175.1| serpin-11 [Bombyx mori]	GO:0005615	GO:0004867
BGIBMGA012542	comp20759_c0_seq1	YN	0.00361085	0.0207717	0.173835	0.0641476		no hits
BGIBMGA010240	comp28861_c0_seq1	YN	0.00302842	0.0174547	0.173501	0.30476	0	gi|10119784|dbj|BAB13481.1| chitinase precursor [Bombyx mori]	GO:0008152	GO:0006030	GO:0016798	GO:0004553	GO:0016787	GO:0008061	GO:0006032	GO:0005975	GO:0005576	GO:0004568
BGIBMGA013511	comp11827_c0_seq1	YN	0.00456826	0.0263455	0.173398	0.304624	1e-65	gi|114051097|ref|NP_001040398.1| H+ transporting ATP synthase subunit g [Bombyx mori]_x0001_gi|95102750|gb|ABF51316.1| H+ transporting ATP synthase subunit g [Bombyx mori]	GO:0015986	GO:0000276	GO:0016469	GO:0015078	GO:0046961	GO:0046933
BGIBMGA005582	comp13657_c0_seq2	YN	0.00530754	0.0306667	0.173072	0.00859492	0	gi|379698900|ref|NP_001243921.1| SOCS2-12 protein [Bombyx mori]_x0001_gi|326632043|gb|ADZ99024.1| SOCS2-12 [Bombyx mori]	GO:0001558	GO:0005515	GO:0040008	GO:0046426	GO:0035556	GO:0007242	GO:0005737
BGIBMGA002418	comp9045_c0_seq1	YN	0.00323171	0.0187027	0.172794	0.00845059	0	gi|512926716|ref|XP_004931155.1| PREDICTED: DNA polymerase theta-like [Bombyx mori]	GO:0003677	GO:0005524	GO:0006260	GO:0004386	GO:0008026	GO:0003676	GO:0003887	GO:0005515	GO:0000166	GO:0006200	GO:0006261
BGIBMGA010686	comp1853_c0_seq1	YN	0.00472219	0.0273365	0.172743	0.000507107	3e-37	gi|512901083|ref|XP_004925048.1| PREDICTED: zinc finger protein 16-like [Bombyx mori]	GO:0046872	GO:0005622	GO:0008270	GO:0003676
BGIBMGA007282	comp14129_c0_seq1	YN	0.00743598	0.0431715	0.172243	0.000298376	0	gi|512905076|ref|XP_004925855.1| PREDICTED: putative inorganic phosphate cotransporter-like isoform X1 [Bombyx mori]	GO:0055085	GO:0016021
BGIBMGA005470	comp11800_c0_seq1	YN	0.00350997	0.0204291	0.171812	3.00455e-05	0	gi|512931360|ref|XP_004932283.1| PREDICTED: protein suppressor of sable-like [Bombyx mori]	GO:0046872	GO:0008270	GO:0003676
BGIBMGA005118	comp12649_c1_seq1	YN	0.00354163	0.0206224	0.171737	0.062319	2e-169	gi|512886678|ref|XP_004921798.1| PREDICTED: ribosomal RNA processing protein 36 homolog [Bombyx mori]
BGIBMGA005528	comp12568_c0_seq2	YN	0.00435683	0.025375	0.171698	0.0169147	0	gi|512887979|ref|XP_004922012.1| PREDICTED: enoyl-CoA hydratase domain-containing protein 2, mitochondrial-like [Bombyx mori]	GO:0008152	GO:0003824
BGIBMGA005759	comp9724_c0_seq2	YN	0.00437588	0.0254863	0.171696	0.00751453	0	gi|512896373|ref|XP_004923895.1| PREDICTED: histone deacetylase 6-like [Bombyx mori]	GO:0016787	GO:0008152	GO:0008270	GO:0005488
BGIBMGA002808	comp14831_c0_seq1	YN	0.00869979	0.0507371	0.171468	0.000468618	1e-139	gi|512885493|ref|XP_004921604.1| PREDICTED: cytoplasmic tRNA 2-thiolation protein 1-like [Bombyx mori]	GO:0005524	GO:0004672	GO:0006468	GO:0008033
BGIBMGA010854	comp23475_c0_seq1	YN	0.00612425	0.0357473	0.17132	0.0172959	0	gi|433338870|dbj|BAM73791.1| cytochrome P450 [Bombyx mori]	GO:0009055	GO:0020037	GO:0005506	GO:0006118	GO:0055114	GO:0016705	GO:0046872	GO:0004497	GO:0016491
BGIBMGA012403	comp6837_c0_seq1	YN	0.00528883	0.0308773	0.171285	0.00153991		no hits
BGIBMGA002650	comp4624_c0_seq1	YN	0.00306029	0.0178798	0.171159	0.153576	4e-98	gi|114051864|ref|NP_001040133.1| hydroxymethylglutaryl-CoA lyase [Bombyx mori]_x0001_gi|87248159|gb|ABD36132.1| hydroxymethylglutaryl-CoA lyase isoform 1 [Bombyx mori]	GO:0008152	GO:0004419	GO:0003824
BGIBMGA004902	comp9423_c0_seq1	YN	0.00470933	0.0275439	0.170975	0.00332388	1e-179	gi|512899271|ref|XP_004924602.1| PREDICTED: transmembrane protein 245-like [Bombyx mori]	GO:0007218	GO:0005184
BGIBMGA001344	comp15043_c0_seq1	YN	0.011229	0.0658381	0.170555	0.0001536	2e-180	gi|274318355|ref|NP_001162052.1| cyclin dependent kinase 4 [Bombyx mori]_x0001_gi|254839139|gb|ACT83400.1| cyclin dependent kinase 4 [Bombyx mori]	GO:0005524	GO:0004674	GO:0000166	GO:0004672	GO:0006468	GO:0016772
BGIBMGA013099	comp12600_c0_seq1	YN	0.00371794	0.0218002	0.170546	0.0406895	3e-176	gi|512918008|ref|XP_004929026.1| PREDICTED: alpha-ketoglutarate-dependent dioxygenase alkB homolog 7-like [Bombyx mori]
BGIBMGA011923	comp17443_c0_seq1	YN	0.00483956	0.028425	0.170257	0.152792	0	gi|512897685|ref|XP_004924213.1| PREDICTED: coiled-coil and C2 domain-containing protein 2A-like [Bombyx mori]	GO:0005515
BGIBMGA011477	comp16074_c0_seq2	YN	0.00858703	0.0505382	0.169912	3.39218e-05	0	gi|512932872|ref|XP_004932651.1| PREDICTED: hexokinase type 2-like isoform X2 [Bombyx mori]	GO:0016310	GO:0005524	GO:0016301	GO:0006096	GO:0016773	GO:0046835	GO:0000166	GO:0005975	GO:0016740	GO:0004396
BGIBMGA007951	comp12392_c0_seq1	YN	0.00749144	0.0441092	0.169839	4.50841e-05	0	gi|512916597|ref|XP_004928679.1| PREDICTED: folylpolyglutamate synthase, mitochondrial-like [Bombyx mori]	GO:0004326	GO:0046901	GO:0009058	GO:0005524	GO:0016874	GO:0009396
BGIBMGA010685	comp12236_c0_seq1	YN	0.00317709	0.0187127	0.169782	0.000525771	2e-38	gi|307182215|gb|EFN69549.1| snRNA-activating protein complex subunit 4 [Camponotus floridanus]	GO:0005634	GO:0003677	GO:0003682
BGIBMGA012958	comp307_c1_seq1	YN	0.00345376	0.020372	0.169535	0.00599043	0	gi|512917367|ref|XP_004928869.1| PREDICTED: trichohyalin-like [Bombyx mori]
BGIBMGA011977	comp13749_c0_seq2	YN	0.00641583	0.0378572	0.169475	0.000685434	0	gi|512897536|ref|XP_004924177.1| PREDICTED: uncharacterized protein C7orf26 homolog [Bombyx mori]
BGIBMGA005586	comp13316_c0_seq2	YN	0.00743087	0.0438505	0.169459	0.00137257	0	gi|512887556|ref|XP_004921944.1| PREDICTED: nudC domain-containing protein 3-like isoform X2 [Bombyx mori]
BGIBMGA012058	comp1752_c0_seq1	YN	0.00610945	0.0361504	0.169001	0.00706619	0	gi|512934234|ref|XP_004932985.1| PREDICTED: tonsoku-like protein-like [Bombyx mori]	GO:0005515
BGIBMGA004998	comp12112_c0_seq1	YN	0.00726692	0.0430128	0.168948	9.62215e-07	0	gi|512899137|ref|XP_004924569.1| PREDICTED: beta-mannosidase-like [Bombyx mori]	GO:0004567	GO:0004553	GO:0046355	GO:0005975
BGIBMGA005382	comp15338_c2_seq1	YN	0.00585984	0.0347353	0.1687	1.10549e-07	0	gi|112983430|ref|NP_001036980.1| DNA cytosine-5 methyltransferase [Bombyx mori]_x0001_gi|54888739|dbj|BAD67189.1| DNA cytosine-5 methyltransferase [Bombyx mori]	GO:0005634	GO:0003677	GO:0008168	GO:0006306	GO:0003682	GO:0008270	GO:0003886	GO:0016740	GO:0090116	GO:0032259
BGIBMGA007697	comp5799_c0_seq1	YN	0.00218962	0.0130307	0.168035	0.176501	1e-153	gi|512916289|ref|XP_004928597.1| PREDICTED: proline-rich receptor-like protein kinase PERK2-like [Bombyx mori]
BGIBMGA010786	comp15114_c0_seq2	YN	0.0127831	0.0761394	0.167891	1.36089e-06	0	gi|512934336|ref|XP_004933010.1| PREDICTED: shootin-1-like [Bombyx mori]
BGIBMGA001805	comp12359_c0_seq1	YN	0.0077289	0.0460377	0.167882	0.000402054	0	gi|512889360|ref|XP_004922258.1| PREDICTED: 28S ribosomal protein S35, mitochondrial-like [Bombyx mori]
BGIBMGA003198	comp16115_c0_seq2	YN	0.00185955	0.0110986	0.167549	0.0382543	0	gi|512926093|ref|XP_004930999.1| PREDICTED: major facilitator superfamily domain-containing protein 1-like [Bombyx mori]	GO:0055085	GO:0016021
BGIBMGA006537	comp7690_c0_seq2	YN	0.0064484	0.0385038	0.167474	0.00739117	2e-160	gi|482676966|pdb|4E8E|A Chain A, Structural Characterization Of Bombyx Mori Glutathione Transferase Bmgstd1_x0001_gi|482676967|pdb|4E8E|B Chain B, Structural Characterization Of Bombyx Mori Glutathione Transferase Bmgstd1_x0001_gi|482676968|pdb|4E8E|C Chain C, Structural Characterization Of Bombyx Mori Glutathione Transferase Bmgstd1_x0001_gi|482676969|pdb|4E8E|D Chain D, Structural Characterizat…	GO:0005515
BGIBMGA008253	comp19683_c0_seq1	YN	0.0037556	0.0224524	0.16727	0.0213179	0	gi|512905494|ref|XP_004925958.1| PREDICTED: glutenin, high molecular weight subunit DX5-like [Bombyx mori]
BGIBMGA005449	comp15846_c0_seq1	YN	0.00174207	0.0104334	0.166971	0.01529	0	gi|512931320|ref|XP_004932273.1| PREDICTED: DNA repair protein RAD50-like [Bombyx mori]	GO:0006281	GO:0005524	GO:0030870	GO:0051276	GO:0005694
BGIBMGA005497	comp35977_c0_seq1	YN	0.00757754	0.0454051	0.166887	0.175679	0	gi|512931415|ref|XP_004932297.1| PREDICTED: breakpoint cluster region protein-like [Bombyx mori]	GO:0032319	GO:0007165	GO:0006468	GO:0005622	GO:0043547	GO:0035556	GO:0005085	GO:0043087	GO:0004674	GO:0035023	GO:0007242	GO:0005096	GO:0005089
BGIBMGA009218	comp1628_c0_seq1	YN	0.00618321	0.0370703	0.166797	0.00667697	4e-74	gi|512891367|ref|XP_004922671.1| PREDICTED: uncharacterized protein LOC101742817 isoform X1 [Bombyx mori]_x0001_gi|512891372|ref|XP_004922672.1| PREDICTED: uncharacterized protein LOC101742817 isoform X2 [Bombyx mori]_x0001_gi|512891378|ref|XP_004922673.1| PREDICTED: uncharacterized protein LOC101742817 isoform X3 [Bombyx mori]
BGIBMGA001003	comp15532_c0_seq11	YN	0.00670178	0.0401811	0.166789	0.0001302	0	gi|433339049|dbj|BAM73879.1| cytochrome P450 [Bombyx mori]	GO:0009055	GO:0020037	GO:0005506	GO:0006118	GO:0055114	GO:0046872	GO:0016705	GO:0005507	GO:0004497	GO:0016491
BGIBMGA012376	comp10576_c0_seq1	YN	0.0145753	0.0874965	0.166581	2.2502e-05	4e-24	gi|512899746|ref|XP_004924722.1| PREDICTED: uncharacterized protein LOC101741620 isoform X1 [Bombyx mori]	GO:0003677
BGIBMGA008125	comp7588_c0_seq1	YN	0.00492133	0.0295582	0.166497	0.148462	1e-105	gi|512939358|ref|XP_004934220.1| PREDICTED: uncharacterized protein LOC101736867, partial [Bombyx mori]	GO:0003677	GO:0003682
BGIBMGA008734	comp9546_c0_seq1	YN	0.00701699	0.0421468	0.166489	0.00119608	0	gi|512937623|ref|XP_004933809.1| PREDICTED: dipeptidyl peptidase 8-like, partial [Bombyx mori]	GO:0016020	GO:0006508	GO:0004274
BGIBMGA007350	comp12139_c0_seq1	YN	0.00523592	0.0314618	0.166422	0.0211773	4e-137	gi|512896788|ref|XP_004923994.1| PREDICTED: vesicle transport through interaction with t-SNAREs homolog 1A-like [Bombyx mori]	GO:0016020	GO:0006886	GO:0016021	GO:0016192
BGIBMGA007963	comp20246_c0_seq1	YN	0.0024229	0.0145702	0.166291	0.147127	0	gi|321400076|ref|NP_001189459.1| raf kinase, effector of Ras [Bombyx mori]_x0001_gi|304421464|gb|ADM32531.1| raf [Bombyx mori]	GO:0016310	GO:0007165	GO:0005057	GO:0005524	GO:0016301	GO:0006468	GO:0035556	GO:0046872	GO:0004674	GO:0000166	GO:0004672	GO:0016740	GO:0007242	GO:0016772
BGIBMGA000783	comp2013_c0_seq1	YN	0.00411284	0.0247446	0.166212	0.00168709	0	gi|512903954|ref|XP_004925743.1| PREDICTED: protein serrate-like [Bombyx mori]	GO:0016020	GO:0005515	GO:0007275	GO:0005509	GO:0016021	GO:0007154	GO:0007219
BGIBMGA010132	comp2176_c0_seq1	YN	0.0080782	0.0486531	0.166037	0.0102472	0	gi|512927751|ref|XP_004931413.1| PREDICTED: biotin--protein ligase-like [Bombyx mori]	GO:0006464	GO:0004077	GO:0003824
BGIBMGA014271	comp17411_c0_seq1	YN	0.012004	0.0724028	0.165795	4.02329e-09	0	gi|512902474|ref|XP_004925384.1| PREDICTED: probable ATP-dependent RNA helicase DDX56-like [Bombyx mori]	GO:0016787	GO:0008152	GO:0005524	GO:0006200	GO:0004386	GO:0008026	GO:0003676
BGIBMGA014129	comp15840_c2_seq1	YN	0.00180741	0.0109545	0.164992	0.145367	0	gi|114052665|ref|NP_001040266.1| peroxisomal membrane anchor protein [Bombyx mori]_x0001_gi|87248561|gb|ABD36333.1| peroxisomal membrane anchor protein [Bombyx mori]	GO:0016020	GO:0016560	GO:0005777	GO:0005778
BGIBMGA003223	comp14378_c0_seq1	YN	0.00296506	0.0180043	0.164686	0.00400407	7e-88	gi|189238760|ref|XP_973200.2| PREDICTED: similar to Uncharacterized protein KIAA1370 homolog [Tribolium castaneum]
BGIBMGA007876	comp4891_c1_seq1	YN	0.00199336	0.0121074	0.164639	0.0257042	0	gi|512916267|ref|XP_004928594.1| PREDICTED: CTL-like protein 2-like, partial [Bombyx mori]
BGIBMGA005948	comp2986_c0_seq1	YN	0.0031357	0.0190515	0.164591	0.145486	3e-101	gi|284813583|ref|NP_001165397.1| C-type lectin 4 precursor [Bombyx mori]_x0001_gi|283139166|gb|ADB12588.1| C-type lectin 11 [Bombyx mori]	GO:0030246	GO:0005529	GO:0005488
BGIBMGA008403	comp16083_c0_seq1	YN	0.00939942	0.0571161	0.164567	2.34661e-06	0	gi|512914441|ref|XP_004928143.1| PREDICTED: methyltransferase-like protein 25-like [Bombyx mori]
BGIBMGA003255	comp13605_c0_seq1	YN	0.0158985	0.0967179	0.16438	3.42685e-07	4e-95	gi|91085703|ref|XP_972591.1| PREDICTED: similar to AGAP005350-PA [Tribolium castaneum]
BGIBMGA003273	comp15745_c0_seq1	YN	0.00615026	0.0374164	0.164373	1.80793e-05	0	gi|512900890|ref|XP_004925001.1| PREDICTED: proteoglycan 4-like [Bombyx mori]	GO:0008061	GO:0006030	GO:0005576
BGIBMGA003831	comp16368_c1_seq1	YN	0.0110498	0.0672283	0.164362	3.08387e-14	0	gi|512907564|ref|XP_004926474.1| PREDICTED: uncharacterized protein C10orf118-like isoform X1 [Bombyx mori]	GO:0016020	GO:0005515	GO:0016192
BGIBMGA007254	comp10950_c0_seq1	YN	0.00768184	0.0468089	0.164111	1.92082e-06	0	gi|379046450|gb|AFC87786.1| yellow-d [Bombyx mori]
BGIBMGA004949	comp14576_c0_seq1	YN	0.0119863	0.0732258	0.163689	1.07718e-11	0	gi|512898834|ref|XP_004924494.1| PREDICTED: probable ATP-dependent RNA helicase spindle-E-like [Bombyx mori]	GO:0008152	GO:0005524	GO:0004386	GO:0008026	GO:0003676	GO:0016787	GO:0000166	GO:0006200
BGIBMGA001041	comp16459_c0_seq1	YN	0.00799883	0.048873	0.163666	6.59062e-08	0	gi|512912880|ref|XP_004927763.1| PREDICTED: acyl-CoA synthetase family member 4 homolog [Bombyx mori]	GO:0008152	GO:0006631	GO:0048037	GO:0003824	GO:0000036
BGIBMGA010454	comp15059_c1_seq1	YN	0.0160771	0.0983031	0.163546	5.87108e-08	0	gi|512919626|ref|XP_004929430.1| PREDICTED: integrin alpha-PS3-like [Bombyx mori]	GO:0016020	GO:0008305	GO:0007155	GO:0016021	GO:0007229
BGIBMGA009571	comp26285_c0_seq1	YN	0.00887296	0.0544131	0.163067	0.0367245	1e-163	gi|512907151|ref|XP_004926372.1| PREDICTED: ankyrin repeat and KH domain-containing protein mask-like [Bombyx mori]	GO:0005515
BGIBMGA003470	comp16880_c0_seq2	YN	0.00546254	0.0335212	0.162958	4.98762e-07	0	gi|512923292|ref|XP_004930319.1| PREDICTED: tudor domain-containing protein 7-like [Bombyx mori]	GO:0003676
BGIBMGA006708	comp16578_c0_seq1	YN	0.00941364	0.0577956	0.162878	4.19814e-13	0	gi|512923520|ref|XP_004930372.1| PREDICTED: serine/arginine repetitive matrix protein 2-like isoform X1 [Bombyx mori]
BGIBMGA004202	comp13479_c0_seq1	YN	0.0107554	0.0660614	0.162809	2.32577e-05	0	gi|114051650|ref|NP_001040420.1| sec13-like protein [Bombyx mori]_x0001_gi|95102832|gb|ABF51357.1| sec13-like protein [Bombyx mori]	GO:0005515
BGIBMGA003278	comp5557_c0_seq1	YN	0.0120557	0.0740584	0.162786	4.76521e-05	0	gi|512900908|ref|XP_004925005.1| PREDICTED: YEATS domain-containing protein 2-like [Bombyx mori]	GO:0005634	GO:0006355
BGIBMGA004038	comp9415_c0_seq1	YN	0.0064484	0.0397149	0.162367	0.00309085	1e-161	gi|345484834|ref|XP_001600969.2| PREDICTED: microtubule-associated protein RP/EB family member 1-like isoform 2 [Nasonia vitripennis]	GO:0005515	GO:0008017
BGIBMGA004832	comp12063_c0_seq1	YN	0.0143783	0.0885585	0.16236	1.86592e-08	0	gi|512894349|ref|XP_004923408.1| PREDICTED: autophagy-related protein 2 homolog A-like [Bombyx mori]
BGIBMGA000864	comp5107_c0_seq1	YN	0.00870532	0.0536696	0.162202	3.99303e-07	0	gi|512914297|ref|XP_004928107.1| PREDICTED: LOW QUALITY PROTEIN: centromere-associated protein E-like [Bombyx mori]
BGIBMGA001290	comp11184_c0_seq1	YN	0.0121159	0.074888	0.161787	5.82356e-05	7e-98	gi|91080239|ref|XP_972955.1| PREDICTED: similar to AGAP003004-PA [Tribolium castaneum]_x0001_gi|270006403|gb|EFA02851.1| TNF-receptor-associated factor 2 [Tribolium castaneum]	GO:0005515
BGIBMGA012059	comp15382_c0_seq1	YN	0.00606695	0.0375429	0.161601	0.0010239	0	gi|512933926|ref|XP_004932911.1| PREDICTED: U3 small nucleolar RNA-associated protein 6 homolog [Bombyx mori]	GO:0006396	GO:0005622
BGIBMGA012024	comp22753_c0_seq1	YN	0.00484634	0.0300116	0.161482	0.0550596	3e-146	gi|512934301|ref|XP_004933002.1| PREDICTED: methyltransferase-like protein 9-like [Bombyx mori]
BGIBMGA008193	comp15479_c0_seq1	YN	0.00518328	0.0321397	0.161274	0.0223276	3e-18	gi|91079214|ref|XP_969966.1| PREDICTED: similar to histidine triad protein member [Tribolium castaneum]
BGIBMGA012919	comp28848_c0_seq1	YN	0.00482578	0.0299535	0.161109	0.14243		no hits
BGIBMGA002600	comp12233_c0_seq1	YN	0.00578003	0.0359559	0.160753	0.00455556	4e-170	gi|512931745|ref|XP_004932378.1| PREDICTED: nucleoporin-like protein 2-like [Bombyx mori]
BGIBMGA010262	comp9256_c0_seq1	YN	0.00422439	0.0262791	0.160751	0.141799	5e-70	gi|153791737|ref|NP_001093289.1| dynein molecular motor protein light chain 1 [Bombyx mori]_x0001_gi|117606766|gb|ABK42003.1| dynein molecular motor protein light chain 1 [Bombyx mori]_x0001_gi|117606768|gb|ABK42004.1| dynein molecular motor protein light chain 2 [Bombyx mori]
BGIBMGA008479	comp13740_c0_seq3	YN	0.00144421	0.00898506	0.160735	0.0134147	0	gi|512914851|ref|XP_004928244.1| PREDICTED: uncharacterized protein LOC101745340 isoform X1 [Bombyx mori]
BGIBMGA011713	comp10429_c0_seq2	YN	0.00654311	0.0408043	0.160354	0.142941	2e-35	gi|512927961|ref|XP_004931465.1| PREDICTED: cuticle protein 6.4-like [Bombyx mori]_x0001_gi|262034595|gb|ACY06922.1| putative cuticle protein CPG43 [Bombyx mori]
BGIBMGA012638	comp8262_c0_seq1	YN	0.0109166	0.0682285	0.160001	1.39672e-05	0	gi|512909795|ref|XP_004927008.1| PREDICTED: protein RIC1 homolog [Bombyx mori]
BGIBMGA001211	comp10188_c0_seq2	YN	0.00637052	0.0398534	0.159849	1.03452e-08	0	gi|512913344|ref|XP_004927874.1| PREDICTED: sterol regulatory element-binding protein 1-like isoform X1 [Bombyx mori]	GO:0005634	GO:0030528	GO:0045449	GO:0046983
BGIBMGA014106	comp11706_c0_seq2	YN	0.00327524	0.0205117	0.159677	0.140067	1e-136	gi|512901664|ref|XP_004925191.1| PREDICTED: SUZ domain-containing protein 1-like [Bombyx mori]
BGIBMGA011651	comp17214_c0_seq1	YN	0.00354055	0.0221869	0.159579	0.00391357	2e-179	gi|512928304|ref|XP_004931546.1| PREDICTED: anamorsin homolog [Bombyx mori]	GO:0016226	GO:0005737	GO:0051536	GO:0006915
BGIBMGA008596	comp9344_c0_seq1	YN	0.00353464	0.0221648	0.159471	6.04253e-05	0	gi|91079282|ref|XP_972572.1| PREDICTED: similar to Nuclear valosin-containing protein-like (Nuclear VCP-like protein) (NVLp) [Tribolium castaneum]	GO:0004252	GO:0008152	GO:0006508	GO:0005524	GO:0000166	GO:0017111	GO:0004176
BGIBMGA002414	comp17837_c0_seq1	YN	0.00902523	0.0567139	0.159136	0.0134072	1e-176	gi|512926728|ref|XP_004931158.1| PREDICTED: tetratricopeptide repeat protein 12-like [Bombyx mori]
BGIBMGA000494	comp18225_c0_seq1	YN	0.00131443	0.00826086	0.159116	0.138417	5e-163	gi|357622635|gb|EHJ74061.1| putative centrosomal protein 350kDa [Danaus plexippus]
BGIBMGA007601	comp4719_c0_seq1	YN	0.000778773	0.00489449	0.159112	0.138258	0	gi|512916781|ref|XP_004928724.1| PREDICTED: delta-1-pyrroline-5-carboxylate dehydrogenase, mitochondrial-like [Bombyx mori]	GO:0016620	GO:0005759	GO:0006561	GO:0008152	GO:0055114	GO:0003842	GO:0016491
BGIBMGA006432	comp5008_c0_seq1	YN	0.0130342	0.0819263	0.159097	0.0358068	7e-07	gi|357626939|gb|EHJ76826.1| putative DNA-mediated transposase [Danaus plexippus]
BGIBMGA014068	comp983_c0_seq1	YN	0.00304524	0.0191545	0.158983	0.139209		no hits
BGIBMGA000719	comp7799_c1_seq1	YN	0.011905	0.0748986	0.158948	5.57982e-05	0	gi|512921925|ref|XP_004929993.1| PREDICTED: membrane-bound transcription factor site-1 protease-like [Bombyx mori]
BGIBMGA010479	comp22962_c0_seq1	YN	0.00368065	0.0231746	0.158822	0.139267		no hits
BGIBMGA000516	comp24448_c0_seq1	YN	0.00170668	0.0107542	0.158698	0.138131	0	gi|512921555|ref|XP_004929905.1| PREDICTED: insulin-like growth factor 2 mRNA-binding protein 1-like isoform X1 [Bombyx mori]	GO:0003723	GO:0003676
BGIBMGA013567	comp4661_c0_seq1	YN	0.00109938	0.00693753	0.158468	0.13758	0	gi|112982798|ref|NP_001037126.1| ribosomal protein L3 [Bombyx mori]_x0001_gi|54609193|gb|AAV34812.1| ribosomal protein L3 [Bombyx mori]	GO:0005840	GO:0030529	GO:0005622	GO:0006412	GO:0003735
BGIBMGA000388	comp5162_c0_seq1	YN	0.0128088	0.0808376	0.158451	1.46088e-05	0	gi|284413718|ref|NP_001165114.1| collagen precursor [Bombyx mori]_x0001_gi|223671394|tpd|FAA00649.1| TPA: putative cuticle protein [Bombyx mori]	GO:0042302	GO:0006817	GO:0005737
BGIBMGA006114	comp8405_c0_seq1	YN	0.00683757	0.0433149	0.157857	0.000241758	0	gi|512918558|ref|XP_004929163.1| PREDICTED: methyltransferase-like protein 13-like [Bombyx mori]	GO:0008152	GO:0008168	GO:0032259
BGIBMGA011924	comp19675_c0_seq1	YN	0.00287943	0.0182514	0.157765	0.137607	0	gi|512897496|ref|XP_004924167.1| PREDICTED: disks large-associated protein 5-like isoform X1 [Bombyx mori]	GO:0007267
BGIBMGA013847	comp30120_c0_seq1	YN	0.00574465	0.0364211	0.157729	0.139041		no hits
BGIBMGA009181	comp15822_c0_seq1	YN	0.00414806	0.0263055	0.157688	6.5326e-05	0	gi|512911126|ref|XP_004927338.1| PREDICTED: DNA ligase 1-like [Bombyx mori]	GO:0003677	GO:0006281	GO:0005524	GO:0006260	GO:0003910	GO:0016874	GO:0000166	GO:0051103	GO:0003909	GO:0006974	GO:0006310
BGIBMGA011104	comp14500_c0_seq1	YN	0.00386072	0.0245463	0.157283	0.012714	0	gi|512905688|ref|XP_004926007.1| PREDICTED: ribosomal RNA processing protein 1 homolog [Bombyx mori]	GO:0030688	GO:0006364
BGIBMGA005099	comp30380_c0_seq1	YN	0.00507814	0.032303	0.157204	0.138161		no hits
BGIBMGA009410	comp14262_c0_seq1	YN	0.00516993	0.0329178	0.157056	0.0331289	2e-78	gi|512902597|ref|XP_004925415.1| PREDICTED: MIT domain-containing protein 1-like [Bombyx mori]
BGIBMGA002955	comp17135_c0_seq1	YN	0.0016448	0.0104731	0.15705	0.136303	0	gi|512926168|ref|XP_004931018.1| PREDICTED: cysteine-rich venom protein ENH1-like [Bombyx mori]	GO:0005576
BGIBMGA009772	comp19824_c0_seq1	YN	0.0042816	0.0272813	0.156943	0.137329		no hits
BGIBMGA010286	comp167_c1_seq1	YN	0.00576475	0.0368176	0.156576	0.00818452	0	gi|363896174|gb|AEW43171.1| UDP-glycosyltransferase UGT40K1 [Bombyx mori]	GO:0016757	GO:0008152	GO:0016758	GO:0016740
BGIBMGA013018	comp11866_c0_seq1	YN	0.0117039	0.0747502	0.156574	0.000125045	0	gi|512918223|ref|XP_004929080.1| PREDICTED: LOW QUALITY PROTEIN: zinc finger HIT domain-containing protein 2-like [Bombyx mori]
BGIBMGA008117	comp17008_c0_seq1	YN	0.0139284	0.0889969	0.156505	2.53263e-46	0	gi|512903659|ref|XP_004925674.1| PREDICTED: vacuolar protein sorting-associated protein 13C-like [Bombyx mori]	GO:0008104
BGIBMGA006885	comp1810_c0_seq1	YN	0.0048999	0.03132	0.156446	0.00362896	0	gi|512900467|ref|XP_004924899.1| PREDICTED: atrial natriuretic peptide-converting enzyme-like [Bombyx mori]	GO:0004252	GO:0005515	GO:0006508	GO:0003824
BGIBMGA002823	comp15768_c0_seq1	YN	0.0152143	0.0973013	0.156363	1.09088e-13	0	gi|512885323|ref|XP_004921576.1| PREDICTED: rab5 GDP/GTP exchange factor-like [Bombyx mori]	GO:0003677	GO:0008270
BGIBMGA000442	comp11175_c1_seq1	YN	0.00836039	0.0534984	0.156274	2.00303e-09	0	gi|512930015|ref|XP_004931964.1| PREDICTED: bifunctional heparan sulfate N-deacetylase/N-sulfotransferase-like [Bombyx mori]	GO:0008152	GO:0016787	GO:0008146	GO:0015016
BGIBMGA012130	comp1807_c0_seq1	YN	0.00219426	0.0140587	0.156078	0.135416	2e-129	gi|110760748|ref|XP_623560.2| PREDICTED: uncharacterized protein LOC551162 isoform X3 [Apis mellifera]_x0001_gi|571558182|ref|XP_006562473.1| PREDICTED: uncharacterized protein LOC551162 isoform X1 [Apis mellifera]_x0001_gi|571558186|ref|XP_006562474.1| PREDICTED: uncharacterized protein LOC551162 isoform X2 [Apis mellifera]
BGIBMGA012924	comp8905_c0_seq1	YN	0.0096403	0.061802	0.155987	0.000303795	0	gi|512917220|ref|XP_004928834.1| PREDICTED: N-glycosylase/DNA lyase-like [Bombyx mori]	GO:0003677	GO:0006281	GO:0006284	GO:0003824	GO:0006289	GO:0003684	GO:0000737	GO:0008534
BGIBMGA009159	comp13041_c0_seq1	YN	0.00674697	0.0432958	0.155834	0.0324046	4e-12	gi|389611339|dbj|BAM19281.1| unknown secreted protein [Papilio polytes]
BGIBMGA012986	comp8857_c0_seq2	YN	0.00534465	0.0343918	0.155405	7.20936e-05	0	gi|512917502|ref|XP_004928902.1| PREDICTED: trichoplein keratin filament-binding protein-like [Bombyx mori]
BGIBMGA001984	comp14623_c0_seq1	YN	0.0102105	0.0657978	0.155181	0.000382283	0	gi|512936227|ref|XP_004933466.1| PREDICTED: putative deoxyribonuclease TATDN1-like [Bombyx mori]	GO:0016888	GO:0000737
BGIBMGA002445	comp14554_c0_seq1	YN	0.00791112	0.0510392	0.155001	0.00010073	0	gi|512926506|ref|XP_004931102.1| PREDICTED: tRNA-specific adenosine deaminase 1-like isoform X1 [Bombyx mori]	GO:0006396	GO:0003723	GO:0004000
BGIBMGA006129	comp14061_c0_seq1	YN	0.00308236	0.0198942	0.154938	0.00303377	1e-08	gi|118790507|ref|XP_318635.3| AGAP009607-PA [Anopheles gambiae str. PEST]_x0001_gi|116117978|gb|EAA14355.3| AGAP009607-PA [Anopheles gambiae str. PEST]
BGIBMGA007990	comp10558_c0_seq1	YN	0.00256768	0.0165962	0.154714	0.0152757	0	gi|512892573|ref|XP_004922965.1| PREDICTED: protein ST7 homolog [Bombyx mori]
BGIBMGA013166	comp10769_c0_seq1	YN	0.0117372	0.0760412	0.154353	5.27737e-05	0	gi|512891701|ref|XP_004922748.1| PREDICTED: histone deacetylase 3-like [Bombyx mori]	GO:0006355	GO:0032041	GO:0016787	GO:0046969	GO:0016568	GO:0004407	GO:0005634	GO:0034739	GO:0031078	GO:0097372	GO:0070933	GO:0006351	GO:0046970	GO:0032129	GO:0016575	GO:0070932
BGIBMGA006139	comp13309_c0_seq1	YN	0.00448479	0.0291022	0.154105	0.00759812	0	gi|512918678|ref|XP_004929191.1| PREDICTED: beta-lactamase-like protein 2 homolog isoform X1 [Bombyx mori]_x0001_gi|512918682|ref|XP_004929192.1| PREDICTED: beta-lactamase-like protein 2 homolog isoform X2 [Bombyx mori]_x0001_gi|512918686|ref|XP_004929193.1| PREDICTED: beta-lactamase-like protein 2 homolog isoform X3 [Bombyx mori]	GO:0008152	GO:0016787
BGIBMGA004267	comp13876_c0_seq1	YN	0.00758704	0.0492465	0.154063	0.000950898	2e-178	gi|512911971|ref|XP_004927542.1| PREDICTED: protein FAM192A-like [Bombyx mori]
BGIBMGA006967	comp16527_c0_seq1	YN	0.00878442	0.0570813	0.153893	1.32963e-14	0	gi|512893722|ref|XP_004923250.1| PREDICTED: transcription initiation factor TFIID subunit 2-like [Bombyx mori]	GO:0004179	GO:0008237	GO:0006508	GO:0008270
BGIBMGA002766	comp8922_c0_seq1	YN	0.00689632	0.0448201	0.153866	0.0118143	0	gi|512910689|ref|XP_004927232.1| PREDICTED: protein AATF-like [Bombyx mori]	GO:0005634
BGIBMGA009191	comp14570_c1_seq2	YN	0.00169406	0.0110162	0.153779	0.0305175	0	gi|512911829|ref|XP_004927507.1| PREDICTED: major facilitator superfamily domain-containing protein 8-like [Bombyx mori]	GO:0055085	GO:0016021
BGIBMGA011317	comp17279_c0_seq1	YN	0.00263625	0.0171492	0.153725	0.133016	2e-118	gi|512924855|ref|XP_004930695.1| PREDICTED: sorting nexin-12-like isoform X1 [Bombyx mori]	GO:0005515	GO:0007154	GO:0007242	GO:0035091
BGIBMGA005931	comp16389_c0_seq1	YN	0.00316869	0.0206262	0.153625	0.000389646	0	gi|512919117|ref|XP_004929296.1| PREDICTED: carnitine O-acetyltransferase-like [Bombyx mori]	GO:0008415	GO:0008152	GO:0016746	GO:0016740
BGIBMGA004515	comp12504_c0_seq1	YN	0.00677147	0.0441465	0.153386	0.00366635	7e-146	gi|112983144|ref|NP_001036942.1| heat shock protein hsp23.7 precursor [Bombyx mori]_x0001_gi|56378323|dbj|BAD74198.1| heat shock protein hsp23.7 [Bombyx mori]
BGIBMGA007947	comp10175_c0_seq2	YN	0.00803322	0.0523876	0.153342	0.0317952	3e-76	gi|512916586|ref|XP_004928676.1| PREDICTED: putative sulfiredoxin-like [Bombyx mori]	GO:0016209	GO:0003677	GO:0005524	GO:0000166	GO:0055114	GO:0032542	GO:0016491
BGIBMGA013486	comp14392_c0_seq1	YN	0.00240243	0.0156765	0.153251	0.132331	4e-131	gi|512906710|ref|XP_004926263.1| PREDICTED: NEDD8-conjugating enzyme UBE2F-like [Bombyx mori]	GO:0043687	GO:0008152	GO:0016881	GO:0019787	GO:0051246	GO:0016874
BGIBMGA005114	comp13728_c0_seq1	YN	0.00297926	0.0195261	0.152578	1.36293e-05	0	gi|512887257|ref|XP_004921893.1| PREDICTED: putative uncharacterized protein DDB_G0282133-like [Bombyx mori]	GO:0005515
BGIBMGA000087	comp13970_c0_seq1	YN	0.00204929	0.0134327	0.152559	0.131287	6e-155	gi|512893262|ref|XP_004923138.1| PREDICTED: uncharacterized protein LOC101739492 isoform X2 [Bombyx mori]	GO:0046872	GO:0005622	GO:0008270	GO:0003676
BGIBMGA005116	comp15908_c0_seq1	YN	0.00629542	0.0412874	0.152478	4.24946e-07	0	gi|512886672|ref|XP_004921797.1| PREDICTED: bifunctional glutamate/proline--tRNA ligase-like [Bombyx mori]	GO:0016876	GO:0005524	GO:0005737	GO:0016874	GO:0004818	GO:0006418	GO:0000166	GO:0043039	GO:0006424	GO:0006412	GO:0004812
BGIBMGA001550	comp15012_c0_seq1	YN	0.00128961	0.00845769	0.152477	0.130848	0	gi|289803005|ref|NP_001166283.1| cyclin dependent kinase 7 [Bombyx mori]_x0001_gi|281318765|gb|ACT83402.2| cyclin dependent kinase 7 [Bombyx mori]	GO:0016310	GO:0005524	GO:0016301	GO:0006468	GO:0004713	GO:0004674	GO:0004672	GO:0000166	GO:0016772
BGIBMGA007341	comp30085_c0_seq1	YN	0.0124675	0.0817796	0.152452	0.0471195	4e-125	gi|607365783|gb|EZA59963.1| Zinc finger with UFM1-specific peptidase domain protein [Cerapachys biroi]	GO:0046872	GO:0005622	GO:0008270	GO:0003676
BGIBMGA001956	comp15430_c0_seq1	YN	0.00575542	0.0377533	0.152448	1.39714e-08	2e-82	gi|512936345|ref|XP_004933496.1| PREDICTED: calcium and integrin-binding family member 2-like [Bombyx mori]	GO:0005509
BGIBMGA005735	comp14563_c0_seq3	YN	0.00376828	0.0247403	0.152313	0.000604848	0	gi|512909207|ref|XP_004926865.1| PREDICTED: delta(24)-sterol reductase-like isoform X1 [Bombyx mori]_x0001_gi|512909211|ref|XP_004926866.1| PREDICTED: delta(24)-sterol reductase-like isoform X2 [Bombyx mori]	GO:0016614	GO:0008762	GO:0050660	GO:0003824	GO:0006118	GO:0055114	GO:0016491
BGIBMGA013245	comp10432_c0_seq2	YN	0.0138477	0.0909467	0.152262	2.43538e-08	0	gi|512891871|ref|XP_004922790.1| PREDICTED: ectonucleoside triphosphate diphosphohydrolase 5-like [Bombyx mori]	GO:0008152	GO:0016787
BGIBMGA001254	comp21872_c0_seq1	YN	0.00504825	0.0331661	0.152211	0.0821306	0	gi|512914201|ref|XP_004928083.1| PREDICTED: LOW QUALITY PROTEIN: adenylate cyclase type 9-like [Bombyx mori]	GO:0016020	GO:0009190	GO:0035556	GO:0016849	GO:0016829	GO:0000166	GO:0016021	GO:0007242
BGIBMGA000404	comp16594_c0_seq1	YN	0.00513633	0.0337451	0.15221	0.0112474	8e-176	gi|512929869|ref|XP_004931929.1| PREDICTED: uncharacterized protein LOC101738500 isoform X1 [Bombyx mori]_x0001_gi|512929873|ref|XP_004931930.1| PREDICTED: uncharacterized protein LOC101738500 isoform X2 [Bombyx mori]
BGIBMGA013641	comp30765_c0_seq1	YN	0.00745867	0.0490164	0.152167	0.133413	0	gi|512902033|ref|XP_004925275.1| PREDICTED: synaptic vesicle glycoprotein 2B-like [Bombyx mori]	GO:0055085	GO:0016021	GO:0022857
BGIBMGA005530	comp9923_c0_seq1	YN	0.00451439	0.0296987	0.152006	0.131809	1e-64	gi|512887965|ref|XP_004922010.1| PREDICTED: 28S ribosomal protein S33, mitochondrial-like isoform X1 [Bombyx mori]_x0001_gi|512887971|ref|XP_004922011.1| PREDICTED: 28S ribosomal protein S33, mitochondrial-like isoform X2 [Bombyx mori]
BGIBMGA002971	comp13486_c0_seq1	YN	0.00253061	0.0166599	0.151898	0.0297783	0	gi|512926077|ref|XP_004930995.1| PREDICTED: histidine-rich membrane protein KE4 homolog 2-like [Bombyx mori]	GO:0016020	GO:0055085	GO:0046873	GO:0030001
BGIBMGA001746	comp35728_c0_seq1	YN	0.0109112	0.0718704	0.151817	0.030775	0	gi|512889065|ref|XP_004922190.1| PREDICTED: multiple epidermal growth factor-like domains protein 10-like [Bombyx mori]
BGIBMGA003545	comp13343_c0_seq1	YN	0.00384948	0.0253861	0.151637	0.00717945	0	gi|512922207|ref|XP_004930064.1| PREDICTED: proteasomal ATPase-associated factor 1-like [Bombyx mori]	GO:0005515
BGIBMGA005793	comp17097_c0_seq1	YN	0.0028892	0.01907	0.151505	0.130543	1e-106	gi|164448662|ref|NP_001106743.1| cytochrome c oxidase subunit Va [Bombyx mori]_x0001_gi|87248477|gb|ABD36291.1| cytochrome c oxidase subunit Va [Bombyx mori]	GO:1902600	GO:0004129	GO:0005743	GO:0006118
BGIBMGA012200	comp12443_c0_seq1	YN	0.00478116	0.0315778	0.151409	0.0296544	6e-134	gi|512901409|ref|XP_004925128.1| PREDICTED: 39S ribosomal protein L43, mitochondrial-like [Bombyx mori]
BGIBMGA007570	comp2091_c0_seq1	YN	0.0067546	0.0446762	0.15119	0.00075773	0	gi|512899638|ref|XP_004924695.1| PREDICTED: extracellular sulfatase SULF-1 homolog [Bombyx mori]
BGIBMGA003935	comp15306_c0_seq1	YN	0.00324571	0.0215403	0.150681	0.00111981	0	gi|512907324|ref|XP_004926413.1| PREDICTED: sodium-independent sulfate anion transporter-like [Bombyx mori]	GO:0016020	GO:0006810	GO:0055085	GO:0008272	GO:0015116	GO:1902358	GO:0016021	GO:0005215
BGIBMGA012074	comp25441_c0_seq1	YN	0.00678751	0.0450718	0.150593	0.00705943	0	gi|512933873|ref|XP_004932899.1| PREDICTED: retinol dehydrogenase 11-like isoform X1 [Bombyx mori]_x0001_gi|512933877|ref|XP_004932900.1| PREDICTED: retinol dehydrogenase 11-like isoform X2 [Bombyx mori]	GO:0008152	GO:0055114	GO:0016491
BGIBMGA006367	comp9662_c0_seq2	YN	0.0141582	0.0940432	0.15055	1.22006e-06	0	gi|512924736|ref|XP_004930668.1| PREDICTED: protein unc-80 homolog [Bombyx mori]	GO:0008168	GO:0032259	GO:0003676
BGIBMGA011407	comp16139_c0_seq1	YN	0.0133285	0.0885846	0.15046	7.72348e-18	0	gi|512925522|ref|XP_004930860.1| PREDICTED: dentin sialophosphoprotein-like [Bombyx mori]	GO:0005634	GO:0003677	GO:0008168	GO:0005694	GO:0034968	GO:0005515	GO:0008270	GO:0016740	GO:0032259	GO:0018024	GO:0016568
BGIBMGA013712	comp15234_c0_seq1	YN	0.0108563	0.0721707	0.150425	4.29652e-07		no hits
BGIBMGA014481	comp10992_c0_seq1	YN	0.0120977	0.0804531	0.150369	0.00765173	2e-14	gi|572265732|ref|XP_006610997.1| PREDICTED: oxidoreductase-like domain-containing protein 1-like [Apis dorsata]
BGIBMGA002889	comp12703_c0_seq1	YN	0.00697442	0.0464305	0.150212	3.66746e-05	0	gi|512885441|ref|XP_004921595.1| PREDICTED: probable cytosolic Fe-S cluster assembly factor GL21135-like [Bombyx mori]	GO:0009055	GO:0008901	GO:0005506	GO:0006118	GO:0042597
BGIBMGA007523	comp10512_c0_seq1	YN	0.00402335	0.0268035	0.150105	0.0291535	3e-153	gi|512899447|ref|XP_004924647.1| PREDICTED: GTP:AMP phosphotransferase AK3, mitochondrial-like [Bombyx mori]	GO:0016310	GO:0005524	GO:0006139	GO:0004017	GO:0019205	GO:0046939	GO:0016776	GO:0019201	GO:0005739
BGIBMGA010559	comp17522_c0_seq1	YN	0.00277776	0.018524	0.149955	0.00259232	0	gi|512919838|ref|XP_004929482.1| PREDICTED: carnitine O-palmitoyltransferase 2, mitochondrial-like [Bombyx mori]	GO:0008415	GO:0008152	GO:0016746	GO:0016740
BGIBMGA010494	comp13695_c0_seq1	YN	0.010308	0.0687786	0.149872	0.0185601	9e-76	gi|512919499|ref|XP_004929399.1| PREDICTED: WASH complex subunit CCDC53-like isoform X1 [Bombyx mori]_x0001_gi|512919501|ref|XP_004929400.1| PREDICTED: WASH complex subunit CCDC53-like isoform X2 [Bombyx mori]_x0001_gi|512919503|ref|XP_004929401.1| PREDICTED: WASH complex subunit CCDC53-like isoform X3 [Bombyx mori]	GO:0071203
BGIBMGA011533	comp11050_c0_seq1	YN	0.00206218	0.0137813	0.149636	0.0462256	0	gi|512932864|ref|XP_004932649.1| PREDICTED: BRCA1-A complex subunit Abraxas-like [Bombyx mori]
BGIBMGA013410	comp188_c0_seq1	YN	0.0107757	0.0721742	0.149301	9.3753e-06	2e-60	gi|498928730|ref|XP_004518475.1| PREDICTED: actin cytoskeleton-regulatory complex protein PAN1-like isoform X3 [Ceratitis capitata]
BGIBMGA013491	comp13215_c0_seq1	YN	0.0040351	0.0270344	0.149258	0.128678	0	gi|512906691|ref|XP_004926259.1| PREDICTED: nucleoporin Nup43-like [Bombyx mori]	GO:0005515
BGIBMGA007903	comp22811_c0_seq1	YN	0.00363	0.0243368	0.149157	0.0285813	0	gi|512917045|ref|XP_004928790.1| PREDICTED: tigger transposable element-derived protein 4-like [Bombyx mori]	GO:0005634	GO:0003677	GO:0000775	GO:0003676
BGIBMGA000128	comp11545_c0_seq1	YN	0.00404074	0.0270908	0.149155	9.51855e-05	0	gi|357605591|gb|EHJ64687.1| actin-depolymerizing factor 1 [Danaus plexippus]
BGIBMGA004690	comp26074_c0_seq1	YN	0.00444627	0.0298521	0.148944	0.128321	0	gi|512907793|ref|XP_004926531.1| PREDICTED: importin-13-like [Bombyx mori]
BGIBMGA010376	comp4581_c0_seq1	YN	0.00359686	0.0241557	0.148904	0.127968	2e-34	gi|568250503|gb|ETN60172.1| lethal 87Df [Anopheles darlingi]
BGIBMGA009367	comp1714_c0_seq1	YN	0.00559376	0.0375821	0.148841	0.00900619	0	gi|512896148|ref|XP_004923841.1| PREDICTED: transcriptional regulator ATRX homolog [Bombyx mori]
BGIBMGA000699	comp20765_c0_seq1	YN	0.00907313	0.0610933	0.148513	1.70396e-05	0	gi|512921461|ref|XP_004929883.1| PREDICTED: abnormal cell migration protein 10-like isoform X2 [Bombyx mori]	GO:0007165
BGIBMGA006797	comp13924_c1_seq1	YN	0.00369039	0.0248683	0.148397	0.00399096	0	gi|512936867|ref|XP_004933624.1| PREDICTED: tRNA-dihydrouridine(16/17) synthase [NAD(P)(+)]-like [Bombyx mori]	GO:0002943	GO:0017150	GO:0050660	GO:0003824	GO:0055114	GO:0016491	GO:0008033
BGIBMGA008773	comp10864_c0_seq1	YN	0.012216	0.0824014	0.14825	2.72902e-08	0	gi|512908577|ref|XP_004926715.1| PREDICTED: zinc finger protein 26-like [Bombyx mori]	GO:0046872	GO:0005634	GO:0005622	GO:0008270	GO:0003676
BGIBMGA000759	comp9635_c0_seq1	YN	0.00573531	0.0387379	0.148054	0.128009	3e-48	gi|512903882|ref|XP_004925726.1| PREDICTED: uncharacterized protein LOC101746841 isoform X1 [Bombyx mori]_x0001_gi|512903886|ref|XP_004925727.1| PREDICTED: uncharacterized protein LOC101746841 isoform X2 [Bombyx mori]
BGIBMGA001654	comp31154_c0_seq1	YN	0.00832943	0.0563274	0.147875	0.00683133		no hits	GO:0046872	GO:0005622	GO:0008270
BGIBMGA000703	comp7672_c0_seq1	YN	0.00193818	0.0131129	0.147807	0.0273934	0	gi|512921493|ref|XP_004929891.1| PREDICTED: procollagen-lysine,2-oxoglutarate 5-dioxygenase 3-like [Bombyx mori]
BGIBMGA011459	comp5471_c0_seq1	YN	0.00524435	0.0356031	0.1473	0.126787	0	gi|237648972|ref|NP_001153663.1| odorant binding protein LOC100301495 precursor [Bombyx mori]_x0001_gi|226000895|dbj|BAH36761.1| odorant binding protein [Bombyx mori]
BGIBMGA000115	comp10595_c0_seq2	YN	0.00430929	0.0292619	0.147266	2.98311e-05	0	gi|512893156|ref|XP_004923111.1| PREDICTED: BUD13 homolog [Bombyx mori]
BGIBMGA011044	comp340_c0_seq1	YN	0.00351159	0.0238926	0.146974	0.00630455	0	gi|512886126|ref|XP_004921709.1| PREDICTED: MMS19 nucleotide excision repair protein homolog [Bombyx mori]
BGIBMGA014376	comp20091_c0_seq1	YN	0.00550911	0.037486	0.146964	0.126543	4e-19	gi|572298269|ref|XP_006615292.1| PREDICTED: spore wall protein 2-like [Apis dorsata]
BGIBMGA005374	comp14980_c0_seq2	YN	0.00590679	0.0402615	0.146711	8.09026e-05	0	gi|512930597|ref|XP_004932098.1| PREDICTED: bifunctional polynucleotide phosphatase/kinase-like [Bombyx mori]
BGIBMGA005552	comp12692_c0_seq1	YN	0.00318559	0.0217373	0.146549	0.000137897	0	gi|512887852|ref|XP_004921990.1| PREDICTED: U3 small nucleolar RNA-associated protein 14 homolog A-like [Bombyx mori]	GO:0032040	GO:0006364
BGIBMGA012661	comp13903_c0_seq1	YN	0.00880764	0.0601837	0.146346	1.23713e-06	0	gi|512909736|ref|XP_004926994.1| PREDICTED: 3-ketoacyl-CoA thiolase, mitochondrial-like [Bombyx mori]	GO:0005618	GO:0008152	GO:0003824	GO:0016747	GO:0030599	GO:0042545
BGIBMGA006646	comp12848_c0_seq1	YN	0.000496145	0.00339332	0.146212	0.123353	0	gi|512923428|ref|XP_004930351.1| PREDICTED: FCH domain only protein 2-like [Bombyx mori]	GO:0006886	GO:0005515	GO:0006508	GO:0008237	GO:0008270	GO:0030131	GO:0016192
BGIBMGA004877	comp12594_c0_seq1	YN	0.00697404	0.0478798	0.145657	9.72189e-09	0	gi|512894448|ref|XP_004923433.1| PREDICTED: alanine--tRNA ligase, mitochondrial-like [Bombyx mori]	GO:0005524	GO:0000166	GO:0006419	GO:0005737	GO:0003676	GO:0004813
BGIBMGA008959	comp4716_c0_seq1	YN	0.00227283	0.0156429	0.145294	0.12319	2e-140	gi|195963331|ref|NP_001124377.1| lethal(3)neo18 [Bombyx mori]_x0001_gi|194147411|gb|ACF33815.1| lethal(3)neo18 [Bombyx mori]
BGIBMGA001866	comp25882_c0_seq1	YN	0.00410943	0.0282871	0.145275	0.0177059	0	gi|512936329|ref|XP_004933492.1| PREDICTED: protein disabled-like [Bombyx mori]	GO:0005515
BGIBMGA002750	comp12775_c0_seq1	YN	0.00680878	0.0468692	0.145272	6.6503e-05	0	gi|357622795|gb|EHJ74184.1| pyruvate dehydrogenase [Danaus plexippus]	GO:0008152	GO:0003824
BGIBMGA003812	comp12272_c0_seq1	YN	0.00529469	0.0365018	0.145053	5.23586e-07		no hits	GO:0055114	GO:0016491
BGIBMGA012643	comp16415_c0_seq1	YN	0.00660584	0.045581	0.144925	3.39015e-07	0	gi|512909783|ref|XP_004927005.1| PREDICTED: protein FAM91A1-like [Bombyx mori]
BGIBMGA009166	comp14590_c0_seq1	YN	0.00708289	0.0489109	0.144812	0.00233248	5e-171	gi|512905844|ref|XP_004926046.1| PREDICTED: protein SDE2 homolog [Bombyx mori]
BGIBMGA013407	comp1501_c0_seq1	YN	0.00408448	0.0282625	0.144519	0.00950112	0	gi|512895200|ref|XP_004923614.1| PREDICTED: dual serine/threonine and tyrosine protein kinase-like [Bombyx mori]
BGIBMGA012173	comp20408_c0_seq1	YN	0.00276591	0.019157	0.144381	0.122429	4e-111	gi|512901298|ref|XP_004925101.1| PREDICTED: transmembrane emp24 domain-containing protein 5-like [Bombyx mori]	GO:0016020	GO:0006810	GO:0016021
BGIBMGA001818	comp12751_c0_seq1	YN	0.0108303	0.075038	0.144331	1.52375e-12	0	gi|512889721|ref|XP_004922354.1| PREDICTED: nuclear pore complex protein Nup98-Nup96-like [Bombyx mori]	GO:0006810	GO:0005643
BGIBMGA006102	comp15078_c0_seq1	YN	0.00480968	0.0333372	0.144274	0.123461	3e-58	gi|512918530|ref|XP_004929156.1| PREDICTED: ragulator complex protein LAMTOR5 homolog [Bombyx mori]
BGIBMGA012774	comp4754_c0_seq1	YN	0.00266451	0.0184856	0.14414	0.122462	1e-112	gi|512917897|ref|XP_004929000.1| PREDICTED: translation machinery-associated protein 16 homolog [Bombyx mori]
BGIBMGA001431	comp11638_c0_seq1	YN	0.00436694	0.0303052	0.144099	0.00932647	0	gi|512920552|ref|XP_004929660.1| PREDICTED: arrestin domain-containing protein 3-like [Bombyx mori]
BGIBMGA000682	comp7180_c0_seq1	YN	0.00608361	0.0422446	0.144009	0.0174951	4e-102	gi|512921823|ref|XP_004929969.1| PREDICTED: ras-related protein Rab-21-like [Bombyx mori]	GO:0000166	GO:0007264	GO:0005622	GO:0005525	GO:0015031
BGIBMGA009376	comp13055_c0_seq1	YN	0.00997342	0.0692702	0.143979	1.35707e-07	0	gi|512896180|ref|XP_004923849.1| PREDICTED: facilitated trehalose transporter Tret1-2 homolog [Bombyx mori]	GO:0016020	GO:0006810	GO:0055085	GO:0016021	GO:0022857	GO:0005215
BGIBMGA001879	comp7279_c1_seq1	YN	0.00574679	0.0400303	0.143561	0.0817256		no hits
BGIBMGA005753	comp21600_c0_seq1	YN	0.00648841	0.0452275	0.143462	0.125525		no hits
BGIBMGA009910	comp14720_c0_seq1	YN	0.00957089	0.0667644	0.143353	1.74806e-09	0	gi|512895428|ref|XP_004923669.1| PREDICTED: probable ATP-dependent RNA helicase DDX52-like [Bombyx mori]	GO:0008152	GO:0005524	GO:0004386	GO:0008026	GO:0003676	GO:0016787	GO:0000166	GO:0006200
BGIBMGA002494	comp15982_c0_seq1	YN	0.00654671	0.0456811	0.143313	1.65401e-06	0	gi|512927074|ref|XP_004931243.1| PREDICTED: interleukin-1 receptor-associated kinase 4-like [Bombyx mori]	GO:0005515	GO:0004674	GO:0005524	GO:0000166	GO:0004672	GO:0006468	GO:0016772
BGIBMGA004164	comp13424_c0_seq1	YN	0.0048462	0.0338726	0.143071	0.00229624	3e-176	gi|512897909|ref|XP_004924268.1| PREDICTED: transcription factor jun-D-like [Bombyx mori]	GO:0005634	GO:0003677	GO:0006355	GO:0043565	GO:0045449	GO:0003700	GO:0046983
BGIBMGA004566	comp13267_c0_seq1	YN	0.00994795	0.0696821	0.142762	2.24262e-06	0	gi|512894717|ref|XP_004923496.1| PREDICTED: facilitated trehalose transporter Tret1-like [Bombyx mori]	GO:0006810	GO:0055085	GO:0016021	GO:0022857	GO:0005215
BGIBMGA010998	comp8524_c0_seq1	YN	0.00401685	0.0281673	0.142607	0.00549687	0	gi|512902870|ref|XP_004925481.1| PREDICTED: guanine nucleotide-binding protein subunit beta-like protein 1-like [Bombyx mori]	GO:0005515
BGIBMGA004838	comp13157_c0_seq1	YN	0.00232801	0.0163308	0.142553	0.0114487	0	gi|114052779|ref|NP_001040341.1| mitochondrial ribosomal protein S5 [Bombyx mori]_x0001_gi|95102562|gb|ABF51219.1| mitochondrial ribosomal protein S5 isoform 1 [Bombyx mori]	GO:0005840	GO:0003723	GO:0030529	GO:0005622	GO:0006412	GO:0003735
BGIBMGA004496	comp14234_c0_seq1	YN	0.00621824	0.043693	0.142317	9.30231e-05	0	gi|512890872|ref|XP_004922588.1| PREDICTED: tetratricopeptide repeat protein 4-like [Bombyx mori]
BGIBMGA003588	comp197_c0_seq1	YN	0.00773977	0.0544544	0.142133	7.41476e-06	0	gi|512922028|ref|XP_004930019.1| PREDICTED: FERM domain-containing protein 5-like [Bombyx mori]	GO:0005856	GO:0019898	GO:0008092	GO:0005737
BGIBMGA005972	comp27401_c0_seq1	YN	0.00728375	0.0514834	0.141478	0.00181651	0	gi|512919409|ref|XP_004929369.1| PREDICTED: tyrosine-protein kinase transmembrane receptor Ror-like, partial [Bombyx mori]	GO:0016310	GO:0005524	GO:0016301	GO:0006468	GO:0004713	GO:0004672	GO:0000166	GO:0016740	GO:0018108	GO:0016772
BGIBMGA003808	comp7473_c0_seq1	YN	0.00595892	0.0421918	0.141234	0.00052879	0	gi|512907623|ref|XP_004926489.1| PREDICTED: serine hydrolase-like protein-like [Bombyx mori]
BGIBMGA013693	comp13992_c0_seq1	YN	0.00941306	0.066722	0.141079	0.000420896	2e-144	gi|512939861|ref|XP_004934344.1| PREDICTED: peptidyl-tRNA hydrolase ICT1, mitochondrial-like [Bombyx mori]	GO:0006415	GO:0003747
BGIBMGA014523	comp28494_c0_seq1	YN	0.00320545	0.0227211	0.141078	0.118796	0	gi|512937396|ref|XP_004933757.1| PREDICTED: N-acetylneuraminate lyase-like [Bombyx mori]	GO:0016829	GO:0008152	GO:0003824
BGIBMGA002840	comp13595_c0_seq1	YN	0.00535153	0.0379782	0.14091	1.45685e-08	0	gi|512885819|ref|XP_004921659.1| PREDICTED: LOW QUALITY PROTEIN: translational activator GCN1-like [Bombyx mori]	GO:0007155	GO:0005515	GO:0015629	GO:0005198
BGIBMGA001868	comp16303_c0_seq1	YN	0.00361334	0.0256694	0.140765	0.0157019	0	gi|512936102|ref|XP_004933437.1| PREDICTED: transmembrane protein 110-like [Bombyx mori]
BGIBMGA000149	comp15410_c0_seq1	YN	0.00358789	0.0255384	0.14049	0.0002426	0	gi|512893331|ref|XP_004923154.1| PREDICTED: tubulin-specific chaperone E-like [Bombyx mori]	GO:0005515	GO:0016740
BGIBMGA012123	comp2799_c0_seq1	YN	0.00299	0.0213117	0.140299	0.0108728	0	gi|512934085|ref|XP_004932948.1| PREDICTED: cysteine synthase-like [Bombyx mori]	GO:0008152	GO:0006535	GO:0003824	GO:0030170
BGIBMGA003446	comp10074_c1_seq2	YN	0.00953765	0.0680255	0.140207	2.20683e-05	0	gi|512922959|ref|XP_004930243.1| PREDICTED: integrator complex subunit 6-like [Bombyx mori]
BGIBMGA010887	comp14493_c0_seq1	YN	0.00284203	0.0203214	0.139854	0.0401664	0	gi|512897957|ref|XP_004924280.1| PREDICTED: MATH and LRR domain-containing protein PFE0570w-like [Bombyx mori]
BGIBMGA012260	comp36043_c0_seq1	YN	0.00706591	0.050553	0.139772	0.0783863	0	gi|512935184|ref|XP_004933212.1| PREDICTED: protein AF-10-like [Bombyx mori]	GO:0046872	GO:0005515	GO:0006355	GO:0008270
BGIBMGA001238	comp5506_c0_seq1	YN	0.00524071	0.0375054	0.139732	1.01082e-06	0	gi|512913522|ref|XP_004927917.1| PREDICTED: cysteine--tRNA ligase, cytoplasmic-like, partial [Bombyx mori]	GO:0004817	GO:0005524	GO:0005737	GO:0006423	GO:0006418	GO:0000166	GO:0006412	GO:0004812
BGIBMGA008997	comp15858_c0_seq2	YN	0.005122	0.0367307	0.139447	2.1545e-07	0	gi|512929535|ref|XP_004931845.1| PREDICTED: probable ATP-dependent RNA helicase DHX36-like [Bombyx mori]	GO:0016787	GO:0008152	GO:0005524	GO:0000166	GO:0004386	GO:0008026	GO:0003676
BGIBMGA010999	comp15999_c2_seq3	YN	0.004381	0.0314464	0.139316	2.16046e-05	0	gi|512902885|ref|XP_004925484.1| PREDICTED: transmembrane protein 39A-like isoform X1 [Bombyx mori]	GO:0030246	GO:0004553	GO:0005576	GO:0005975
BGIBMGA002560	comp14727_c0_seq1	YN	0.00250124	0.0179868	0.139059	0.116146	7e-123	gi|512931943|ref|XP_004932424.1| PREDICTED: protein MEF2BNB homolog [Bombyx mori]
BGIBMGA004644	comp7754_c0_seq1	YN	0.00152475	0.0109846	0.138809	0.115452	0	gi|512911399|ref|XP_004927402.1| PREDICTED: translin-associated protein X-like [Bombyx mori]	GO:0043565
BGIBMGA001510	comp12433_c0_seq1	YN	0.00693264	0.050035	0.138556	9.42386e-16	0	gi|512920906|ref|XP_004929750.1| PREDICTED: C-myc promoter-binding protein-like [Bombyx mori]	GO:0005524	GO:0006418	GO:0000166	GO:0006412	GO:0004812	GO:0005737
BGIBMGA008270	comp32901_c0_seq1	YN	0.00334213	0.02416	0.138333	0.115729		no hits
BGIBMGA006805	comp14447_c0_seq3	YN	0.0123072	0.0891217	0.138094	0.000152016	0	gi|512900379|ref|XP_004924877.1| PREDICTED: probable cytosolic iron-sulfur protein assembly protein Ciao1-like [Bombyx mori]	GO:0015986	GO:0016226	GO:0033178	GO:0005515	GO:0016820	GO:0097361
BGIBMGA001167	comp6924_c0_seq1	YN	0.00186264	0.0135022	0.137951	0.11457	0	gi|525344627|ref|NP_001266436.1| ets DNA-binding protein pokkuri-like [Bombyx mori]_x0001_gi|510703599|dbj|BAN37076.1| Ets transcription factor BmEts2 [Bombyx mori]	GO:0003677	GO:0005634	GO:0006355	GO:0043565	GO:0003700
BGIBMGA004338	comp13639_c0_seq1	YN	0.00366896	0.0266621	0.13761	0.00483855	0	gi|512902313|ref|XP_004925345.1| PREDICTED: protein DENND6A-like [Bombyx mori]
BGIBMGA004556	comp25753_c0_seq1	YN	0.00398612	0.0289996	0.137454	0.0744949	3e-76	gi|357629268|gb|EHJ78150.1| putative Thd1 [Danaus plexippus]
BGIBMGA012563	comp12122_c0_seq1	YN	0.0047007	0.0342084	0.137414	0.00297719	0	gi|512939532|ref|XP_004934263.1| PREDICTED: uncharacterized protein LOC101746223, partial [Bombyx mori]
BGIBMGA013992	comp32970_c0_seq1	YN	0.0117841	0.0858305	0.137295	0.00344753	0	gi|512936616|ref|XP_004933561.1| PREDICTED: histone-lysine N-methyltransferase, H3 lysine-79 specific-like [Bombyx mori]
BGIBMGA014375	comp25290_c0_seq1	YN	0.00818768	0.0598571	0.136787	0.00500421		no hits
BGIBMGA011521	comp13140_c0_seq1	YN	0.00248948	0.0182165	0.136661	0.00196208	0	gi|112984002|ref|NP_001037414.1| asparagine synthetase [Bombyx mori]_x0001_gi|85062656|gb|ABC69171.1| asparagine synthetase [Bombyx mori]	GO:0070981	GO:0008652	GO:0005524	GO:0008152	GO:0006529	GO:0016874	GO:0000166	GO:0004066
BGIBMGA008846	comp12525_c0_seq1	YN	0.00159368	0.0116673	0.136594	0.112867	0	gi|512929420|ref|XP_004931816.1| PREDICTED: NFU1 iron-sulfur cluster scaffold homolog, mitochondrial-like [Bombyx mori]	GO:0016226	GO:0005506	GO:0005737	GO:0051536
BGIBMGA011420	comp19705_c0_seq1	YN	0.0068461	0.0502047	0.136364	0.00517065	0	gi|512933165|ref|XP_004932723.1| PREDICTED: CAP-Gly domain-containing linker protein 1-like [Bombyx mori]
BGIBMGA004758	comp14259_c0_seq2	YN	0.00648819	0.0475814	0.13636	0.0102022	2e-102	gi|512897122|ref|XP_004924076.1| PREDICTED: mitochondrial intermembrane space import and assembly protein 40-like isoform X1 [Bombyx mori]_x0001_gi|512897126|ref|XP_004924077.1| PREDICTED: mitochondrial intermembrane space import and assembly protein 40-like isoform X2 [Bombyx mori]
BGIBMGA010664	comp4620_c0_seq1	YN	0.00143161	0.0105045	0.136286	0.112533	0	gi|512903144|ref|XP_004925547.1| PREDICTED: UDP-N-acetylglucosamine--dolichyl-phosphate N-acetylglucosaminephosphotransferase-like isoform X2 [Bombyx mori]	GO:0016020	GO:0008152	GO:0016021	GO:0003824	GO:0006629	GO:0008963
BGIBMGA001490	comp16327_c0_seq4	YN	0.00307408	0.0225844	0.136115	0.00754058	0	gi|112983564|ref|NP_001037356.1| 45 kDa immunophilin FKBP45 [Bombyx mori]_x0001_gi|68160236|gb|AAY86706.1| 45 kDa immunophilin FKBP45 [Bombyx mori]	GO:0006457	GO:0003755	GO:0005730	GO:0016853	GO:0000412	GO:0018208	GO:0005528
BGIBMGA007441	comp11618_c0_seq1	YN	0.00325945	0.0239541	0.136071	0.000635509	0	gi|512896736|ref|XP_004923981.1| PREDICTED: inositol-3-phosphate synthase-like [Bombyx mori]	GO:0008654	GO:0006021	GO:0004512
BGIBMGA013124	comp16339_c0_seq1	YN	0.0107528	0.0790629	0.136003	0.0153464	7e-54	gi|512909390|ref|XP_004926909.1| PREDICTED: myoneurin-like [Bombyx mori]	GO:0046872	GO:0005622	GO:0008270	GO:0003676
BGIBMGA012514	comp12083_c0_seq1	YN	0.00432485	0.031884	0.135643	1.4043e-06	0	gi|512897110|ref|XP_004924073.1| PREDICTED: tubulin-specific chaperone D-like [Bombyx mori]
BGIBMGA001175	comp15597_c0_seq1	YN	0.00796696	0.0587486	0.135611	0.000379816	0	gi|512914056|ref|XP_004928046.1| PREDICTED: apoptosis inhibitor 5-like [Bombyx mori]
BGIBMGA014067	comp12325_c0_seq1	YN	0.00740854	0.0546739	0.135504	1.1832e-07	0	gi|512936848|ref|XP_004933620.1| PREDICTED: regulation of nuclear pre-mRNA domain-containing protein 2-like [Bombyx mori]
BGIBMGA004421	comp11959_c1_seq1	YN	0.00272788	0.0201367	0.135468	0.112298	4e-172	gi|182509202|ref|NP_001116812.1| tubulointerstitial nephritis antigen precursor [Bombyx mori]_x0001_gi|81303350|gb|ABB71105.1| TIN-ag-RP [Bombyx mori]	GO:0006508	GO:0008234	GO:0004197
BGIBMGA014402	comp13401_c0_seq1	YN	0.0055677	0.0413159	0.134759	0.00135457	0	gi|512911801|ref|XP_004927500.1| PREDICTED: survival motor neuron protein-like isoform X1 [Bombyx mori]	GO:0006397	GO:0005634	GO:0003723	GO:0000245	GO:0005737	GO:0003676
BGIBMGA007111	comp16812_c0_seq1	YN	0.00609693	0.0452692	0.134682	2.94547e-11	0	gi|512932495|ref|XP_004932559.1| PREDICTED: dihydropyrimidine dehydrogenase [NADP(+)]-like isoform X1 [Bombyx mori]	GO:0009055	GO:0004152	GO:0004158	GO:0005506	GO:0050660	GO:0003824	GO:0006118	GO:0051536	GO:0005737	GO:0055114	GO:0006222	GO:0006207	GO:0016491
BGIBMGA004960	comp13163_c0_seq1	YN	0.00814953	0.0605142	0.134671	7.59875e-11	0	gi|357628023|gb|EHJ77501.1| enolase-phosphatase e-1 [Danaus plexippus]	GO:0000287	GO:0046872	GO:0016311	GO:0019509	GO:0043874
BGIBMGA001854	comp16429_c0_seq1	YN	0.00721174	0.0535904	0.134571	7.70393e-05	0	gi|512936165|ref|XP_004933452.1| PREDICTED: polynucleotide 5'-hydroxyl-kinase NOL9-like [Bombyx mori]
BGIBMGA013601	comp8902_c1_seq1	YN	0.00399022	0.0296519	0.134569	0.0370832		no hits
BGIBMGA012397	comp14869_c0_seq1	YN	0.00476605	0.0354252	0.134539	1.97695e-05	0	gi|512902724|ref|XP_004925444.1| PREDICTED: serine/threonine-protein kinase RIO2-like [Bombyx mori]	GO:0005524	GO:0004674	GO:0004672	GO:0006468	GO:0003824	GO:0016772
BGIBMGA010508	comp14157_c0_seq1	YN	0.00785731	0.0584347	0.134463	2.60073e-05	0	gi|512920065|ref|XP_004929539.1| PREDICTED: probable methyltransferase TARBP1-like [Bombyx mori]	GO:0006396	GO:0003723	GO:0001510	GO:0008173
BGIBMGA011938	comp9169_c0_seq1	YN	0.00504649	0.0375803	0.134285	0.0214607	2e-123	gi|512897460|ref|XP_004924158.1| PREDICTED: zinc finger matrin-type protein 5-like [Bombyx mori]	GO:0046872	GO:0008270	GO:0003676
BGIBMGA002983	comp13833_c1_seq1	YN	0.00345176	0.0257133	0.13424	1.17095e-05	0	gi|357607826|gb|EHJ65700.1| putative Activating molecule in BECN1-regulated autophagy protein 1 [Danaus plexippus]	GO:0005515
BGIBMGA007555	comp12059_c0_seq2	YN	0.0038959	0.0290421	0.134146	2.54059e-05	0	gi|512899326|ref|XP_004924616.1| PREDICTED: twinkle protein, mitochondrial-like [Bombyx mori]	GO:0005524	GO:0006260	GO:0032508	GO:0043139	GO:0003697	GO:0000166	GO:0017111	GO:0003678
BGIBMGA011071	comp14078_c0_seq1	YN	0.00942858	0.0703181	0.134085	5.07819e-07	0	gi|512886224|ref|XP_004921723.1| PREDICTED: phospholipase D3-like [Bombyx mori]	GO:0016020	GO:0008152	GO:0003824
BGIBMGA002817	comp14542_c0_seq1	YN	0.00211154	0.0157877	0.133746	0.000262786	4e-145	gi|307208676|gb|EFN85966.1| Chromatin modification-related protein YNG2 [Harpegnathos saltator]	GO:0005634	GO:0006355	GO:0005622	GO:0003676	GO:0046872	GO:0005515	GO:0008270	GO:0016568
BGIBMGA002768	comp12065_c0_seq1	YN	0.00849713	0.0635322	0.133745	8.48656e-06		no hits
BGIBMGA000926	comp4638_c0_seq1	YN	0.00127512	0.00953964	0.133666	0.109378	0	gi|114052613|ref|NP_001040544.1| transaldolase [Bombyx mori]_x0001_gi|95103094|gb|ABF51488.1| transaldolase [Bombyx mori]	GO:0006098	GO:0004801	GO:0005975	GO:0016740	GO:0003824	GO:0005737
BGIBMGA011696	comp11280_c0_seq1	YN	0.00193399	0.0145177	0.133216	0.109158	3e-155	gi|512928051|ref|XP_004931487.1| PREDICTED: VID27-like protein-like [Bombyx mori]
BGIBMGA000788	comp15071_c0_seq2	YN	0.00240755	0.0180915	0.133076	0.109247	8e-127	gi|114052274|ref|NP_001040467.1| copper transporter [Bombyx mori]_x0001_gi|95103022|gb|ABF51452.1| copper transporter [Bombyx mori]	GO:0035434	GO:0016021	GO:0005375	GO:0006825
BGIBMGA013179	comp9381_c0_seq2	YN	0.00874499	0.0657698	0.132964	0.00275843	2e-128	gi|512891649|ref|XP_004922735.1| PREDICTED: zinc finger protein 511-like isoform X1 [Bombyx mori]_x0001_gi|512891653|ref|XP_004922736.1| PREDICTED: zinc finger protein 511-like isoform X2 [Bombyx mori]_x0001_gi|512891657|ref|XP_004922737.1| PREDICTED: zinc finger protein 511-like isoform X3 [Bombyx mori]	GO:0046872	GO:0005622	GO:0008270
BGIBMGA007501	comp9349_c0_seq1	YN	0.0082131	0.0617949	0.132909	0.000236208	0	gi|512899576|ref|XP_004924680.1| PREDICTED: O-glucosyltransferase rumi homolog [Bombyx mori]
BGIBMGA005959	comp21318_c0_seq1	YN	0.00230192	0.0173263	0.132857	0.108927	0	gi|512919425|ref|XP_004929377.1| PREDICTED: triple functional domain protein-like [Bombyx mori]
BGIBMGA010199	comp6513_c0_seq1	YN	0.00298488	0.0225036	0.13264	0.109019	2e-98	gi|512927214|ref|XP_004931279.1| PREDICTED: peptidyl-prolyl cis-trans isomerase FKBP2-like [Bombyx mori]	GO:0006457	GO:0003755	GO:0005783	GO:0016853	GO:0000413
BGIBMGA002903	comp3840_c0_seq1	YN	0.00782219	0.058993	0.132595	0.00180707	8e-160	gi|512885967|ref|XP_004921684.1| PREDICTED: Bardet-Biedl syndrome 1 protein-like [Bombyx mori]
BGIBMGA013701	comp7659_c0_seq1	YN	0.00154784	0.0116768	0.132556	0.0689492	0	gi|512907171|ref|XP_004926377.1| PREDICTED: transmembrane protein 129-like [Bombyx mori]
BGIBMGA007898	comp15332_c0_seq2	YN	0.00640693	0.0483506	0.13251	4.49148e-07		no hits
BGIBMGA003601	comp13126_c0_seq1	YN	0.00968786	0.0732726	0.132217	1.07257e-07	0	gi|525343482|ref|NP_001266347.1| beta-arrestin-1-like [Bombyx mori]_x0001_gi|451935066|gb|AGF86399.1| nonvisual arrestin [Bombyx mori]	GO:0007600	GO:0007165
BGIBMGA008250	comp10294_c0_seq1	YN	0.00169048	0.0127913	0.132158	0.0200673	0	gi|512905439|ref|XP_004925944.1| PREDICTED: zinc finger protein 585A-like [Bombyx mori]	GO:0046872	GO:0005634	GO:0005622	GO:0008270	GO:0003676
BGIBMGA001522	comp16162_c0_seq1	YN	0.00920303	0.0697613	0.131922	5.888e-14	0	gi|512920932|ref|XP_004929757.1| PREDICTED: elongation factor Tu GTP-binding domain-containing protein 1-like [Bombyx mori]	GO:0006184	GO:0000166	GO:0006412	GO:0005525	GO:0003924
BGIBMGA003166	comp11934_c0_seq1	YN	0.00178192	0.0135309	0.131692	0.0681874	0	gi|512925936|ref|XP_004930959.1| PREDICTED: general transcription factor IIF subunit 2-like [Bombyx mori]	GO:0005524	GO:0005674	GO:0003824	GO:0003702	GO:0006367
BGIBMGA002573	comp10871_c0_seq1	YN	0.00680478	0.0517351	0.131531	1.55191e-05	0	gi|512931852|ref|XP_004932402.1| PREDICTED: probable peroxisomal acyl-coenzyme A oxidase 1-like [Bombyx mori]	GO:0016627	GO:0008152	GO:0050660	GO:0006118	GO:0005777	GO:0055114	GO:0006635	GO:0003997	GO:0006631	GO:0003995
BGIBMGA006785	comp15474_c0_seq1	YN	0.00607076	0.0461741	0.131475	8.73321e-06	0	gi|512923906|ref|XP_004930467.1| PREDICTED: cytochrome P450 6j1 [Bombyx mori]	GO:0009055	GO:0020037	GO:0005506	GO:0006118	GO:0055114	GO:0016705	GO:0046872	GO:0004497	GO:0016491
BGIBMGA006232	comp15194_c0_seq3	YN	0.011019	0.083868	0.131385	0.000186743	0	gi|512912539|ref|XP_004927679.1| PREDICTED: transcription factor Dp-1-like isoform X1 [Bombyx mori]	GO:0003677	GO:0005634	GO:0000074	GO:0006355	GO:0006351	GO:0005667	GO:0003700	GO:0007049
BGIBMGA002569	comp14399_c0_seq1	YN	0.00515562	0.0392557	0.131334	0.000132449	0	gi|512931888|ref|XP_004932411.1| PREDICTED: protein disulfide-isomerase A6-like [Bombyx mori]	GO:0006662	GO:0015035	GO:0005783	GO:0016853	GO:0055114	GO:0045454
BGIBMGA006213	comp4463_c0_seq1	YN	0.00244049	0.0185933	0.131256	0.00244662	0	gi|389608119|dbj|BAM17671.1| chitin deacetylase 1 [Papilio xuthus]	GO:0005515	GO:0008061	GO:0006030	GO:0005975	GO:0005576	GO:0003824	GO:0016810
BGIBMGA011269	comp22827_c0_seq1	YN	0.00432214	0.0329528	0.131162	0.00250552	0	gi|512925341|ref|XP_004930815.1| PREDICTED: tyrosine-protein phosphatase non-receptor type 14-like [Bombyx mori]	GO:0005856	GO:0035335	GO:0006470	GO:0016311	GO:0004725	GO:0016791
BGIBMGA004667	comp3739_c0_seq1	YN	0.00565952	0.0432031	0.130998	0.108505	1e-130	gi|357631252|gb|EHJ78842.1| deoxyribonuclease I [Danaus plexippus]	GO:0046872	GO:0016787	GO:0003676
BGIBMGA003386	comp13054_c0_seq1	YN	0.00419225	0.0320364	0.130859	0.0197807	5e-146	gi|512892628|ref|XP_004922978.1| PREDICTED: steroid receptor RNA activator 1-like [Bombyx mori]
BGIBMGA003375	comp14577_c0_seq1	YN	0.00262298	0.0200783	0.130638	0.0194885	0	gi|512892585|ref|XP_004922968.1| PREDICTED: ribonuclease H1-like [Bombyx mori]	GO:0000287	GO:0004523	GO:0090502	GO:0003676
BGIBMGA002843	comp25646_c0_seq1	YN	0.00652212	0.0499812	0.130491	0.00413638	0	gi|512885800|ref|XP_004921656.1| PREDICTED: LOW QUALITY PROTEIN: vacuolar protein sorting-associated protein 13D-like [Bombyx mori]
BGIBMGA001798	comp16858_c0_seq1	YN	0.00671088	0.0515032	0.1303	6.44172e-12	9e-38	gi|347967744|ref|XP_312574.4| AGAP002382-PA [Anopheles gambiae str. PEST]_x0001_gi|333468320|gb|EAA07903.4| AGAP002382-PA [Anopheles gambiae str. PEST]
BGIBMGA003145	comp9104_c0_seq1	YN	0.00905366	0.0697427	0.129815	3.59436e-07	0	gi|512926335|ref|XP_004931060.1| PREDICTED: piezo-type mechanosensitive ion channel component 2-like [Bombyx mori]	GO:0008381	GO:0016021
BGIBMGA009107	comp14681_c0_seq4	YN	0.00392642	0.0302757	0.129689	0.0339538	5e-147	gi|160333678|ref|NP_001036994.1| glutathione S-transferase sigma 2 [Bombyx mori]_x0001_gi|459358401|pdb|3VPQ|A Chain A, Crystal Structure Of Bombyx Mori Sigma-class Glutathione Transferase In Complex With Glutathione_x0001_gi|459358402|pdb|3VPT|A Chain A, Crystal Structure Of Bombyx Mori Sigma-class Glutathione Transferase In Apo Form_x0001_gi|523309399|pdb|3VUR|A Chain A, Crystal Structure Of Bo…	GO:0005515
BGIBMGA014186	comp27511_c0_seq1	YN	0.00643828	0.0496891	0.129571	0.00842779	0	gi|512906397|ref|XP_004926186.1| PREDICTED: ankyrin-2-like [Bombyx mori]	GO:0006810	GO:0016020	GO:0055085	GO:0034220	GO:0006811	GO:0005216	GO:0005515	GO:0016021
BGIBMGA002292	comp18326_c0_seq1	YN	0.00386467	0.029837	0.129526	0.0119232	3e-10	gi|498998750|ref|XP_004533925.1| PREDICTED: transcription factor Adf-1-like [Ceratitis capitata]
BGIBMGA001710	comp11720_c0_seq1	YN	0.00322551	0.0249464	0.129298	0.00150707	0	gi|512888813|ref|XP_004922149.1| PREDICTED: E3 ubiquitin-protein ligase RFWD3-like [Bombyx mori]	GO:0046872	GO:0005515	GO:0008270
BGIBMGA003609	comp12813_c0_seq1	YN	0.00240601	0.0186276	0.129163	0.104825	3e-128	gi|512922044|ref|XP_004930023.1| PREDICTED: adenylate kinase isoenzyme 6 homolog [Bombyx mori]
BGIBMGA001536	comp14600_c0_seq1	YN	0.00550534	0.0426344	0.129129	0.000159562	0	gi|512920536|ref|XP_004929656.1| PREDICTED: beta-ureidopropionase-like [Bombyx mori]	GO:0006807	GO:0016810
BGIBMGA003539	comp15598_c0_seq1	YN	0.0073523	0.0569804	0.129032	1.44638e-13	0	gi|512922262|ref|XP_004930077.1| PREDICTED: superkiller viralicidic activity 2-like 2-like [Bombyx mori]	GO:0008152	GO:0005524	GO:0004386	GO:0008026	GO:0003676	GO:0016817	GO:0016787	GO:0006200	GO:0016818
BGIBMGA005946	comp9843_c0_seq1	YN	0.00562387	0.0436072	0.128967	5.26761e-08	0	gi|512918968|ref|XP_004929261.1| PREDICTED: centrosomin-like isoform X1 [Bombyx mori]
BGIBMGA002648	comp6817_c0_seq1	YN	0.00380251	0.029485	0.128964	0.0189928	1e-158	gi|512931507|ref|XP_004932320.1| PREDICTED: ankyrin repeat domain-containing protein 49-like isoform X3 [Bombyx mori]	GO:0005515
BGIBMGA000806	comp16985_c1_seq7	YN	0.00654416	0.0507603	0.128923	4.52215e-09	0	gi|383847791|ref|XP_003699536.1| PREDICTED: AMP deaminase 2 isoform 2 [Megachile rotundata]	GO:0019239	GO:0006188	GO:0003876	GO:0009168
BGIBMGA011284	comp19099_c0_seq1	YN	0.00270463	0.0209909	0.128848	0.0078646	0	gi|512924883|ref|XP_004930702.1| PREDICTED: vang-like protein 1-like [Bombyx mori]	GO:0007275	GO:0016021
BGIBMGA001237	comp18184_c0_seq1	YN	0.00148067	0.0115115	0.128626	0.0650933	0	gi|512913498|ref|XP_004927911.1| PREDICTED: branched-chain-amino-acid aminotransferase, cytosolic-like [Bombyx mori]	GO:0008652	GO:0052654	GO:0008152	GO:0003824	GO:0052655	GO:0009082	GO:0004084	GO:0052656	GO:0008483	GO:0009081	GO:0016740
BGIBMGA010478	comp13839_c0_seq1	YN	0.00353473	0.0275511	0.128297	0.00766507	0	gi|512919538|ref|XP_004929409.1| PREDICTED: protein FAM151A-like isoform X1 [Bombyx mori]
BGIBMGA002731	comp16857_c0_seq2	YN	0.00617092	0.0481077	0.128273	4.87581e-07	5e-24	gi|189234056|ref|XP_969431.2| PREDICTED: similar to X11Lbeta CG32677-PA [Tribolium castaneum]
BGIBMGA011005	comp21652_c0_seq1	YN	0.00180945	0.0141063	0.128272	0.0647554	0	gi|512902999|ref|XP_004925512.1| PREDICTED: KAT8 regulatory NSL complex subunit 1-like protein-like [Bombyx mori]	GO:0030955	GO:0000287	GO:0004252	GO:0004743	GO:0006508	GO:0006096	GO:0000123
BGIBMGA013305	comp15178_c0_seq1	YN	0.0115759	0.0903566	0.128113	2.2082e-05	0	gi|512900536|ref|XP_004924915.1| PREDICTED: LOW QUALITY PROTEIN: Golgi pH regulator-like [Bombyx mori]	GO:0003676
BGIBMGA001483	comp11435_c0_seq1	YN	0.00349523	0.027286	0.128096	0.0654372	3e-91	gi|112984008|ref|NP_001037267.1| ribosomal protein S17 [Bombyx mori]_x0001_gi|20140135|sp|Q962R2.3|RS17_SPOFR RecName: Full=40S ribosomal protein S17_x0001_gi|15213822|gb|AAK92186.1|AF400214_1 ribosomal protein S17 [Spodoptera frugiperda]_x0001_gi|54609319|gb|AAV34875.1| ribosomal protein S17 [Bombyx mori]_x0001_gi|268306398|gb|ACY95320.1| ribosomal protein S17 [Manduca sexta]_x0001_gi|389608355|…	GO:0005840	GO:0005622	GO:0006412	GO:0003735
BGIBMGA004868	comp6684_c0_seq1	YN	0.00874764	0.0683759	0.127934	0.000103231	7e-161	gi|114051047|ref|NP_001040141.1| acyl-CoA delta-11 desaturase isoform 1 [Bombyx mori]_x0001_gi|87248191|gb|ABD36148.1| acyl-CoA delta-11 desaturase isoform 1 [Bombyx mori]	GO:0016020	GO:0005783	GO:0005506	GO:0004768	GO:0055114	GO:0016717	GO:0016021	GO:0006633	GO:0016491	GO:0006629
BGIBMGA001137	comp17463_c0_seq1	YN	0.00171145	0.0133807	0.127905	0.0938131	0	gi|114053279|ref|NP_001040281.1| thymidylate synthase isoform 1 [Bombyx mori]_x0001_gi|87248619|gb|ABD36362.1| thymidylate synthase isoform 1 [Bombyx mori]	GO:0006231	GO:0006235	GO:0004799	GO:0032259
BGIBMGA007162	comp9660_c0_seq1	YN	0.0107078	0.0837711	0.127822	8.04266e-08	0	gi|512901131|ref|XP_004925060.1| PREDICTED: nucleolar protein 6-like [Bombyx mori]
BGIBMGA001755	comp1069_c0_seq1	YN	0.00912747	0.0714617	0.127725	5.6166e-05	4e-172	gi|389609783|dbj|BAM18503.1| gelsolin precursor [Papilio xuthus]	GO:0003779
BGIBMGA013613	comp13731_c0_seq1	YN	0.00451783	0.0353978	0.12763	0.000235826	0	gi|512901948|ref|XP_004925255.1| PREDICTED: F-box only protein 9-like [Bombyx mori]
BGIBMGA004131	comp13233_c0_seq1	YN	0.00412096	0.0322968	0.127597	0.00026715	8e-19	gi|347971976|ref|XP_001688459.2| AGAP004473-PA [Anopheles gambiae str. PEST]_x0001_gi|333469113|gb|EDO64141.2| AGAP004473-PA [Anopheles gambiae str. PEST]
BGIBMGA001239	comp6840_c0_seq1	YN	0.0100003	0.0784021	0.127551	4.01901e-06	0	gi|114053023|ref|NP_001040120.1| elongation protein 4-like protein [Bombyx mori]_x0001_gi|87248119|gb|ABD36112.1| elongation protein 4-like protein [Bombyx mori]	GO:0006357	GO:0033588
BGIBMGA009754	comp19049_c0_seq1	YN	0.00732419	0.0574502	0.127488	3.96043e-05	2e-51	gi|58376580|ref|XP_308711.2| AGAP007053-PA [Anopheles gambiae str. PEST]_x0001_gi|55245804|gb|EAA04008.3| AGAP007053-PA [Anopheles gambiae str. PEST]	GO:0005520	GO:0009055	GO:0005507	GO:0005576
BGIBMGA005947	comp8906_c0_seq1	YN	0.00188365	0.0148026	0.127251	0.093942	8e-164	gi|512918952|ref|XP_004929257.1| PREDICTED: uncharacterized protein LOC101737309 isoform X1 [Bombyx mori]_x0001_gi|512918956|ref|XP_004929258.1| PREDICTED: uncharacterized protein LOC101737309 isoform X2 [Bombyx mori]
BGIBMGA007672	comp8735_c0_seq1	YN	0.00787056	0.0618557	0.127241	0.00324063	3e-116	gi|512916415|ref|XP_004928635.1| PREDICTED: ras-related protein Rab-9B-like [Bombyx mori]	GO:0000166	GO:0007264	GO:0005622	GO:0005525	GO:0015031
BGIBMGA003413	comp16851_c0_seq2	YN	0.00617179	0.0485127	0.12722	5.84713e-15	0	gi|512893056|ref|XP_004923086.1| PREDICTED: PHD finger protein 20-like [Bombyx mori]	GO:0005634	GO:0003677	GO:0006355	GO:0005622	GO:0003676	GO:0046872	GO:0005515	GO:0008270
BGIBMGA001463	comp14603_c0_seq1	YN	0.0100509	0.0790435	0.127156	0.000182936	2e-51	gi|189234149|ref|XP_971128.2| PREDICTED: similar to CG4553 CG4553-PA [Tribolium castaneum]
BGIBMGA001427	comp14302_c0_seq2	YN	0.00767578	0.0603909	0.127102	1.83293e-05	0	gi|512920606|ref|XP_004929674.1| PREDICTED: DET1 homolog [Bombyx mori]
BGIBMGA008780	comp10210_c0_seq1	YN	0.00386848	0.0304452	0.127064	0.0113788	6e-166	gi|112982960|ref|NP_001037584.1| ferritin precursor [Bombyx mori]_x0001_gi|95102796|gb|ABF51339.1| ferritin isoform 1 [Bombyx mori]_x0001_gi|110559584|gb|ABG76018.1| iron storage protein [Bombyx mori]_x0001_gi|110559586|gb|ABG76019.1| iron storage protein [Bombyx mandarina]	GO:0006879	GO:0006826	GO:0046914	GO:0008199	GO:0055114	GO:0016491
BGIBMGA000937	comp10868_c0_seq1	YN	0.00407195	0.0320919	0.126884	0.00337008	0	gi|512913333|ref|XP_004927871.1| PREDICTED: uroporphyrinogen decarboxylase-like [Bombyx mori]	GO:0004853	GO:0006779
BGIBMGA004309	comp16264_c0_seq1	YN	0.00382733	0.0301641	0.126884	2.33999e-05	0	gi|512902204|ref|XP_004925318.1| PREDICTED: protein DEK-like isoform X2 [Bombyx mori]	GO:0003677	GO:0006355
BGIBMGA002483	comp7362_c0_seq1	YN	0.00387656	0.0306662	0.126412	6.74742e-05	0	gi|307191022|gb|EFN74776.1| Inactive ubiquitin carboxyl-terminal hydrolase 54 [Camponotus floridanus]	GO:0004459	GO:0005737	GO:0055114	GO:0019642
BGIBMGA006994	comp13727_c0_seq1	YN	0.00392948	0.0311086	0.126315	0.0638277	2e-76	gi|512932484|ref|XP_004932556.1| PREDICTED: alpha-(1,3)-fucosyltransferase 10-like isoform X1 [Bombyx mori]_x0001_gi|512932487|ref|XP_004932557.1| PREDICTED: alpha-(1,3)-fucosyltransferase 10-like isoform X2 [Bombyx mori]_x0001_gi|512932491|ref|XP_004932558.1| PREDICTED: alpha-(1,3)-fucosyltransferase 10-like isoform X3 [Bombyx mori]	GO:0016020	GO:0006486	GO:0008417
BGIBMGA005922	comp15274_c1_seq2	YN	0.0071021	0.0562386	0.126285	0.0181772	9e-75	gi|512919157|ref|XP_004929306.1| PREDICTED: actin-related protein 2/3 complex subunit 5-like protein-like [Bombyx mori]	GO:0005856	GO:0030833
BGIBMGA008013	comp14472_c0_seq2	YN	0.00658936	0.052268	0.126069	5.70962e-06	0	gi|512892352|ref|XP_004922910.1| PREDICTED: vacuolar protein sorting-associated protein 51 homolog [Bombyx mori]
BGIBMGA014150	comp13687_c0_seq1	YN	0.0113111	0.0897314	0.126055	1.29704e-14	0	gi|512906319|ref|XP_004926166.1| PREDICTED: isoleucine--tRNA ligase, mitochondrial-like [Bombyx mori]	GO:0002161	GO:0005524	GO:0006450	GO:0005737	GO:0016874	GO:0004822	GO:0004553	GO:0000166	GO:0006428	GO:0006418	GO:0006412	GO:0005975	GO:0004812
BGIBMGA007568	comp31787_c0_seq1	YN	0.0045196	0.0358874	0.125938	0.102192	6e-177	gi|512899638|ref|XP_004924695.1| PREDICTED: extracellular sulfatase SULF-1 homolog [Bombyx mori]	GO:0008152	GO:0008484	GO:0003824
BGIBMGA001791	comp33059_c0_seq1	YN	0.0107899	0.0862916	0.125039	0.011687		no hits
BGIBMGA010316	comp15378_c0_seq1	YN	0.00309797	0.0247921	0.124958	0.0105202	0	gi|512907914|ref|XP_004926561.1| PREDICTED: 39S ribosomal protein L4, mitochondrial-like [Bombyx mori]	GO:0005840	GO:0005622	GO:0006412	GO:0003735
BGIBMGA012526	comp7369_c0_seq1	YN	0.00292221	0.0234376	0.12468	0.00479074	0	gi|512901813|ref|XP_004925227.1| PREDICTED: alanine--glyoxylate aminotransferase 2-like [Bombyx mori]	GO:0008152	GO:0008483	GO:0003824	GO:0030170
BGIBMGA012453	comp21177_c0_seq1	YN	0.00367575	0.0295512	0.124386	0.100148	0	gi|197209940|ref|NP_001127734.1| neuropeptide receptor B3 precursor [Bombyx mori]_x0001_gi|195947046|dbj|BAG68437.1| neuropeptide receptor B3 [Bombyx mori]	GO:0016020	GO:0007186	GO:0007166	GO:0004930	GO:0004948	GO:0016021	GO:0004888	GO:0005886
BGIBMGA000758	comp14283_c0_seq1	YN	0.0082733	0.0665964	0.124231	0.000251603	9e-156	gi|512903901|ref|XP_004925730.1| PREDICTED: N(6)-adenine-specific DNA methyltransferase 2-like isoform X1 [Bombyx mori]	GO:0008168	GO:0032259	GO:0003676
BGIBMGA003014	comp20047_c0_seq1	YN	0.00296902	0.0239578	0.123927	0.0612451	8e-111	gi|512925839|ref|XP_004930937.1| PREDICTED: cytochrome b5-like [Bombyx mori]	GO:0046872	GO:0020037
BGIBMGA004502	comp11762_c0_seq1	YN	0.0077907	0.0629056	0.123848	2.1678e-07	0	gi|512891091|ref|XP_004922625.1| PREDICTED: peroxisomal membrane protein PEX13-like [Bombyx mori]	GO:0016560	GO:0016021	GO:0005777
BGIBMGA012520	comp11026_c0_seq1	YN	0.00541485	0.0437322	0.123818	0.00320604	5e-170	gi|512911861|ref|XP_004927515.1| PREDICTED: TP53-regulating kinase-like isoform X1 [Bombyx mori]_x0001_gi|512911864|ref|XP_004927516.1| PREDICTED: TP53-regulating kinase-like isoform X2 [Bombyx mori]	GO:0004713	GO:0004674	GO:0005524	GO:0004672	GO:0006468	GO:0018108	GO:0016772
BGIBMGA005452	comp15126_c0_seq1	YN	0.00328967	0.0266059	0.123645	0.000784901	0	gi|512930703|ref|XP_004932125.1| PREDICTED: ribosome biogenesis protein WDR12 homolog [Bombyx mori]	GO:0005515
BGIBMGA007242	comp13732_c0_seq1	YN	0.00106995	0.00865942	0.123559	0.0601086	0	gi|512909911|ref|XP_004927037.1| PREDICTED: lysophospholipid acyltransferase 1-like [Bombyx mori]
BGIBMGA010524	comp9137_c0_seq1	YN	0.00523448	0.0426134	0.122836	1.65904e-06	0	gi|512919671|ref|XP_004929442.1| PREDICTED: engulfment and cell motility protein 1-like [Bombyx mori]	GO:0005856	GO:0006909
BGIBMGA000001	comp3961_c0_seq1	YN	0.00542391	0.0441858	0.122752	6.45998e-05	0	gi|512937702|ref|XP_004933829.1| PREDICTED: putative homeodomain transcription factor-like, partial [Bombyx mori]
BGIBMGA007078	comp14983_c0_seq1	YN	0.00270029	0.0220104	0.122683	0.00650799	0	gi|512932241|ref|XP_004932497.1| PREDICTED: zinc finger protein 624-like [Bombyx mori]	GO:0046872	GO:0005622	GO:0008270	GO:0003676
BGIBMGA005358	comp15589_c0_seq1	YN	0.00481946	0.0392895	0.122665	1.02352e-08	0	gi|512930699|ref|XP_004932124.1| PREDICTED: WD repeat-containing protein 75-like [Bombyx mori]	GO:0005515
BGIBMGA003506	comp14461_c2_seq3	YN	0.00142002	0.0115851	0.122573	0.0161352	0	gi|357611876|gb|EHJ67691.1| putative PDZ domain containing 3 [Danaus plexippus]	GO:0005515
BGIBMGA004948	comp11636_c0_seq4	YN	0.00137271	0.0112108	0.122445	0.0966912	0	gi|512898838|ref|XP_004924495.1| PREDICTED: zinc finger protein 732-like [Bombyx mori]	GO:0046872	GO:0005622	GO:0008270	GO:0003676
BGIBMGA005834	comp15906_c0_seq1	YN	0.00442633	0.0362026	0.122266	0.00108181	5e-43	gi|242014214|ref|XP_002427786.1| NF-kappa-B inhibitor alpha, putative [Pediculus humanus corporis]_x0001_gi|212512255|gb|EEB15048.1| NF-kappa-B inhibitor alpha, putative [Pediculus humanus corporis]
BGIBMGA000829	comp14514_c0_seq2	YN	0.00375784	0.0307567	0.12218	1.63166e-05	0	gi|512936911|ref|XP_004933635.1| PREDICTED: splicing factor 3B subunit 3-like isoform X1 [Bombyx mori]	GO:0005634	GO:0003676
BGIBMGA005849	comp3829_c0_seq1	YN	0.00522878	0.0428773	0.121948	0.0979489	1e-81	gi|164448648|ref|NP_001106736.1| sid-1-related gene3 precursor [Bombyx mori]_x0001_gi|163838584|dbj|BAF95806.1| sid-1-like protein3 [Bombyx mori]	GO:0016021	GO:0051033	GO:0033227
BGIBMGA005168	comp16719_c0_seq1	YN	0.00450109	0.0369992	0.121654	3.23235e-12	0	gi|512887417|ref|XP_004921921.1| PREDICTED: helicase SKI2W-like [Bombyx mori]	GO:0008152	GO:0005524	GO:0004386	GO:0008026	GO:0003676	GO:0016817	GO:0016787	GO:0006200	GO:0016818
BGIBMGA005251	comp12875_c0_seq1	YN	0.00309483	0.0254439	0.121633	0.059134	2e-100	gi|525343984|ref|NP_001266386.1| centromere protein S-like [Bombyx mori]_x0001_gi|508732635|dbj|BAN29073.1| FANCM interacting histone-fold protein 1 [Bombyx mori]	GO:0003677	GO:0046982
BGIBMGA000721	comp17076_c0_seq1	YN	0.00290361	0.0238733	0.121626	0.000442107	0	gi|512921605|ref|XP_004929917.1| PREDICTED: acetyl-coenzyme A synthetase-like [Bombyx mori]	GO:0003987	GO:0008152	GO:0016208	GO:0003824
BGIBMGA007355	comp15702_c1_seq1	YN	0.00467859	0.0384936	0.121542	2.31228e-05	0	gi|512896618|ref|XP_004923954.1| PREDICTED: bone morphogenetic protein receptor type-1B-like isoform X2 [Bombyx mori]	GO:0023014	GO:0016020	GO:0005524	GO:0005024	GO:0006468	GO:0007178	GO:0004674	GO:0000166	GO:0004672	GO:0004702	GO:0004675	GO:0016772
BGIBMGA012778	comp3871_c0_seq1	YN	0.00488975	0.0402389	0.121518	0.203169	0	gi|512918330|ref|XP_004929107.1| PREDICTED: LIM domain kinase 1-like [Bombyx mori]	GO:0005524	GO:0006468	GO:0004713	GO:0046872	GO:0004674	GO:0005515	GO:0000166	GO:0004672	GO:0008270	GO:0016772
BGIBMGA010561	comp10991_c0_seq1	YN	0.00208869	0.0172271	0.121245	0.0156858	0	gi|189181684|ref|NP_001121193.1| phosphatidylinositol 3-kinase 60 [Bombyx mori]_x0001_gi|186898235|gb|ACC94001.1| phosphatidylinositol 3-kinase 60 [Bombyx mori]	GO:0035014	GO:0005515	GO:0005942	GO:0043551
BGIBMGA009372	comp13895_c0_seq1	YN	0.00629918	0.051959	0.121234	1.15148e-12	1e-123	gi|307186073|gb|EFN71805.1| Pre-mRNA cleavage complex 2 protein Pcf11 [Camponotus floridanus]	GO:0006886
BGIBMGA003165	comp13659_c0_seq1	YN	0.00165861	0.0137011	0.121056	0.00186792	0	gi|87248663|gb|ABD36384.1| transmembrane BAX inhibitor motif-containing protein 5 [Bombyx mori]
BGIBMGA003350	comp14110_c0_seq2	YN	0.0103296	0.0854378	0.120902	1.11754e-13	1e-107	gi|197313776|ref|NP_001127921.1| uncharacterized protein CG7065 homolog [Tribolium castaneum]	GO:0046872	GO:0005622	GO:0008270
BGIBMGA006191	comp12143_c0_seq2	YN	0.00124937	0.0103361	0.120875	0.0948636	0	gi|512918932|ref|XP_004929252.1| PREDICTED: probable queuine tRNA-ribosyltransferase-like isoform X1 [Bombyx mori]	GO:0008616	GO:0016757	GO:0006400	GO:0016740	GO:0008479	GO:0008033
BGIBMGA000801	comp7456_c0_seq1	YN	0.0043329	0.0358605	0.120827	0.00283185	0	gi|512904001|ref|XP_004925755.1| PREDICTED: 70 kDa peptidyl-prolyl isomerase-like [Bombyx mori]
BGIBMGA004310	comp22328_c0_seq1	YN	0.00138877	0.0114989	0.120774	0.0576081	3e-90	gi|332029538|gb|EGI69427.1| Histone-lysine N-methyltransferase MLL5 [Acromyrmex echinatior]	GO:0046872	GO:0005634	GO:0005515	GO:0006355	GO:0008270
BGIBMGA002574	comp5264_c0_seq1	YN	0.00447015	0.0370748	0.120571	0.00012094	0	gi|512931856|ref|XP_004932403.1| PREDICTED: probable peroxisomal acyl-coenzyme A oxidase 1-like [Bombyx mori]	GO:0016627	GO:0008152	GO:0050660	GO:0006118	GO:0005777	GO:0055114	GO:0006635	GO:0003997	GO:0006631	GO:0003995
BGIBMGA002110	comp29965_c0_seq1	YN	0.00545985	0.0453465	0.120403	0.0584461	4e-117	gi|512933517|ref|XP_004932810.1| PREDICTED: SET and MYND domain-containing protein 4-like [Bombyx mori]
BGIBMGA006705	comp4351_c0_seq1	YN	0.00633754	0.052639	0.120396	8.98485e-11	0	gi|512923512|ref|XP_004930370.1| PREDICTED: tetratricopeptide repeat protein 27-like [Bombyx mori]	GO:0005515
BGIBMGA006464	comp14164_c1_seq1	YN	0.00256049	0.0213157	0.120122	0.00589036	0	gi|512924257|ref|XP_004930553.1| PREDICTED: transmembrane and ubiquitin-like domain-containing protein 1-like [Bombyx mori]	GO:0006464	GO:0005515
BGIBMGA001802	comp16173_c0_seq2	YN	0.00525601	0.0437613	0.120106	1.2883e-09	0	gi|512889676|ref|XP_004922342.1| PREDICTED: probable serine/threonine-protein kinase nek3-like [Bombyx mori]
BGIBMGA009355	comp10906_c0_seq1	YN	0.00543397	0.0453865	0.119727	0.00923895	2e-114	gi|512895939|ref|XP_004923793.1| PREDICTED: UPF0587 protein GA18326-like [Bombyx mori]
BGIBMGA012181	comp9376_c0_seq2	YN	0.00865263	0.0723187	0.119646	0.00102221	2e-139	gi|512901318|ref|XP_004925106.1| PREDICTED: UPF0669 protein C6orf120 homolog [Bombyx mori]
BGIBMGA004950	comp12389_c0_seq1	YN	0.00888274	0.0742617	0.119614	3.50528e-17	0	gi|512898830|ref|XP_004924493.1| PREDICTED: c-1-tetrahydrofolate synthase, cytoplasmic-like [Bombyx mori]	GO:0004488	GO:0005524	GO:0003824	GO:0055114	GO:0004329	GO:0009396
BGIBMGA009836	comp12427_c0_seq1	YN	0.00507582	0.0425086	0.119407	1.34442e-07	0	gi|512895444|ref|XP_004923673.1| PREDICTED: inner centromere protein A-like [Bombyx mori]
BGIBMGA012101	comp18894_c0_seq1	YN	0.00550117	0.0460747	0.119397	0.000826314	2e-145	gi|389610243|dbj|BAM18733.1| similar to CG13634 [Papilio xuthus]
BGIBMGA009595	comp14380_c0_seq1	YN	0.009751	0.0816795	0.119381	1.18689e-08	0	gi|512907006|ref|XP_004926336.1| PREDICTED: cleavage stimulation factor subunit 1-like [Bombyx mori]	GO:0005515
BGIBMGA003438	comp14421_c0_seq1	YN	0.00861775	0.0724564	0.118937	1.04998e-09	0	gi|512892948|ref|XP_004923059.1| PREDICTED: kelch domain-containing protein 4-like [Bombyx mori]
BGIBMGA009671	comp13110_c0_seq1	YN	0.00467984	0.0393719	0.118863	0.00397708	6e-146	gi|114052855|ref|NP_001040541.1| isochorismatase domain containing protein [Bombyx mori]_x0001_gi|95103042|gb|ABF51462.1| isochorismatase domain containing protein [Bombyx mori]_x0001_gi|283826630|gb|ADB43605.1| YcaC-related protein [Bombyx mori]	GO:0008152	GO:0003824
BGIBMGA004114	comp21384_c0_seq1	YN	0.00386166	0.0325283	0.118717	0.0563487	1e-76	gi|512889978|ref|XP_004922421.1| PREDICTED: uncharacterized protein LOC101738428 isoform X1 [Bombyx mori]
BGIBMGA003482	comp27472_c0_seq1	YN	0.00426347	0.0359285	0.118665	0.0567995		no hits
BGIBMGA008073	comp12864_c0_seq1	YN	0.00656289	0.0553159	0.118644	4.06569e-07	0	gi|512892375|ref|XP_004922916.1| PREDICTED: pre-mRNA-processing factor 17-like isoform X1 [Bombyx mori]_x0001_gi|512892379|ref|XP_004922917.1| PREDICTED: pre-mRNA-processing factor 17-like isoform X2 [Bombyx mori]	GO:0005515
BGIBMGA011902	comp10280_c0_seq1	YN	0.00295435	0.0249568	0.118379	0.00873126	0	gi|290563412|ref|NP_001166609.1| cell division cycle 25 [Bombyx mori]	GO:0000087	GO:0035335	GO:0005622	GO:0006470	GO:0004725
BGIBMGA003195	comp7146_c0_seq1	YN	0.00189266	0.0160012	0.118282	0.0145974	0	gi|512926427|ref|XP_004931083.1| PREDICTED: putative pre-mRNA-splicing factor ATP-dependent RNA helicase DHX16-like [Bombyx mori]	GO:0008152	GO:0005524	GO:0004386	GO:0008026	GO:0003676	GO:0016787	GO:0000166	GO:0006200
BGIBMGA006907	comp4692_c0_seq1	YN	0.00304723	0.0257755	0.118222	0.000241185	0	gi|114051866|ref|NP_001040134.1| isocitrate dehydrogenase [Bombyx mori]_x0001_gi|87248167|gb|ABD36136.1| isocitrate dehydrogenase [Bombyx mori]	GO:0000287	GO:0016616	GO:0008152	GO:0016652	GO:0051287	GO:0055114	GO:0006099	GO:0004450	GO:0046872	GO:0006102	GO:0016491
BGIBMGA000440	comp10176_c0_seq1	YN	0.00471987	0.0399324	0.118197	0.0148355	3e-178	gi|512930008|ref|XP_004931963.1| PREDICTED: 39S ribosomal protein L47, mitochondrial-like [Bombyx mori]	GO:0005840	GO:0005761	GO:0005622	GO:0006412	GO:0003735
BGIBMGA009220	comp13203_c0_seq1	YN	0.00488136	0.0413604	0.11802	0.000928367	0	gi|512891367|ref|XP_004922671.1| PREDICTED: uncharacterized protein LOC101742817 isoform X1 [Bombyx mori]_x0001_gi|512891372|ref|XP_004922672.1| PREDICTED: uncharacterized protein LOC101742817 isoform X2 [Bombyx mori]_x0001_gi|512891378|ref|XP_004922673.1| PREDICTED: uncharacterized protein LOC101742817 isoform X3 [Bombyx mori]
BGIBMGA000661	comp17401_c0_seq1	YN	0.00274799	0.0232882	0.117999	0.000156524	0	gi|512921265|ref|XP_004929835.1| PREDICTED: protein disulfide-isomerase A5-like isoform X2 [Bombyx mori]	GO:0006662	GO:0015035	GO:0005783	GO:0016853	GO:0055114	GO:0045454
BGIBMGA010230	comp14244_c0_seq1	YN	0.00225132	0.0191052	0.117838	0.00552596	0	gi|512927408|ref|XP_004931327.1| PREDICTED: histone acetyltransferase type B catalytic subunit-like [Bombyx mori]	GO:0004402	GO:0016568
BGIBMGA009934	comp9976_c0_seq1	YN	0.00842862	0.0716818	0.117584	0.00885775	4e-137	gi|512910253|ref|XP_004927123.1| PREDICTED: 28S ribosomal protein S18a, mitochondrial-like [Bombyx mori]	GO:0005840	GO:0005622	GO:0006412	GO:0003735
BGIBMGA004755	comp32678_c0_seq1	YN	0.00511719	0.0435787	0.117424	0.0556499	5e-29	gi|189239542|ref|XP_001816493.1| PREDICTED: similar to GA19221-PA [Tribolium castaneum]
BGIBMGA006729	comp10102_c0_seq2	YN	0.00268367	0.0228842	0.117272	0.00545412		no hits
BGIBMGA007482	comp13760_c0_seq1	YN	0.0028445	0.0242663	0.11722	0.000861031	0	gi|512906877|ref|XP_004926303.1| PREDICTED: coiled-coil domain-containing protein 47-like [Bombyx mori]
BGIBMGA006466	comp26518_c0_seq1	YN	0.00834132	0.0712348	0.117096	6.80534e-05	0	gi|512924265|ref|XP_004930555.1| PREDICTED: juxtaposed with another zinc finger protein 1-like [Bombyx mori]	GO:0046872	GO:0005622	GO:0008270	GO:0003676
BGIBMGA011460	comp9998_c0_seq1	YN	0.00373262	0.031982	0.11671	0.00529529	1e-174	gi|112983146|ref|NP_001036944.1| juvenile hormone binding protein an-0895 precursor [Bombyx mori]_x0001_gi|255977204|dbj|BAH97094.1| juvenile hormone binding protein [Bombyx mori]
BGIBMGA007343	comp14445_c0_seq1	YN	0.00593483	0.0508786	0.116647	0.0922397	3e-41	gi|512896682|ref|XP_004923969.1| PREDICTED: cytochrome c oxidase copper chaperone-like [Bombyx mori]	GO:0005507	GO:0005758	GO:0016531	GO:0006825
BGIBMGA009713	comp19235_c0_seq1	YN	0.0110772	0.0950147	0.116584	0.000938946		no hits
BGIBMGA000173	comp13874_c0_seq1	YN	0.00310667	0.0266483	0.11658	2.6915e-06	0	gi|218783306|dbj|BAH03677.1| putative VPS9-ankyrin repeat-containing protein [Bombyx mori]	GO:0005515
BGIBMGA003322	comp18397_c0_seq1	YN	0.00199696	0.0171857	0.116199	0.0534761		no hits
BGIBMGA003693	comp3247_c0_seq1	YN	0.0053423	0.0459924	0.116156	9.22702e-05	0	gi|358031578|ref|NP_001239600.1| luciferin 4-monooxygenase [Bombyx mori]_x0001_gi|355525889|gb|AET05796.1| luciferin 4-monooxygenase [Bombyx mori]	GO:0008152	GO:0003824
BGIBMGA010446	comp17018_c0_seq3	YN	0.00462828	0.0398735	0.116074	0.000255274	0	gi|512919643|ref|XP_004929435.1| PREDICTED: UBX domain-containing protein 1-like [Bombyx mori]	GO:0046872	GO:0005515	GO:0005622	GO:0008270
BGIBMGA007766	comp25135_c0_seq1	YN	0.00326513	0.0281564	0.115964	0.00813789	0	gi|512915717|ref|XP_004928457.1| PREDICTED: probable glycerophosphoryl diester phosphodiesterase 3-like isoform X1 [Bombyx mori]_x0001_gi|512915721|ref|XP_004928458.1| PREDICTED: probable glycerophosphoryl diester phosphodiesterase 3-like isoform X2 [Bombyx mori]	GO:0006071	GO:0008081	GO:0008889	GO:0006629
BGIBMGA004869	comp7555_c0_seq1	YN	0.00528546	0.0456238	0.115849	0.0545563	1e-29	gi|357626919|gb|EHJ76814.1| protease inhibitor-like protein [Danaus plexippus]
BGIBMGA013743	comp17242_c0_seq1	YN	0.00407398	0.035196	0.115751	0.00132556	0	gi|512894597|ref|XP_004923468.1| PREDICTED: armadillo repeat-containing protein 6 homolog [Bombyx mori]
BGIBMGA011220	comp11368_c0_seq1	YN	0.00990315	0.0856738	0.115591	4.1188e-20	0	gi|512925447|ref|XP_004930842.1| PREDICTED: probable multidrug resistance-associated protein lethal(2)03659-like [Bombyx mori]	GO:0006810	GO:0055085	GO:0008152	GO:0005524	GO:0042626	GO:0000166	GO:0006200	GO:0016021	GO:0017111	GO:0016887
BGIBMGA006975	comp12216_c0_seq1	YN	0.0050739	0.0440418	0.115206	0.00527601	7e-122	gi|114053275|ref|NP_001040523.1| mitochondrial ribosomal protein L12 [Bombyx mori]_x0001_gi|95102806|gb|ABF51344.1| 60S ribosomal protein L7/l12 precursor [Bombyx mori]	GO:0005840	GO:0005622	GO:0006412	GO:0003735
BGIBMGA008328	comp32208_c0_seq1	YN	0.0045948	0.039919	0.115103	0.0906382	0	gi|512915095|ref|XP_004928305.1| PREDICTED: ankyrin-2-like [Bombyx mori]
BGIBMGA002965	comp13581_c0_seq2	YN	0.00901081	0.078557	0.114704	9.09483e-06	0	gi|512926109|ref|XP_004931003.1| PREDICTED: vacuolar protein sorting-associated protein 52 homolog [Bombyx mori]
BGIBMGA000140	comp10499_c0_seq1	YN	0.00791634	0.0690458	0.114653	1.48627e-09	0	gi|512893311|ref|XP_004923149.1| PREDICTED: CCAAT/enhancer-binding protein zeta-like isoform X1 [Bombyx mori]
BGIBMGA003439	comp13417_c0_seq1	YN	0.00247471	0.0215897	0.114625	0.00159589	7e-129	gi|512892952|ref|XP_004923060.1| PREDICTED: probable pseudouridine-5'-monophosphatase-like [Bombyx mori]	GO:0016787	GO:0008152	GO:0003824
BGIBMGA013369	comp12923_c0_seq1	YN	0.0113681	0.0991808	0.11462	1.54217e-11	0	gi|512908307|ref|XP_004926649.1| PREDICTED: vinculin-like [Bombyx mori]	GO:0003779	GO:0007155	GO:0015629	GO:0005198
BGIBMGA003000	comp16585_c0_seq1	YN	0.0102414	0.0893665	0.1146	9.04373e-19	0	gi|189237968|ref|XP_001811946.1| PREDICTED: similar to CG8155 CG8155-PA [Tribolium castaneum]	GO:0005097	GO:0032851	GO:0005622	GO:0032313
BGIBMGA005077	comp12057_c0_seq1	YN	0.00706882	0.0617321	0.114508	7.2368e-06	0	gi|512887281|ref|XP_004921897.1| PREDICTED: putative leucine-rich repeat-containing protein DDB_G0290503-like [Bombyx mori]
BGIBMGA000757	comp16814_c0_seq1	YN	0.00620995	0.0542624	0.114443	7.34218e-14	0	gi|512903893|ref|XP_004925728.1| PREDICTED: protein RRP5 homolog [Bombyx mori]	GO:0006397	GO:0006396	GO:0005634	GO:0003723	GO:0005622
BGIBMGA003159	comp9149_c0_seq1	YN	0.00481955	0.0421834	0.114252	0.0003403	1e-161	gi|357622891|gb|EHJ74251.1| putative ubiquitin conjugating enzyme 7 interacting protein 3 isoform 2 [Danaus plexippus]	GO:0003677	GO:0046872	GO:0071797	GO:0005515	GO:0008270	GO:0006351	GO:0004842
BGIBMGA000349	comp14657_c0_seq1	YN	0.00201269	0.0177005	0.113708	0.0130415	0	gi|512929671|ref|XP_004931880.1| PREDICTED: probable tRNA threonylcarbamoyladenosine biosynthesis protein Osgepl1-like isoform X1 [Bombyx mori]	GO:0004175	GO:0016746	GO:0004222	GO:0008450	GO:0008033	GO:0046872	GO:0006508	GO:0070526	GO:0008270	GO:0016747	GO:0016740	GO:0005739
BGIBMGA000731	comp36_c1_seq1	YN	0.00173306	0.0152437	0.11369	0.000734781	0	gi|512921961|ref|XP_004930002.1| PREDICTED: ubiquitin carboxyl-terminal hydrolase 35-like [Bombyx mori]	GO:0006511	GO:0004197	GO:0004221
BGIBMGA009981	comp11740_c0_seq1	YN	0.00112871	0.00993354	0.113626	0.0509601		no hits	GO:0003723	GO:0005515
BGIBMGA012830	comp16795_c0_seq2	YN	0.00973875	0.0859379	0.113323	5.04564e-15	0	gi|512918227|ref|XP_004929081.1| PREDICTED: phosphatidylinositol 4-kinase alpha-like [Bombyx mori]	GO:0016310	GO:0016301	GO:0016773	GO:0004428	GO:0046854	GO:0048015	GO:0016740	GO:0016772
BGIBMGA005183	comp27414_c0_seq1	YN	0.00495997	0.0437935	0.113258	0.0518171	0	gi|512908985|ref|XP_004926811.1| PREDICTED: putative mediator of RNA polymerase II transcription subunit 26-like [Bombyx mori]
BGIBMGA009342	comp9632_c1_seq1	YN	0.00180678	0.015977	0.113087	0.0505888	0	gi|512895955|ref|XP_004923797.1| PREDICTED: LOW QUALITY PROTEIN: GPI mannosyltransferase 3-like [Bombyx mori]	GO:0006506	GO:0005544	GO:0008152	GO:0016757	GO:0005509	GO:0031227
BGIBMGA010381	comp12745_c0_seq1	YN	0.00223131	0.0197844	0.112781	0.000293388	0	gi|512919907|ref|XP_004929499.1| PREDICTED: protein sly1 homolog [Bombyx mori]	GO:0006904	GO:0016192
BGIBMGA012948	comp15658_c0_seq1	YN	0.00472419	0.041911	0.11272	2.29517e-06	0	gi|512917317|ref|XP_004928858.1| PREDICTED: apyrase-like [Bombyx mori]	GO:0016787	GO:0009166
BGIBMGA000132	comp16768_c0_seq1	YN	0.00295378	0.0262245	0.112634	5.4299e-06	0	gi|530233753|ref|NP_001268822.1| neutral alpha-glucosidase AB-like precursor [Bombyx mori]_x0001_gi|448824703|dbj|BAM78681.1| glucosidase II alpha-subunit [Bombyx mori]	GO:0030246	GO:0004553	GO:0005975	GO:0003824
BGIBMGA002947	comp12983_c0_seq1	YN	0.00248974	0.0221099	0.112607	5.6126e-05	0	gi|512926475|ref|XP_004931095.1| PREDICTED: probable exonuclease mut-7 homolog [Bombyx mori]	GO:0005840	GO:0005622	GO:0006139	GO:0003676	GO:0008408	GO:0006412	GO:0090305	GO:0003735
BGIBMGA004503	comp6676_c0_seq1	YN	0.00969795	0.0862625	0.112424	1.21068e-05		no hits	GO:0008270
BGIBMGA006266	comp18000_c0_seq1	YN	0.00476563	0.0423934	0.112414	0.000307452	2e-72	gi|108876766|gb|EAT40991.1| AAEL007335-PA [Aedes aegypti]
BGIBMGA008002	comp14545_c0_seq1	YN	0.00600231	0.0534603	0.112276	8.64698e-08	0	gi|512892434|ref|XP_004922930.1| PREDICTED: fatty-acid amide hydrolase 2-A-like [Bombyx mori]	GO:0016020	GO:0006810	GO:0055085	GO:0008152	GO:0016884	GO:0004040	GO:0005215
BGIBMGA003495	comp2506_c0_seq1	YN	0.00364849	0.0325266	0.112169	0.0503383	0	gi|512922612|ref|XP_004930158.1| PREDICTED: protein naked cuticle homolog [Bombyx mori]	GO:0005509
BGIBMGA007005	comp15436_c0_seq1	YN	0.00460419	0.0410606	0.112131	7.20396e-06	0	gi|512932395|ref|XP_004932535.1| PREDICTED: soluble calcium-activated nucleotidase 1-like [Bombyx mori]	GO:0008152	GO:0016462	GO:0005509
BGIBMGA002379	comp11951_c0_seq1	YN	0.00409204	0.0365111	0.112077	6.89584e-05	0	gi|512926909|ref|XP_004931203.1| PREDICTED: dynactin subunit 4-like [Bombyx mori]	GO:0005869
BGIBMGA001877	comp15253_c0_seq1	YN	0.00428749	0.0382561	0.112073	2.3111e-09	0	gi|512936055|ref|XP_004933425.1| PREDICTED: GPI ethanolamine phosphate transferase 3-like [Bombyx mori]	GO:0003824
BGIBMGA010039	comp3193_c1_seq1	YN	0.00275163	0.0245743	0.111972	0.0858947	3e-101	gi|512893805|ref|XP_004923270.1| PREDICTED: uncharacterized protein LOC101739718 isoform X1 [Bombyx mori]_x0001_gi|512893809|ref|XP_004923271.1| PREDICTED: uncharacterized protein LOC101739718 isoform X2 [Bombyx mori]	GO:0006810	GO:0005549
BGIBMGA004408	comp15938_c0_seq1	YN	0.00462571	0.0413215	0.111945	1.03734e-08	0	gi|512890543|ref|XP_004922531.1| PREDICTED: tRNA (cytosine(34)-C(5))-methyltransferase-like [Bombyx mori]	GO:0016428
BGIBMGA008867	comp13026_c0_seq1	YN	0.00655571	0.0586545	0.111768	0.00117916	1e-135	gi|512929345|ref|XP_004931797.1| PREDICTED: EF-hand domain-containing protein CG10641-like [Bombyx mori]	GO:0005509
BGIBMGA007190	comp34383_c0_seq1	YN	0.00536078	0.0479974	0.111689	0.0508579	0	gi|512901087|ref|XP_004925049.1| PREDICTED: D-amino-acid oxidase 2-like [Bombyx mori]	GO:0016641	GO:0006118	GO:0055114	GO:0016491
BGIBMGA000398	comp7278_c0_seq1	YN	0.00325044	0.0291938	0.11134	0.000175812	0	gi|512929837|ref|XP_004931921.1| PREDICTED: succinyl-CoA:3-ketoacid coenzyme A transferase 1, mitochondrial-like [Bombyx mori]	GO:0008410	GO:0008152	GO:0016740	GO:0005739	GO:0046952	GO:0008260
BGIBMGA009610	comp5522_c0_seq1	YN	0.00621267	0.0559125	0.111114	1.16947e-05	0	gi|379699022|ref|NP_001243984.1| serine protease HP21 precursor [Bombyx mori]_x0001_gi|328506959|gb|AEB21638.1| serine protease HP21 [Bombyx mori]	GO:0004252	GO:0016787	GO:0008233	GO:0006508	GO:0003824	GO:0008236
BGIBMGA000384	comp12199_c0_seq1	YN	0.00402722	0.0363336	0.11084	0.000977162	0	gi|512929761|ref|XP_004931903.1| PREDICTED: uncharacterized protein LOC101746816 isoform X1 [Bombyx mori]
BGIBMGA005285	comp14306_c0_seq1	YN	0.00391204	0.0353633	0.110624	9.73724e-05	0	gi|512931240|ref|XP_004932253.1| PREDICTED: aryl-hydrocarbon-interacting protein-like 1-like [Bombyx mori]	GO:0006457
BGIBMGA010638	comp11663_c0_seq2	YN	0.0012789	0.0115693	0.110543	0.0834664	0	gi|512903053|ref|XP_004925524.1| PREDICTED: transmembrane protein 177-like isoform X1 [Bombyx mori]
BGIBMGA005520	comp14856_c0_seq1	YN	0.00280246	0.0253641	0.110489	1.73113e-05	0	gi|512931467|ref|XP_004932310.1| PREDICTED: ADP-ribosylation factor-binding protein GGA1-like [Bombyx mori]	GO:0030130	GO:0005622	GO:0030131	GO:0044431	GO:0016192	GO:0006886	GO:0005515	GO:0006461
BGIBMGA010794	comp15389_c0_seq2	YN	0.0103257	0.0935614	0.110363	1.15136e-09	0	gi|114052605|ref|NP_001040484.1| 26S proteasome regulatory ATPase subunit 10B [Bombyx mori]_x0001_gi|95103080|gb|ABF51481.1| 26S proteasome regulatory ATPase subunit 10B [Bombyx mori]	GO:0005634	GO:0005524	GO:0016787	GO:0000166	GO:0017111	GO:0005737	GO:0030163
BGIBMGA000919	comp9569_c0_seq1	YN	0.00392332	0.0355698	0.110299	0.000173451	0	gi|512913474|ref|XP_004927905.1| PREDICTED: histone-lysine N-methyltransferase SUV420H1-like isoform X2 [Bombyx mori]_x0001_gi|512913478|ref|XP_004927906.1| PREDICTED: histone-lysine N-methyltransferase SUV420H1-like isoform X3 [Bombyx mori]	GO:0005634	GO:0005515
BGIBMGA003141	comp11923_c0_seq1	YN	0.00368577	0.0335143	0.109976	0.0119259	4e-177	gi|512925795|ref|XP_004930926.1| PREDICTED: probable alpha-aspartyl dipeptidase-like [Bombyx mori]	GO:0006508	GO:0008236
BGIBMGA008412	comp15255_c0_seq1	YN	0.0060007	0.0546482	0.109806	0.00440692	3e-102	gi|512914401|ref|XP_004928133.1| PREDICTED: breast cancer metastasis-suppressor 1-like protein-like [Bombyx mori]
BGIBMGA001814	comp19966_c0_seq1	YN	0.00397769	0.0362279	0.109796	0.00427726	1e-29	gi|242012379|ref|XP_002426910.1| F-box/LRR-repeat protein, putative [Pediculus humanus corporis]_x0001_gi|212511139|gb|EEB14172.1| F-box/LRR-repeat protein, putative [Pediculus humanus corporis]
BGIBMGA005634	comp7619_c0_seq1	YN	0.00320199	0.0291914	0.10969	3.60953e-06	0	gi|512888154|ref|XP_004922042.1| PREDICTED: protein shuttle craft-like [Bombyx mori]	GO:0046872	GO:0005634	GO:0005515	GO:0006355	GO:0008270	GO:0003700	GO:0003676
BGIBMGA006800	comp10884_c0_seq1	YN	0.00350423	0.0319533	0.109668	0.00670559	3e-179	gi|512900411|ref|XP_004924885.1| PREDICTED: corepressor interacting with RBPJ 1-like [Bombyx mori]
BGIBMGA007477	comp11285_c0_seq1	YN	0.00139188	0.0127396	0.109256	0.0471979	0	gi|115345341|ref|NP_001041703.1| receptor for activated protein kinase C RACK 1 isoform 1 [Bombyx mori]_x0001_gi|87248581|gb|ABD36343.1| receptor for activated protein kinase C RACK isoform 1 [Bombyx mori]_x0001_gi|334855067|gb|AEH16566.1| receptor for activated protein kinase C [Bombyx mori]	GO:0005515
BGIBMGA000733	comp17794_c0_seq1	YN	0.00340396	0.0311962	0.109115	8.18775e-05	0	gi|512921965|ref|XP_004930003.1| PREDICTED: polypeptide N-acetylgalactosaminyltransferase 35A-like [Bombyx mori]
BGIBMGA011184	comp11965_c0_seq1	YN	0.00916923	0.0840345	0.109113	5.39994e-08	0	gi|512925219|ref|XP_004930786.1| PREDICTED: HMG box-containing protein 4-like [Bombyx mori]	GO:0005634	GO:0003677	GO:0006355
BGIBMGA008714	comp13613_c0_seq1	YN	0.00325312	0.0298842	0.108858	0.00183676	0	gi|512904773|ref|XP_004925779.1| PREDICTED: probable 39S ribosomal protein L45, mitochondrial-like [Bombyx mori]	GO:0006886	GO:0005744	GO:0015450
BGIBMGA011219	comp28412_c0_seq1	YN	0.00450869	0.041428	0.108832	0.0475918		no hits
BGIBMGA012237	comp30299_c0_seq1	YN	0.00377708	0.0347173	0.108795	0.00246663	0	gi|512935241|ref|XP_004933226.1| PREDICTED: LOW QUALITY PROTEIN: chondroitin sulfate proteoglycan 4-like [Bombyx mori]	GO:0016020	GO:0007156	GO:0005509
BGIBMGA012553	comp5136_c0_seq1	YN	0.000793699	0.00730112	0.108709	0.0810469	0	gi|512901684|ref|XP_004925196.1| PREDICTED: uncharacterized protein PFB0765w-like [Bombyx mori]	GO:0046872	GO:0005622	GO:0008270	GO:0003676
BGIBMGA011029	comp8269_c0_seq1	YN	0.00210347	0.0193563	0.108671	0.00650073	0	gi|153791621|ref|NP_001093296.1| acetoacetyl-CoA thiolase [Bombyx mori]_x0001_gi|146424692|dbj|BAF62106.1| acetoacetyl-CoA thiolase [Bombyx mori]	GO:0008152	GO:0016747
BGIBMGA013703	comp10811_c0_seq1	YN	0.00176058	0.0162121	0.108597	0.0467673	0	gi|114052022|ref|NP_001040447.1| UTP11-like U3 small nucleolar ribonucleoprotein [Bombyx mori]_x0001_gi|95102926|gb|ABF51404.1| UTP11-like U3 small nucleolar ribonucleoprotein [Bombyx mori]	GO:0032040	GO:0030529	GO:0019013	GO:0006364
BGIBMGA006866	comp11127_c0_seq3	YN	0.00197825	0.0182459	0.108422	0.03923	3e-168	gi|512900296|ref|XP_004924857.1| PREDICTED: probable aminoacyl tRNA synthase complex-interacting multifunctional protein 2-like isoform X5 [Bombyx mori]
BGIBMGA001154	comp6806_c0_seq1	YN	0.000949249	0.00875554	0.108417	0.080798	0	gi|267844865|ref|NP_001161185.1| aly protein [Bombyx mori]_x0001_gi|262089804|gb|ACY24884.1| Aly [Bombyx mori]	GO:0017053	GO:0006351	GO:0007049
BGIBMGA002211	comp11814_c0_seq1	YN	0.0085387	0.0787905	0.108372	1.64975e-05	3e-158	gi|112982796|ref|NP_001037546.1| glutathione S-transferase delta 3 [Bombyx mori]_x0001_gi|85740625|gb|ABC79690.1| glutathione S-transferase 3 [Bombyx mori]	GO:0005515
BGIBMGA010616	comp11997_c0_seq2	YN	0.00612648	0.0565432	0.10835	0.000544417	0	gi|114050857|ref|NP_001040408.1| WW domain binding protein 4 [Bombyx mori]_x0001_gi|95102782|gb|ABF51332.1| WW domain binding protein 4 [Bombyx mori]	GO:0005515
BGIBMGA007497	comp14310_c0_seq2	YN	0.0045442	0.0419504	0.108323	1.36709e-08	0	gi|512899580|ref|XP_004924681.1| PREDICTED: methylcrotonoyl-CoA carboxylase subunit alpha, mitochondrial-like [Bombyx mori]	GO:0004075	GO:0008152	GO:0005524	GO:0009374	GO:0003824	GO:0016874	GO:0046872	GO:0000166
BGIBMGA011233	comp12650_c0_seq1	YN	0.00434968	0.0401581	0.108314	2.50078e-07	0	gi|512925419|ref|XP_004930835.1| PREDICTED: zinc finger protein 845-like [Bombyx mori]	GO:0046872	GO:0005622	GO:0008270	GO:0003676
BGIBMGA011487	comp26573_c0_seq1	YN	0.00658444	0.060805	0.108288	0.0477236	3e-100	gi|357622859|gb|EHJ74228.1| monocarboxylate transporter [Danaus plexippus]
BGIBMGA005152	comp14406_c0_seq1	YN	0.00397538	0.0367344	0.10822	0.0469046	7e-98	gi|512886985|ref|XP_004921847.1| PREDICTED: N-alpha-acetyltransferase 40-like [Bombyx mori]
BGIBMGA011416	comp9951_c0_seq1	YN	0.00352976	0.0326235	0.108197	0.0026073	0	gi|112984098|ref|NP_001037255.1| 40S ribosomal protein S3a [Bombyx mori]_x0001_gi|74785588|sp|Q64FN2.1|RS3A_BOMMO RecName: Full=40S ribosomal protein S3a_x0001_gi|52083012|gb|AAU26070.1| ribosomal protein S3A [Bombyx mori]_x0001_gi|54609287|gb|AAV34859.1| ribosomal protein S3A [Bombyx mori]	GO:0005840	GO:0030529	GO:0005622	GO:0006412	GO:0022627	GO:0003735	GO:0005737
BGIBMGA006500	comp13449_c0_seq1	YN	0.00560444	0.0519136	0.107957	0.0114515	1e-105	gi|512924430|ref|XP_004930593.1| PREDICTED: E3 ubiquitin-protein ligase RNF181-like [Bombyx mori]	GO:0046872	GO:0005515	GO:0008270
BGIBMGA001668	comp15337_c0_seq1	YN	0.00427952	0.0396596	0.107906	0.0467593	6e-28	gi|114052995|ref|NP_001040499.1| Erg28-domain containing protein [Bombyx mori]_x0001_gi|95103144|gb|ABF51513.1| GA14428-PA [Bombyx mori]
BGIBMGA003006	comp13179_c0_seq1	YN	0.000995941	0.00923293	0.107868	0.0458601	0	gi|512925881|ref|XP_004930946.1| PREDICTED: vegetative cell wall protein gp1-like [Bombyx mori]
BGIBMGA009811	comp14817_c0_seq1	YN	0.00605094	0.056219	0.107632	0.0040776	6e-69	gi|512911276|ref|XP_004927372.1| PREDICTED: E3 ubiquitin-protein ligase RNF25-like [Bombyx mori]	GO:0005515	GO:0008270
BGIBMGA002116	comp4925_c0_seq2	YN	0.00327512	0.0304654	0.107503	0.000218696	0	gi|512933569|ref|XP_004932823.1| PREDICTED: probable E3 ubiquitin-protein ligase Roquin-like [Bombyx mori]	GO:0046872	GO:0005515	GO:0008270
BGIBMGA011861	comp24609_c0_seq1	YN	0.00357399	0.0332778	0.107399	0.0810986	0	gi|512928523|ref|XP_004931599.1| PREDICTED: condensin complex subunit 2-like [Bombyx mori]	GO:0000796	GO:0007076
BGIBMGA006780	comp15945_c0_seq1	YN	0.00389468	0.0363371	0.107182	8.71185e-16	0	gi|512923855|ref|XP_004930454.1| PREDICTED: spatacsin-like [Bombyx mori]
BGIBMGA007934	comp15435_c0_seq1	YN	0.00719809	0.0671695	0.107163	2.19037e-06	0	gi|512916506|ref|XP_004928657.1| PREDICTED: probable Xaa-Pro aminopeptidase 3-like [Bombyx mori]	GO:0008152	GO:0008233	GO:0008235	GO:0046872	GO:0016787	GO:0004177	GO:0006508	GO:0009987	GO:0030145
BGIBMGA011514	comp5392_c0_seq1	YN	0.0016635	0.015534	0.107088	0.0796547	5e-176	gi|512932772|ref|XP_004932629.1| PREDICTED: nuclear receptor-binding factor 2-like isoform X1 [Bombyx mori]
BGIBMGA006779	comp16350_c0_seq2	YN	0.00385349	0.0359885	0.107076	7.33608e-07	0	gi|512923848|ref|XP_004930452.1| PREDICTED: probable protein phosphatase CG10417-like [Bombyx mori]	GO:0008287	GO:0046872	GO:0016787	GO:0004721	GO:0006470	GO:0003824	GO:0004722
BGIBMGA010719	comp14737_c1_seq1	YN	0.00394885	0.0369169	0.106966	0.00034238	0	gi|512934555|ref|XP_004933061.1| PREDICTED: zinc finger protein 484-like [Bombyx mori]	GO:0046872	GO:0005634	GO:0005622	GO:0008270	GO:0003676
BGIBMGA011367	comp16417_c0_seq2	YN	0.00479606	0.0448874	0.106846	1.87593e-07	0	gi|512925062|ref|XP_004930748.1| PREDICTED: ubiquitin carboxyl-terminal hydrolase 17-like isoform X1 [Bombyx mori]
BGIBMGA006629	comp16467_c0_seq2	YN	0.0022448	0.0210211	0.106788	0.0451684	0	gi|512923540|ref|XP_004930377.1| PREDICTED: SEC14-like protein 2-like [Bombyx mori]	GO:0006810	GO:0016021
BGIBMGA008454	comp14752_c0_seq2	YN	0.00866542	0.0811741	0.106751	1.93636e-06	6e-23	gi|189236545|ref|XP_001816234.1| PREDICTED: similar to AGAP002486-PA [Tribolium castaneum]	GO:0005840	GO:0005622	GO:0006412	GO:0003735
BGIBMGA006921	comp16355_c0_seq1	YN	0.00409147	0.0383286	0.106747	5.81098e-07	5e-123	gi|307196977|gb|EFN78352.1| PIH1 domain-containing protein 1 [Harpegnathos saltator]
[truncated: 972 more rows]
