# Supplementary material for: Transcriptome Sequencing and Positive Selected Genes Analysis of Bombyx mandarina
Source: PLoS One. 2015 Mar 25;10(3):e0122837. doi: 10.1371/journal.pone.0122837 (PMC4373670; doi:10.1371/journal.pone.0122837)
Supplement: S5 Table — (XLSX) [file pone.0122837.s008.xlsx]

## Sheet: TableS3
Table S5. Summary of the same positive selective genes identified between Ka/Ks analysis and GROSS
Bm_cds	WBm_unigene	Ka	Ks	Ka/Ks	P-Value(Fisher)	Nr annotation
BGIBMGA002164	comp10503_c0_seq1	0.0750976	0.0683041	1.09946	0.9965	gi|112984156|ref|NP_001037243.1| ribosomal protein L35A [Bombyx mori]_x0001_
BGIBMGA003320	comp16979_c1_seq3	0.0748682	0.0712938	1.05014	0.895115	no hits
BGIBMGA004011	comp10264_c0_seq1	0.0247144	0.0163016	1.51607	0.749234	gi|512889963|ref|XP_004922417.1| PREDICTED: uncharacterized protein LOC101737936 isoform X1 [Bombyx mori]
BGIBMGA004332	comp14056_c0_seq1	0.0384865	0.0704996	0.54591	0.028584	gi|357607300|gb|EHJ65444.1| putative DNA-directed RNA polymerase II largest subunit [Danaus plexippus]
BGIBMGA004930	comp13438_c0_seq1	0.00541176	0.00909655	0.594925	0.493906	gi|512898997|ref|XP_004924535.1| PREDICTED: glucoside xylosyltransferase 1-like [Bombyx mori]
BGIBMGA005290	comp12328_c0_seq1	0.0478553	0.0558454	0.856924	0.643463	gi|512931220|ref|XP_004932248.1| PREDICTED: target of rapamycin complex subunit lst8-like isoform X1 [Bombyx mori]
BGIBMGA007348	comp20043_c0_seq1	0.0324873	0.0420457	0.772667	0.604332	gi|512896638|ref|XP_004923959.1| PREDICTED: F-box/LRR-repeat protein 15-like [Bombyx mori]
BGIBMGA007587	comp25_c1_seq1	0.0802119	0.0988211	0.811688	0.431655	gi|512899690|ref|XP_004924708.1| PREDICTED: flap endonuclease GEN-like [Bombyx mori]
BGIBMGA011108	comp23357_c0_seq1	0.0162818	0.0093072	1.74937	0.895657	gi|512905676|ref|XP_004926004.1| PREDICTED: dehydrogenase/reductase SDR family member 4-like [Bombyx mori]
BGIBMGA011263	comp10438_c0_seq1	0.00616252	0.0118503	0.520033	0.679868	gi|512925361|ref|XP_004930820.1| PREDICTED: zinc finger C4H2 domain-containing protein-like [Bombyx mori]
BGIBMGA012390	comp35605_c0_seq1	0.0469751	0.0858157	0.547395	0.223827	gi|512902747|ref|XP_004925450.1| PREDICTED: chondroitin sulfate synthase 1-like [Bombyx mori]
BGIBMGA012642	comp7457_c0_seq1	0.00291524	0.00478946	0.608678	0.707782	gi|512909717|ref|XP_004926990.1| PREDICTED: ATP-dependent (S)-NAD(P)H-hydrate dehydratase-like [Bombyx mori]
BGIBMGA013449	comp17111_c0_seq1	0.00902458	0.0142775	0.632083	0.390967	gi|114053181|ref|NP_001040529.1| H2A histone family member V [Bombyx mori]
