# Supplementary material for: Transcriptome Sequencing and Positive Selected Genes Analysis of Bombyx mandarina
Source: PLoS One. 2015 Mar 25;10(3):e0122837. doi: 10.1371/journal.pone.0122837 (PMC4373670; doi:10.1371/journal.pone.0122837)
Supplement: S6 Table — (XLSX) [file pone.0122837.s009.xlsx]

## Sheet: bm_kegg_enrich
Table S6. Summary of KEGG pathway enrichment analysis with the positive selective unigenes
KO pathway	Level-1 class	Level-2 class	Level-3 class	Numbers of positive selection unigenes in pathway	Numbers of unigene in pathway	p-value	Positive selection unigenes in pathway	The rest of unigenes
ko00532	Metabolism	Glycan biosynthesis and metabolism	Glycosaminoglycan biosynthesis - chondroitin sulfate / dermatan sulfate	3	7	0.000636135	cds.comp12639_c0_seq1|m.27491,cds.comp1835_c0_seq1|m.2295,cds.comp35605_c0_seq1|m.107788	cds.comp12388_c0_seq2|m.26180,cds.comp14930_c0_seq1|m.45249,cds.comp15711_c0_seq2|m.55503,cds.comp16747_c1_seq3|m.77854
ko04711	Organismal Systems	Environmental adaptation	Circadian rhythm - fly	3	13	0.00461359	cds.comp15415_c0_seq2|m.50792,cds.comp18252_c0_seq1|m.90464,cds.comp6926_c0_seq1|m.9729	cds.comp10070_c0_seq3|m.17380,cds.comp14608_c0_seq1|m.41827,cds.comp16088_c0_seq2|m.62677,cds.comp16482_c0_seq1|m.71053,cds.comp19594_c0_seq1|m.92087,cds.comp19756_c0_seq1|m.92296,cds.comp21471_c0_seq1|m.94222,cds.comp24016_c0_seq1|m.97007,cds.comp3028_c0_seq2|m.3656,cds.comp7103_c0_seq1|m.10097
ko04622	Organismal Systems	Immune system	RIG-I-like receptor signaling pathway	3	15	0.00705501	cds.comp11847_c0_seq1|m.23704,cds.comp12369_c0_seq1|m.26071,cds.comp6686_c1_seq1|m.9256	cds.comp11184_c0_seq1|m.21094,cds.comp11616_c0_seq1|m.22830,cds.comp12131_c0_seq1|m.24965,cds.comp14036_c1_seq2|m.36967,cds.comp14578_c0_seq1|m.41637,cds.comp15015_c0_seq2|m.46128,cds.comp15036_c0_seq1|m.46355,cds.comp16004_c0_seq1|m.61168,cds.comp16660_c1_seq1|m.75347,cds.comp2817_c0_seq1|m.3327,cds.comp34668_c0_seq1|m.107015,cds.comp8304_c0_seq1|m.12556
ko04710	Organismal Systems	Environmental adaptation	Circadian rhythm	3	19	0.0138856	cds.comp15415_c0_seq2|m.50792,cds.comp18252_c0_seq1|m.90464,cds.comp6926_c0_seq1|m.9729	cds.comp12169_c0_seq1|m.25178,cds.comp12400_c0_seq1|m.26347,cds.comp12915_c0_seq1|m.29108,cds.comp15241_c0_seq1|m.48596,cds.comp15667_c0_seq1|m.54948,cds.comp17131_c0_seq1|m.88860,cds.comp19594_c0_seq1|m.92087,cds.comp19756_c0_seq1|m.92296,cds.comp21471_c0_seq1|m.94222,cds.comp22409_c0_seq1|m.95318,cds.comp24016_c0_seq1|m.97007,cds.comp27118_c0_seq1|m.100185,cds.comp33070_c0_seq1|m.105661,cds.com…
ko00510	Metabolism	Glycan biosynthesis and metabolism	N-Glycan biosynthesis	3	31	0.0509669	cds.comp10996_c0_seq1|m.20357,cds.comp11707_c0_seq1|m.23195,cds.comp16444_c1_seq1|m.70051	cds.comp1027_c0_seq1|m.1502,cds.comp12269_c0_seq1|m.25607,cds.comp14179_c0_seq1|m.38193,cds.comp14321_c0_seq1|m.39406,cds.comp14850_c0_seq1|m.44476,cds.comp14861_c0_seq1|m.44631,cds.comp14889_c0_seq1|m.44852,cds.comp14960_c0_seq1|m.45560,cds.comp15033_c0_seq1|m.46331,cds.comp15334_c0_seq2|m.49828,cds.comp15467_c0_seq1|m.51460,cds.comp15612_c1_seq1|m.54097,cds.comp16160_c1_seq3|m.64241,cds.comp166…
ko00960	Metabolism	Biosynthesis of other secondary metabolites	Tropane, piperidine and pyridine alkaloid biosynthesis	1	2	0.0538296	cds.comp13729_c0_seq1|m.34720	cds.comp14013_c0_seq1|m.36828
ko00785	Metabolism	Metabolism of cofactors and vitamins	Lipoic acid metabolism	1	2	0.0538296	cds.comp11494_c0_seq1|m.22261	cds.comp15190_c0_seq1|m.48089
ko00400	Metabolism	Amino acid metabolism	Phenylalanine, tyrosine and tryptophan biosynthesis	1	2	0.0538296	cds.comp13729_c0_seq1|m.34720	cds.comp14013_c0_seq1|m.36828
ko00240	Metabolism	Nucleotide metabolism	Pyrimidine metabolism	6	105	0.0652124	cds.comp13501_c0_seq1|m.33041,cds.comp14246_c0_seq1|m.38906,cds.comp16659_c1_seq13|m.75255,cds.comp3931_c0_seq1|m.4775,cds.comp5156_c0_seq1|m.6659,cds.comp7090_c0_seq1|m.10063	cds.comp10113_c0_seq1|m.17499,cds.comp10432_c0_seq2|m.18597,cds.comp10460_c0_seq1|m.18688,cds.comp10957_c0_seq1|m.20207,cds.comp11317_c0_seq1|m.21596,cds.comp11319_c0_seq1|m.21602,cds.comp11404_c0_seq1|m.21873,cds.comp11833_c0_seq1|m.23651,cds.comp11854_c0_seq1|m.23726,cds.comp12021_c0_seq1|m.24479,cds.comp12090_c0_seq1|m.24838,cds.comp12580_c0_seq1|m.27230,cds.comp12739_c0_seq2|m.28062,cds.comp1…
ko00564	Metabolism	Lipid metabolism	Glycerophospholipid metabolism	4	60	0.0795921	cds.comp1249_c0_seq1|m.1738,cds.comp14363_c0_seq2|m.39694,cds.comp14457_c0_seq4|m.40499,cds.comp21229_c0_seq1|m.93943	cds.comp10354_c0_seq1|m.18307,cds.comp10951_c0_seq1|m.20182,cds.comp11582_c0_seq1|m.22629,cds.comp11701_c0_seq3|m.23179,cds.comp11782_c0_seq1|m.23453,cds.comp11807_c0_seq1|m.23567,cds.comp12038_c1_seq1|m.24580,cds.comp12247_c0_seq1|m.25520,cds.comp13615_c0_seq1|m.34026,cds.comp13732_c0_seq1|m.34757,cds.comp13777_c0_seq1|m.35129,cds.comp14078_c0_seq1|m.37276,cds.comp14231_c0_seq1|m.38658,cds.comp1…
ko04340	Environmental Information Processing	Signal transduction	Hedgehog signaling pathway	2	18	0.0849339	cds.comp15415_c0_seq2|m.50792,cds.comp3009_c0_seq1|m.3623	cds.comp11081_c0_seq2|m.20716,cds.comp11289_c0_seq1|m.21490,cds.comp12691_c0_seq1|m.27828,cds.comp12915_c0_seq1|m.29108,cds.comp13914_c1_seq2|m.36065,cds.comp14608_c0_seq1|m.41827,cds.comp14789_c0_seq2|m.43895,cds.comp15872_c0_seq1|m.58064,cds.comp16688_c0_seq1|m.76039,cds.comp16801_c1_seq4|m.79388,cds.comp21859_c0_seq1|m.94651,cds.comp27259_c0_seq1|m.100335,cds.comp28521_c0_seq1|m.101473,cds.com…
ko04141	Genetic Information Processing	Folding, sorting and degradation	Protein processing in endoplasmic reticulum	8	168	0.0855843	cds.comp10996_c0_seq1|m.20357,cds.comp11707_c0_seq1|m.23195,cds.comp11759_c0_seq1|m.23388,cds.comp14670_c0_seq1|m.42487,cds.comp15627_c0_seq1|m.54286,cds.comp16064_c0_seq2|m.62238,cds.comp17113_c0_seq1|m.88833,cds.comp8959_c0_seq1|m.14166	cds.comp10013_c0_seq1|m.17196,cds.comp10108_c0_seq1|m.17488,cds.comp10163_c0_seq1|m.17612,cds.comp10588_c0_seq1|m.19052,cds.comp10696_c0_seq1|m.19397,cds.comp10821_c0_seq1|m.19740,cds.comp10894_c1_seq1|m.20015,cds.comp10905_c0_seq1|m.20059,cds.comp10970_c0_seq1|m.20242,cds.comp11076_c0_seq1|m.20686,cds.comp1130_c0_seq1|m.1640,cds.comp11370_c0_seq1|m.21740,cds.comp11855_c0_seq1|m.23728,cds.comp119…
ko04350	Environmental Information Processing	Signal transduction	TGF-beta signaling pathway	3	42	0.105381	cds.comp11119_c0_seq1|m.20892,cds.comp3009_c0_seq1|m.3623,cds.comp9034_c0_seq3|m.14353	cds.comp11543_c0_seq1|m.22445,cds.comp13476_c0_seq1|m.32864,cds.comp13834_c0_seq1|m.35491,cds.comp14481_c0_seq2|m.40780,cds.comp15032_c0_seq3|m.46325,cds.comp15667_c0_seq1|m.54948,cds.comp15702_c1_seq1|m.55380,cds.comp15780_c0_seq1|m.56549,cds.comp15988_c0_seq3|m.60882,cds.comp16443_c3_seq1|m.70025,cds.comp16541_c0_seq1|m.72223,cds.comp16827_c0_seq1|m.79902,cds.comp17131_c0_seq1|m.88860,cds.comp1…
ko00040	Metabolism	Carbohydrate metabolism	Pentose and glucuronate interconversions	3	43	0.111148	cds.comp10720_c0_seq1|m.19476,cds.comp13087_c0_seq1|m.30184,cds.comp7782_c0_seq1|m.11497	cds.comp10785_c0_seq1|m.19649,cds.comp10960_c0_seq1|m.20213,cds.comp12349_c0_seq1|m.26009,cds.comp12779_c0_seq1|m.28307,cds.comp14431_c0_seq2|m.40294,cds.comp14685_c0_seq1|m.42604,cds.comp14718_c0_seq1|m.42900,cds.comp14819_c0_seq1|m.44165,cds.comp15335_c0_seq1|m.49845,cds.comp15570_c0_seq1|m.53566,cds.comp15918_c1_seq1|m.59272,cds.comp15993_c0_seq2|m.60987,cds.comp16583_c1_seq1|m.73147,cds.comp1…
ko04140	Cellular Processes	Transport and catabolism	Regulation of autophagy	2	22	0.11966	cds.comp11847_c0_seq1|m.23704,cds.comp20965_c0_seq1|m.93656	cds.comp1087_c0_seq1|m.1574,cds.comp12169_c0_seq1|m.25178,cds.comp12341_c0_seq2|m.25974,cds.comp15462_c1_seq1|m.51408,cds.comp15551_c2_seq43|m.53056,cds.comp15693_c0_seq2|m.55271,cds.comp16034_c0_seq1|m.61783,cds.comp16048_c0_seq1|m.61956,cds.comp16289_c0_seq1|m.66839,cds.comp16330_c0_seq1|m.67541,cds.comp16647_c0_seq2|m.74813,cds.comp16916_c0_seq2|m.83020,cds.comp17085_c0_seq1|m.88772,cds.comp20…
ko00360	Metabolism	Amino acid metabolism	Phenylalanine metabolism	1	5	0.129243	cds.comp13729_c0_seq1|m.34720	cds.comp14013_c0_seq1|m.36828,cds.comp14437_c1_seq2|m.40351,cds.comp17157_c0_seq1|m.88921,cds.comp4794_c0_seq1|m.6128
ko04068	Environmental Information Processing	Signal transduction	FoxO signaling pathway	4	73	0.136856	cds.comp11847_c0_seq1|m.23704,cds.comp15415_c0_seq2|m.50792,cds.comp20965_c0_seq1|m.93656,cds.comp9034_c0_seq3|m.14353	cds.comp10441_c0_seq1|m.18630,cds.comp10723_c0_seq1|m.19488,cds.comp10881_c0_seq1|m.19939,cds.comp10991_c0_seq1|m.20333,cds.comp11616_c0_seq1|m.22830,cds.comp11697_c0_seq1|m.23161,cds.comp12169_c0_seq1|m.25178,cds.comp12723_c0_seq1|m.27990,cds.comp1284_c0_seq1|m.1775,cds.comp13229_c0_seq2|m.31101,cds.comp13262_c0_seq1|m.31332,cds.comp14025_c0_seq1|m.36884,cds.comp14030_c0_seq2|m.36922,cds.comp144…
ko00410	Metabolism	Metabolism of other amino acids	beta-Alanine metabolism	2	27	0.166909	cds.comp17093_c0_seq1|m.88791,cds.comp5156_c0_seq1|m.6659	cds.comp11948_c0_seq1|m.24201,cds.comp13010_c0_seq1|m.29620,cds.comp14474_c0_seq1|m.40689,cds.comp14600_c0_seq1|m.41770,cds.comp14910_c0_seq1|m.45043,cds.comp14931_c0_seq1|m.45259,cds.comp15145_c0_seq2|m.47585,cds.comp15993_c0_seq2|m.60987,cds.comp16812_c0_seq1|m.79552,cds.comp21004_c0_seq1|m.93704,cds.comp21068_c0_seq1|m.93799,cds.comp23492_c0_seq1|m.96446,cds.comp23636_c0_seq1|m.96594,cds.comp2…
ko03010	Genetic Information Processing	Translation	Ribosome	7	167	0.168802	cds.comp10503_c0_seq1|m.18839,cds.comp14001_c0_seq1|m.36727,cds.comp17049_c0_seq1|m.88682,cds.comp4659_c0_seq1|m.5861,cds.comp4662_c0_seq1|m.5870,cds.comp4673_c0_seq1|m.5897,cds.comp8148_c0_seq1|m.12178	cds.comp10046_c0_seq1|m.17292,cds.comp10212_c0_seq1|m.17769,cds.comp10311_c0_seq4|m.18117,cds.comp1042_c0_seq1|m.1517,cds.comp10495_c0_seq1|m.18809,cds.comp10551_c0_seq1|m.18954,cds.comp10679_c0_seq1|m.19339,cds.comp10779_c0_seq2|m.19635,cds.comp10786_c0_seq1|m.19651,cds.comp10798_c0_seq1|m.19697,cds.comp10857_c0_seq1|m.19856,cds.comp11065_c0_seq1|m.20643,cds.comp11275_c0_seq1|m.21442,cds.comp113…
ko03030	Genetic Information Processing	Replication and repair	DNA replication	3	53	0.174693	cds.comp12364_c0_seq1|m.26056,cds.comp13501_c0_seq1|m.33041,cds.comp14246_c0_seq1|m.38906	cds.comp10460_c0_seq1|m.18688,cds.comp10763_c0_seq1|m.19597,cds.comp11829_c0_seq2|m.23628,cds.comp11833_c0_seq1|m.23651,cds.comp11854_c0_seq1|m.23726,cds.comp12196_c0_seq1|m.25286,cds.comp12366_c0_seq1|m.26062,cds.comp12572_c0_seq1|m.27196,cds.comp12580_c0_seq1|m.27230,cds.comp12994_c0_seq1|m.29542,cds.comp13034_c0_seq1|m.29742,cds.comp13040_c0_seq1|m.29873,cds.comp13301_c0_seq1|m.31543,cds.comp1…
ko00910	Metabolism	Energy metabolism	Nitrogen metabolism	1	7	0.176182	cds.comp5454_c0_seq1|m.7041	cds.comp11880_c0_seq1|m.23821,cds.comp12616_c0_seq1|m.27364,cds.comp14281_c0_seq1|m.39138,cds.comp16984_c2_seq1|m.86145,cds.comp29131_c0_seq1|m.102077,cds.comp5041_c1_seq1|m.6498
ko00983	Metabolism	Xenobiotics biodegradation and metabolism	Drug metabolism - other enzymes	2	28	0.17672	cds.comp5156_c0_seq1|m.6659,cds.comp7090_c0_seq1|m.10063	cds.comp11163_c0_seq1|m.21024,cds.comp12251_c0_seq1|m.25541,cds.comp12779_c0_seq1|m.28307,cds.comp14600_c0_seq1|m.41770,cds.comp14685_c0_seq1|m.42604,cds.comp14718_c0_seq1|m.42900,cds.comp14819_c0_seq1|m.44165,cds.comp15249_c0_seq8|m.48679,cds.comp15292_c0_seq1|m.49185,cds.comp15570_c0_seq1|m.53566,cds.comp16131_c0_seq1|m.63597,cds.comp16583_c1_seq1|m.73147,cds.comp16782_c0_seq2|m.78970,cds.comp1…
ko00513	Metabolism	Glycan biosynthesis and metabolism	Various types of N-glycan biosynthesis	2	28	0.17672	cds.comp10996_c0_seq1|m.20357,cds.comp11707_c0_seq1|m.23195	cds.comp1027_c0_seq1|m.1502,cds.comp14179_c0_seq1|m.38193,cds.comp14321_c0_seq1|m.39406,cds.comp14861_c0_seq1|m.44631,cds.comp15334_c0_seq2|m.49828,cds.comp15467_c0_seq1|m.51460,cds.comp15612_c1_seq1|m.54097,cds.comp16160_c1_seq3|m.64241,cds.comp16600_c0_seq1|m.73497,cds.comp17195_c0_seq1|m.89000,cds.comp20094_c0_seq1|m.92664,cds.comp20582_c0_seq1|m.93164,cds.comp22192_c0_seq1|m.95083,cds.comp267…
ko03018	Genetic Information Processing	Folding, sorting and degradation	RNA degradation	4	81	0.178491	cds.comp10117_c0_seq2|m.17507,cds.comp15132_c0_seq1|m.47485,cds.comp15212_c0_seq2|m.48331,cds.comp15624_c1_seq2|m.54212	cds.comp10359_c0_seq1|m.18330,cds.comp10668_c0_seq1|m.19301,cds.comp10982_c0_seq1|m.20301,cds.comp10987_c0_seq4|m.20319,cds.comp11009_c0_seq1|m.20450,cds.comp11577_c1_seq1|m.22591,cds.comp1158_c0_seq1|m.1665,cds.comp11939_c0_seq3|m.24149,cds.comp12087_c0_seq1|m.24824,cds.comp12286_c0_seq2|m.25731,cds.comp12689_c0_seq1|m.27823,cds.comp12780_c1_seq1|m.28313,cds.comp12800_c0_seq1|m.28419,cds.comp128…
ko03440	Genetic Information Processing	Replication and repair	Homologous recombination	2	29	0.18662	cds.comp13501_c0_seq1|m.33041,cds.comp5353_c0_seq1|m.6922	cds.comp10045_c0_seq1|m.17288,cds.comp11452_c1_seq1|m.22100,cds.comp11829_c0_seq2|m.23628,cds.comp12514_c0_seq1|m.26924,cds.comp12857_c0_seq1|m.28726,cds.comp12994_c0_seq1|m.29542,cds.comp13034_c0_seq1|m.29742,cds.comp13301_c0_seq1|m.31543,cds.comp13578_c0_seq4|m.33614,cds.comp1364_c0_seq1|m.1824,cds.comp14228_c0_seq1|m.38611,cds.comp14550_c0_seq2|m.41349,cds.comp15499_c0_seq1|m.51778,cds.comp158…
ko00920	Metabolism	Energy metabolism	Sulfur metabolism	1	8	0.198703	cds.comp16113_c0_seq1|m.63066	cds.comp13863_c0_seq2|m.35631,cds.comp14449_c0_seq1|m.40439,cds.comp15153_c0_seq1|m.47695,cds.comp16105_c0_seq1|m.62994,cds.comp2799_c0_seq1|m.3291,cds.comp5097_c0_seq1|m.6569,cds.comp9161_c0_seq1|m.14675
ko00440	Metabolism	Metabolism of other amino acids	Phosphonate and phosphinate metabolism	1	8	0.198703	cds.comp1249_c0_seq1|m.1738	cds.comp13615_c0_seq1|m.34026,cds.comp14890_c0_seq2|m.44860,cds.comp24015_c0_seq1|m.97005,cds.comp26438_c0_seq1|m.99520,cds.comp27174_c0_seq1|m.100252,cds.comp33171_c0_seq1|m.105744,cds.comp8476_c1_seq1|m.13037
ko04122	Genetic Information Processing	Folding, sorting and degradation	Sulfur relay system	1	9	0.220616	cds.comp5109_c0_seq1|m.6595	cds.comp10395_c0_seq1|m.18452,cds.comp12141_c0_seq2|m.25012,cds.comp13299_c0_seq5|m.31528,cds.comp13733_c0_seq2|m.34764,cds.comp14365_c0_seq1|m.39709,cds.comp14831_c0_seq1|m.44320,cds.comp16375_c0_seq3|m.68815,cds.comp4400_c0_seq1|m.5424
ko00250	Metabolism	Amino acid metabolism	Alanine, aspartate and glutamate metabolism	2	33	0.226883	cds.comp13729_c0_seq1|m.34720,cds.comp7041_c0_seq1|m.9936	cds.comp12021_c0_seq1|m.24479,cds.comp12616_c0_seq1|m.27364,cds.comp13010_c0_seq1|m.29620,cds.comp13140_c0_seq1|m.30485,cds.comp13794_c0_seq1|m.35228,cds.comp13847_c0_seq1|m.35557,cds.comp14013_c0_seq1|m.36828,cds.comp14147_c0_seq1|m.37885,cds.comp14281_c0_seq1|m.39138,cds.comp14579_c0_seq2|m.41646,cds.comp14990_c1_seq1|m.45899,cds.comp15456_c0_seq2|m.51367,cds.comp16984_c2_seq1|m.86145,cds.comp2…
ko00710	Metabolism	Energy metabolism	Carbon fixation in photosynthetic organisms	2	34	0.237061	cds.comp13087_c0_seq1|m.30184,cds.comp13729_c0_seq1|m.34720	cds.comp1051_c0_seq1|m.1525,cds.comp12156_c0_seq1|m.25104,cds.comp12660_c0_seq1|m.27675,cds.comp1311_c0_seq1|m.1792,cds.comp14013_c0_seq1|m.36828,cds.comp14527_c0_seq1|m.41119,cds.comp15753_c1_seq5|m.56089,cds.comp16033_c0_seq1|m.61777,cds.comp16223_c0_seq1|m.65543,cds.comp17098_c0_seq1|m.88805,cds.comp17134_c0_seq1|m.88863,cds.comp18411_c0_seq1|m.90624,cds.comp19719_c0_seq1|m.92243,cds.comp21679…
ko04150	Environmental Information Processing	Signal transduction	mTOR signaling pathway	3	62	0.238583	cds.comp12328_c0_seq1|m.25918,cds.comp18866_c0_seq1|m.91205,cds.comp20965_c0_seq1|m.93656	cds.comp10046_c0_seq1|m.17292,cds.comp10643_c0_seq1|m.19199,cds.comp10991_c0_seq1|m.20333,cds.comp11212_c0_seq2|m.21184,cds.comp12169_c0_seq1|m.25178,cds.comp12720_c0_seq1|m.27983,cds.comp12723_c0_seq1|m.27990,cds.comp1283_c0_seq1|m.1774,cds.comp13128_c0_seq2|m.30449,cds.comp13381_c0_seq1|m.32314,cds.comp13388_c0_seq1|m.32341,cds.comp14086_c0_seq1|m.37345,cds.comp15398_c0_seq1|m.50575,cds.comp155…
ko00534	Metabolism	Glycan biosynthesis and metabolism	Glycosaminoglycan biosynthesis - heparan sulfate / heparin	1	10	0.241935	cds.comp12639_c0_seq1|m.27491	cds.comp11175_c1_seq1|m.21055,cds.comp12388_c0_seq2|m.26180,cds.comp14374_c0_seq1|m.39778,cds.comp14930_c0_seq1|m.45249,cds.comp16747_c1_seq3|m.77854,cds.comp19245_c0_seq1|m.91658,cds.comp21357_c0_seq1|m.94092,cds.comp32889_c0_seq1|m.105496,cds.comp6061_c0_seq1|m.7988
ko00562	Metabolism	Carbohydrate metabolism	Inositol phosphate metabolism	3	65	0.260749	cds.comp14975_c0_seq1|m.45701,cds.comp15524_c0_seq1|m.52128,cds.comp5933_c0_seq1|m.7759	cds.comp1087_c0_seq1|m.1574,cds.comp11397_c0_seq1|m.21838,cds.comp11618_c0_seq1|m.22836,cds.comp11674_c0_seq1|m.23093,cds.comp117_c0_seq1|m.276,cds.comp12070_c0_seq3|m.24729,cds.comp12933_c0_seq1|m.29182,cds.comp13379_c0_seq1|m.32299,cds.comp13423_c0_seq1|m.32546,cds.comp13622_c0_seq2|m.34048,cds.comp13812_c0_seq1|m.35356,cds.comp13935_c0_seq2|m.36302,cds.comp14163_c0_seq1|m.38013,cds.comp14331_c…
ko00830	Metabolism	Metabolism of cofactors and vitamins	Retinol metabolism	1	11	0.262677	cds.comp23357_c0_seq1|m.96305	cds.comp12779_c0_seq1|m.28307,cds.comp13385_c0_seq1|m.32333,cds.comp14718_c0_seq1|m.42900,cds.comp14819_c0_seq1|m.44165,cds.comp15570_c0_seq1|m.53566,cds.comp16583_c1_seq1|m.73147,cds.comp167_c1_seq1|m.362,cds.comp19184_c0_seq1|m.91585,cds.comp7781_c0_seq1|m.11493,cds.comp8970_c0_seq1|m.14199
ko00650	Metabolism	Carbohydrate metabolism	Butanoate metabolism	1	11	0.262677	cds.comp7041_c0_seq1|m.9936	cds.comp10934_c0_seq1|m.20141,cds.comp11929_c0_seq1|m.24080,cds.comp11948_c0_seq1|m.24201,cds.comp13010_c0_seq1|m.29620,cds.comp13872_c0_seq2|m.35679,cds.comp14474_c0_seq1|m.40689,cds.comp16867_c1_seq6|m.81197,cds.comp4624_c0_seq1|m.5771,cds.comp7278_c0_seq1|m.10410,cds.comp8269_c0_seq1|m.12469
ko00950	Metabolism	Biosynthesis of other secondary metabolites	Isoquinoline alkaloid biosynthesis	1	13	0.302491	cds.comp13729_c0_seq1|m.34720	cds.comp14013_c0_seq1|m.36828,cds.comp19651_c0_seq1|m.92149,cds.comp20117_c0_seq1|m.92691,cds.comp21171_c0_seq1|m.93899,cds.comp21353_c0_seq1|m.94088,cds.comp21424_c0_seq1|m.94179,cds.comp22996_c0_seq1|m.95964,cds.comp24931_c0_seq1|m.97968,cds.comp27785_c0_seq1|m.100846,cds.comp28741_c0_seq1|m.101694,cds.comp30050_c0_seq1|m.102929,cds.comp3587_c0_seq1|m.4366
ko04614	Organismal Systems	Endocrine system	Renin-angiotensin system	1	13	0.302491	cds.comp30447_c0_seq1|m.103290	cds.comp16221_c0_seq1|m.65531,cds.comp16564_c0_seq1|m.72739,cds.comp16597_c0_seq1|m.73429,cds.comp22892_c0_seq1|m.95853,cds.comp26497_c0_seq1|m.99586,cds.comp2759_c0_seq1|m.3241,cds.comp27765_c0_seq1|m.100829,cds.comp31339_c0_seq1|m.104116,cds.comp31569_c0_seq1|m.104320,cds.comp3668_c0_seq1|m.4473,cds.comp518_c0_seq1|m.928,cds.comp725_c0_seq1|m.1137
ko00770	Metabolism	Metabolism of cofactors and vitamins	Pantothenate and CoA biosynthesis	1	13	0.302491	cds.comp5156_c0_seq1|m.6659	cds.comp11302_c0_seq1|m.21530,cds.comp14600_c0_seq1|m.41770,cds.comp15878_c0_seq2|m.58112,cds.comp16812_c0_seq1|m.79552,cds.comp18184_c0_seq1|m.90363,cds.comp35694_c0_seq1|m.107876,cds.comp4587_c0_seq1|m.5704,cds.comp6986_c0_seq1|m.9841,cds.comp7651_c0_seq1|m.11224,cds.comp7976_c0_seq1|m.11852,cds.comp8358_c1_seq1|m.12748,cds.comp9007_c0_seq1|m.14268
ko01200	Metabolism	Overview	Carbon metabolism	4	103	0.308964	cds.comp13087_c0_seq1|m.30184,cds.comp13729_c0_seq1|m.34720,cds.comp15857_c0_seq1|m.57860,cds.comp17093_c0_seq1|m.88791	cds.comp1051_c0_seq1|m.1525,cds.comp10650_c0_seq1|m.19213,cds.comp10756_c0_seq1|m.19567,cds.comp11148_c0_seq1|m.20990,cds.comp11948_c0_seq1|m.24201,cds.comp12001_c0_seq1|m.24432,cds.comp12156_c0_seq1|m.25104,cds.comp12217_c0_seq1|m.25356,cds.comp12660_c0_seq1|m.27675,cds.comp12775_c0_seq1|m.28294,cds.comp12800_c0_seq1|m.28419,cds.comp12_c1_seq1|m.41,cds.comp1311_c0_seq1|m.1792,cds.comp13385_c0_se…
ko00514	Metabolism	Glycan biosynthesis and metabolism	Other types of O-glycan biosynthesis	1	14	0.321592	cds.comp13438_c0_seq1|m.32644	cds.comp12181_c0_seq1|m.25240,cds.comp14407_c0_seq1|m.40052,cds.comp14429_c0_seq1|m.40265,cds.comp15076_c0_seq1|m.46885,cds.comp16886_c1_seq2|m.82019,cds.comp24460_c0_seq1|m.97485,cds.comp2546_c0_seq1|m.2959,cds.comp27451_c0_seq1|m.100528,cds.comp30657_c0_seq1|m.103495,cds.comp35342_c0_seq1|m.107565,cds.comp5212_c0_seq1|m.6717,cds.comp8506_c0_seq1|m.13118,cds.comp9349_c0_seq1|m.15219
ko04060	Environmental Information Processing	Signaling molecules and interaction	Cytokine-cytokine receptor interaction	1	15	0.340176	cds.comp3009_c0_seq1|m.3623	cds.comp10522_c0_seq1|m.18878,cds.comp15702_c1_seq1|m.55380,cds.comp15988_c0_seq3|m.60882,cds.comp20623_c0_seq1|m.93208,cds.comp21048_c0_seq1|m.93770,cds.comp22929_c0_seq1|m.95894,cds.comp23162_c0_seq1|m.96118,cds.comp23770_c0_seq1|m.96755,cds.comp24891_c0_seq1|m.97927,cds.comp25749_c0_seq1|m.98798,cds.comp25943_c0_seq1|m.99005,cds.comp30649_c0_seq1|m.103486,cds.comp32972_c0_seq1|m.105575,cds.com…
ko00981	Metabolism	Metabolism of terpenoids and polyketides	Insect hormone biosynthesis	1	15	0.340176	cds.comp15801_c8_seq1|m.57143	cds.comp11573_c0_seq1|m.22584,cds.comp13647_c0_seq1|m.34223,cds.comp14341_c0_seq1|m.39576,cds.comp14946_c0_seq1|m.45391,cds.comp20027_c0_seq1|m.92592,cds.comp25791_c0_seq1|m.98840,cds.comp26341_c0_seq1|m.99417,cds.comp29539_c0_seq1|m.102470,cds.comp30483_c0_seq1|m.103327,cds.comp3283_c0_seq1|m.4018,cds.comp34665_c0_seq1|m.107006,cds.comp35647_c0_seq1|m.107838,cds.comp3970_c0_seq1|m.4816,cds.comp9…
ko04066	Environmental Information Processing	Signal transduction	HIF-1 signaling pathway	3	76	0.343605	cds.comp14529_c1_seq1|m.41133,cds.comp20965_c0_seq1|m.93656,cds.comp9034_c0_seq3|m.14353	cds.comp10046_c0_seq1|m.17292,cds.comp10215_c1_seq1|m.17775,cds.comp10522_c0_seq1|m.18878,cds.comp10991_c0_seq1|m.20333,cds.comp11212_c0_seq2|m.21184,cds.comp12720_c0_seq1|m.27983,cds.comp12723_c0_seq1|m.27990,cds.comp12775_c0_seq1|m.28294,cds.comp12800_c0_seq1|m.28419,cds.comp1283_c0_seq1|m.1774,cds.comp13388_c0_seq1|m.32341,cds.comp13453_c0_seq1|m.32743,cds.comp13933_c1_seq20|m.36275,cds.comp14…
ko00563	Metabolism	Glycan biosynthesis and metabolism	Glycosylphosphatidylinositol(GPI)-anchor biosynthesis	1	16	0.358256	cds.comp4853_c0_seq1|m.6204	cds.comp13288_c0_seq1|m.31464,cds.comp13738_c0_seq1|m.34825,cds.comp14101_c0_seq1|m.37461,cds.comp14166_c0_seq1|m.38030,cds.comp14852_c0_seq1|m.44485,cds.comp15191_c0_seq1|m.48097,cds.comp15253_c0_seq1|m.48717,cds.comp15347_c0_seq1|m.50068,cds.comp16511_c0_seq2|m.71678,cds.comp16611_c0_seq1|m.73784,cds.comp23608_c0_seq1|m.96573,cds.comp3524_c1_seq1|m.4314,cds.comp8166_c0_seq1|m.12220,cds.comp9182…
ko04623	Organismal Systems	Immune system	Cytosolic DNA-sensing pathway	1	16	0.358256	cds.comp12369_c0_seq1|m.26071	cds.comp11317_c0_seq1|m.21596,cds.comp11319_c0_seq1|m.21602,cds.comp12131_c0_seq1|m.24965,cds.comp12895_c0_seq1|m.28968,cds.comp13081_c0_seq1|m.30161,cds.comp13287_c0_seq1|m.31460,cds.comp14779_c0_seq1|m.43585,cds.comp16164_c0_seq1|m.64337,cds.comp16660_c1_seq1|m.75347,cds.comp16781_c0_seq1|m.78948,cds.comp4591_c0_seq1|m.5712,cds.comp4613_c0_seq1|m.5751,cds.comp5420_c0_seq1|m.6998,cds.comp8927_c0…
ko03320	Organismal Systems	Endocrine system	PPAR signaling pathway	2	46	0.358963	cds.comp14391_c0_seq1|m.39898,cds.comp17093_c0_seq1|m.88791	cds.comp10309_c0_seq1|m.18107,cds.comp1083_c0_seq1|m.1571,cds.comp10871_c0_seq1|m.19895,cds.comp11472_c0_seq1|m.22147,cds.comp11763_c0_seq1|m.23396,cds.comp12448_c0_seq1|m.26613,cds.comp12470_c0_seq1|m.26720,cds.comp13433_c0_seq1|m.32624,cds.comp13764_c0_seq1|m.35062,cds.comp14436_c0_seq2|m.40342,cds.comp15121_c2_seq2|m.47377,cds.comp15595_c0_seq2|m.53811,cds.comp160_c0_seq1|m.350,cds.comp16235_c…
ko00190	Metabolism	Energy metabolism	Oxidative phosphorylation	3	79	0.366256	cds.comp12913_c0_seq1|m.29082,cds.comp15857_c0_seq1|m.57860,cds.comp4727_c0_seq1|m.6007	cds.comp10165_c0_seq1|m.17621,cds.comp10166_c0_seq1|m.17623,cds.comp10295_c0_seq1|m.18056,cds.comp10396_c0_seq1|m.18454,cds.comp10462_c0_seq1|m.18695,cds.comp10535_c0_seq1|m.18903,cds.comp10580_c0_seq1|m.19036,cds.comp10776_c0_seq1|m.19628,cds.comp11148_c0_seq1|m.20990,cds.comp11201_c0_seq1|m.21145,cds.comp11233_c0_seq1|m.21312,cds.comp11564_c0_seq1|m.22539,cds.comp11660_c0_seq1|m.23035,cds.comp1…
ko04720	Organismal Systems	Nervous system	Long-term potentiation	2	49	0.388594	cds.comp13773_c0_seq1|m.35116,cds.comp9034_c0_seq3|m.14353	cds.comp10215_c1_seq1|m.17775,cds.comp10261_c0_seq1|m.17955,cds.comp12691_c0_seq1|m.27828,cds.comp12805_c0_seq1|m.28516,cds.comp13172_c0_seq1|m.30664,cds.comp14481_c0_seq2|m.40780,cds.comp15694_c0_seq1|m.55298,cds.comp16728_c0_seq2|m.77267,cds.comp16763_c0_seq2|m.78503,cds.comp16801_c1_seq4|m.79388,cds.comp20262_c0_seq1|m.92851,cds.comp21096_c0_seq1|m.93824,cds.comp21669_c0_seq1|m.94439,cds.comp2…
ko04130	Genetic Information Processing	Folding, sorting and degradation	SNARE interactions in vesicular transport	1	18	0.392958	cds.comp13174_c0_seq1|m.30680	cds.comp11122_c0_seq1|m.20899,cds.comp12139_c0_seq1|m.25004,cds.comp13408_c0_seq1|m.32476,cds.comp14480_c0_seq1|m.40767,cds.comp14842_c0_seq2|m.44385,cds.comp15166_c0_seq1|m.47819,cds.comp15870_c0_seq1|m.58042,cds.comp17276_c0_seq1|m.89184,cds.comp18181_c0_seq1|m.90357,cds.comp22163_c0_seq1|m.95040,cds.comp22208_c0_seq1|m.95096,cds.comp30857_c0_seq1|m.103686,cds.comp31350_c0_seq1|m.104132,cds.com…
ko04626	Organismal Systems	Environmental adaptation	Plant-pathogen interaction	1	18	0.392958	cds.comp9336_c0_seq1|m.15141	cds.comp10894_c1_seq1|m.20015,cds.comp11855_c0_seq1|m.23728,cds.comp12448_c0_seq1|m.26613,cds.comp14927_c0_seq2|m.45211,cds.comp15121_c2_seq2|m.47377,cds.comp15265_c0_seq1|m.48838,cds.comp21096_c0_seq1|m.93824,cds.comp24411_c0_seq1|m.97434,cds.comp26322_c0_seq1|m.99396,cds.comp26710_c0_seq1|m.99771,cds.comp27139_c0_seq1|m.100211,cds.comp33515_c0_seq1|m.106042,cds.comp34261_c0_seq1|m.106670,cds.co…
ko00565	Metabolism	Lipid metabolism	Ether lipid metabolism	1	18	0.392958	cds.comp1249_c0_seq1|m.1738	cds.comp10474_c0_seq1|m.18723,cds.comp10951_c0_seq1|m.20182,cds.comp12038_c1_seq1|m.24580,cds.comp13615_c0_seq1|m.34026,cds.comp14078_c0_seq1|m.37276,cds.comp14916_c0_seq1|m.45126,cds.comp16682_c1_seq2|m.75958,cds.comp22159_c0_seq1|m.95028,cds.comp24683_c0_seq1|m.97737,cds.comp27174_c0_seq1|m.100252,cds.comp27443_c0_seq1|m.100518,cds.comp2959_c0_seq1|m.3543,cds.comp5154_c0_seq1|m.6653,cds.comp667…
ko01210	Metabolism	Overview	2-Oxocarboxylic acid metabolism	1	18	0.392958	cds.comp13729_c0_seq1|m.34720	cds.comp12217_c0_seq1|m.25356,cds.comp12301_c0_seq1|m.25805,cds.comp13889_c0_seq2|m.35840,cds.comp14013_c0_seq1|m.36828,cds.comp14895_c0_seq1|m.44877,cds.comp15904_c0_seq2|m.58790,cds.comp16045_c0_seq1|m.61928,cds.comp16464_c0_seq2|m.70478,cds.comp17198_c0_seq1|m.89012,cds.comp18184_c0_seq1|m.90363,cds.comp19595_c0_seq1|m.92088,cds.comp22028_c0_seq1|m.94859,cds.comp22036_c0_seq1|m.94863,cds.comp3…
ko01040	Metabolism	Lipid metabolism	Biosynthesis of unsaturated fatty acids	1	19	0.409606	cds.comp14391_c0_seq1|m.39898	cds.comp10871_c0_seq1|m.19895,cds.comp11763_c0_seq1|m.23396,cds.comp12470_c0_seq1|m.26720,cds.comp14436_c0_seq2|m.40342,cds.comp14438_c0_seq1|m.40353,cds.comp14474_c0_seq1|m.40689,cds.comp16235_c0_seq2|m.65746,cds.comp16866_c0_seq2|m.81147,cds.comp17229_c0_seq1|m.89083,cds.comp20762_c0_seq1|m.93387,cds.comp28361_c0_seq1|m.101319,cds.comp3203_c0_seq1|m.3908,cds.comp33307_c0_seq1|m.105865,cds.comp3…
ko00350	Metabolism	Amino acid metabolism	Tyrosine metabolism	1	19	0.409606	cds.comp13729_c0_seq1|m.34720	cds.comp13385_c0_seq1|m.32333,cds.comp14013_c0_seq1|m.36828,cds.comp14437_c1_seq2|m.40351,cds.comp14475_c0_seq4|m.40712,cds.comp19651_c0_seq1|m.92149,cds.comp19814_c0_seq1|m.92372,cds.comp20117_c0_seq1|m.92691,cds.comp21171_c0_seq1|m.93899,cds.comp21353_c0_seq1|m.94088,cds.comp21424_c0_seq1|m.94179,cds.comp22996_c0_seq1|m.95964,cds.comp24931_c0_seq1|m.97968,cds.comp27785_c0_seq1|m.100846,cds.comp…
ko04390	Environmental Information Processing	Signal transduction	Hippo signaling pathway	3	85	0.411134	cds.comp13773_c0_seq1|m.35116,cds.comp15415_c0_seq2|m.50792,cds.comp3009_c0_seq1|m.3623	cds.comp10092_c0_seq1|m.17449,cds.comp10228_c1_seq1|m.17847,cds.comp10441_c0_seq1|m.18630,cds.comp10601_c0_seq1|m.19078,cds.comp10838_c0_seq3|m.19790,cds.comp10973_c4_seq2|m.20268,cds.comp11052_c0_seq1|m.20595,cds.comp11263_c1_seq1|m.21394,cds.comp11543_c0_seq1|m.22445,cds.comp11838_c0_seq1|m.23674,cds.comp11889_c0_seq1|m.23902,cds.comp12103_c0_seq1|m.24873,cds.comp12105_c0_seq1|m.24880,cds.comp1…
ko04070	Environmental Information Processing	Signal transduction	Phosphatidylinositol signaling system	3	86	0.418532	cds.comp14975_c0_seq1|m.45701,cds.comp15524_c0_seq1|m.52128,cds.comp5933_c0_seq1|m.7759	cds.comp10354_c0_seq1|m.18307,cds.comp1087_c0_seq1|m.1574,cds.comp10991_c0_seq1|m.20333,cds.comp11397_c0_seq1|m.21838,cds.comp11582_c0_seq1|m.22629,cds.comp117_c0_seq1|m.276,cds.comp12070_c0_seq3|m.24729,cds.comp13379_c0_seq1|m.32299,cds.comp13622_c0_seq2|m.34048,cds.comp13812_c0_seq1|m.35356,cds.comp13935_c0_seq2|m.36302,cds.comp14304_c0_seq1|m.39296,cds.comp14331_c1_seq2|m.39486,cds.comp14366_c…
ko04910	Organismal Systems	Endocrine system	Insulin signaling pathway	4	121	0.42193	cds.comp13773_c0_seq1|m.35116,cds.comp16778_c0_seq1|m.78882,cds.comp18866_c0_seq1|m.91205,cds.comp20965_c0_seq1|m.93656	cds.comp10046_c0_seq1|m.17292,cds.comp10188_c0_seq2|m.17676,cds.comp10723_c0_seq1|m.19488,cds.comp10838_c0_seq3|m.19790,cds.comp10895_c0_seq2|m.20026,cds.comp10991_c0_seq1|m.20333,cds.comp11327_c1_seq2|m.21636,cds.comp11339_c0_seq1|m.21674,cds.comp11665_c0_seq1|m.23058,cds.comp12013_c0_seq1|m.24452,cds.comp12156_c0_seq1|m.25104,cds.comp12169_c0_seq1|m.25178,cds.comp12691_c0_seq1|m.27828,cds.comp1…
ko01212	Metabolism	Overview	Fatty acid metabolism	2	55	0.445962	cds.comp14391_c0_seq1|m.39898,cds.comp17093_c0_seq1|m.88791	cds.comp10871_c0_seq1|m.19895,cds.comp10895_c0_seq2|m.20026,cds.comp11327_c1_seq2|m.21636,cds.comp11339_c0_seq1|m.21674,cds.comp11552_c0_seq1|m.22504,cds.comp11665_c0_seq1|m.23058,cds.comp11763_c0_seq1|m.23396,cds.comp11929_c0_seq1|m.24080,cds.comp11948_c0_seq1|m.24201,cds.comp12376_c0_seq1|m.26120,cds.comp12470_c0_seq1|m.26720,cds.comp12712_c0_seq2|m.27946,cds.comp13171_c0_seq1|m.30653,cds.comp1…
ko00520	Metabolism	Carbohydrate metabolism	Amino sugar and nucleotide sugar metabolism	2	55	0.445962	cds.comp15051_c0_seq1|m.46700,cds.comp9948_c0_seq1|m.16997	cds.comp10329_c0_seq1|m.18221,cds.comp10475_c0_seq1|m.18725,cds.comp10804_c0_seq2|m.19712,cds.comp12421_c1_seq1|m.26443,cds.comp13373_c0_seq1|m.32285,cds.comp13444_c0_seq2|m.32694,cds.comp13540_c0_seq1|m.33284,cds.comp14176_c0_seq1|m.38168,cds.comp14383_c0_seq1|m.39853,cds.comp14456_c0_seq2|m.40486,cds.comp14848_c1_seq1|m.44462,cds.comp14905_c0_seq2|m.44986,cds.comp15224_c0_seq1|m.48435,cds.comp1…
ko00970	Genetic Information Processing	Translation	Aminoacyl-tRNA biosynthesis	2	56	0.45524	cds.comp13862_c0_seq1|m.35620,cds.comp16920_c1_seq3|m.83139	cds.comp1022_c0_seq1|m.1495,cds.comp10715_c0_seq1|m.19459,cds.comp10869_c0_seq1|m.19889,cds.comp11517_c0_seq2|m.22381,cds.comp12594_c0_seq1|m.27271,cds.comp1287_c0_seq1|m.1779,cds.comp12991_c0_seq1|m.29530,cds.comp13147_c0_seq1|m.30519,cds.comp13236_c0_seq1|m.31184,cds.comp13406_c0_seq1|m.32456,cds.comp13620_c0_seq1|m.34037,cds.comp13687_c0_seq1|m.34433,cds.comp13868_c0_seq1|m.35655,cds.comp13941…
ko04917	Organismal Systems	Endocrine system	Prolactin signaling pathway	1	22	0.456887	cds.comp20965_c0_seq1|m.93656	cds.comp10441_c0_seq1|m.18630,cds.comp10991_c0_seq1|m.20333,cds.comp11616_c0_seq1|m.22830,cds.comp12323_c1_seq1|m.25891,cds.comp12723_c0_seq1|m.27990,cds.comp13657_c0_seq2|m.34303,cds.comp14030_c0_seq2|m.36922,cds.comp14608_c0_seq1|m.41827,cds.comp15036_c0_seq1|m.46355,cds.comp15694_c0_seq1|m.55298,cds.comp16117_c0_seq1|m.63180,cds.comp16574_c0_seq1|m.72951,cds.comp22920_c0_seq1|m.95881,cds.comp2…
ko04514	Environmental Information Processing	Signaling molecules and interaction	Cell adhesion molecules (CAMs)	1	22	0.456887	cds.comp18076_c0_seq1|m.90258	cds.comp11897_c0_seq1|m.23939,cds.comp1291_c0_seq1|m.1782,cds.comp14641_c0_seq1|m.42116,cds.comp16897_c0_seq4|m.82376,cds.comp24065_c0_seq1|m.97069,cds.comp24078_c0_seq1|m.97075,cds.comp2585_c0_seq1|m.3005,cds.comp2758_c0_seq1|m.3239,cds.comp29023_c0_seq1|m.101981,cds.comp29261_c0_seq1|m.102183,cds.comp29274_c0_seq1|m.102198,cds.comp30383_c0_seq1|m.103224,cds.comp32847_c0_seq1|m.105460,cds.comp33…
ko03020	Genetic Information Processing	Transcription	RNA polymerase	1	23	0.471799	cds.comp16659_c1_seq13|m.75255	cds.comp11317_c0_seq1|m.21596,cds.comp11319_c0_seq1|m.21602,cds.comp11404_c0_seq1|m.21873,cds.comp12090_c0_seq1|m.24838,cds.comp12895_c0_seq1|m.28968,cds.comp13081_c0_seq1|m.30161,cds.comp13287_c0_seq1|m.31460,cds.comp14627_c0_seq1|m.42019,cds.comp14779_c0_seq1|m.43585,cds.comp15617_c0_seq1|m.54152,cds.comp16164_c0_seq1|m.64337,cds.comp16215_c1_seq1|m.65447,cds.comp16382_c0_seq1|m.68947,cds.comp1…
ko03430	Genetic Information Processing	Replication and repair	Mismatch repair	1	23	0.471799	cds.comp13501_c0_seq1|m.33041	cds.comp11038_c0_seq1|m.20551,cds.comp11375_c0_seq1|m.21765,cds.comp11829_c0_seq2|m.23628,cds.comp12366_c0_seq1|m.26062,cds.comp12994_c0_seq1|m.29542,cds.comp13034_c0_seq1|m.29742,cds.comp13040_c0_seq1|m.29873,cds.comp13301_c0_seq1|m.31543,cds.comp13494_c0_seq1|m.32994,cds.comp14336_c0_seq1|m.39543,cds.comp14551_c0_seq1|m.41355,cds.comp15719_c0_seq1|m.55610,cds.comp15822_c0_seq1|m.57391,cds.comp1…
ko00760	Metabolism	Metabolism of cofactors and vitamins	Nicotinate and nicotinamide metabolism	1	23	0.471799	cds.comp3931_c0_seq1|m.4775	cds.comp10113_c0_seq1|m.17499,cds.comp11217_c0_seq1|m.21203,cds.comp12739_c0_seq2|m.28062,cds.comp13235_c0_seq1|m.31179,cds.comp14327_c0_seq1|m.39449,cds.comp14337_c0_seq2|m.39553,cds.comp14823_c2_seq1|m.44191,cds.comp15329_c0_seq2|m.49772,cds.comp15571_c0_seq1|m.53569,cds.comp15658_c0_seq1|m.54790,cds.comp16475_c0_seq1|m.70868,cds.comp16804_c0_seq1|m.79414,cds.comp16843_c0_seq1|m.80382,cds.comp2…
ko00900	Metabolism	Metabolism of terpenoids and polyketides	Terpenoid backbone biosynthesis	1	23	0.471799	cds.comp26529_c0_seq1|m.99611	cds.comp10527_c0_seq1|m.18885,cds.comp12793_c0_seq1|m.28395,cds.comp15031_c0_seq4|m.46310,cds.comp15091_c0_seq1|m.47016,cds.comp15581_c0_seq2|m.53700,cds.comp16554_c1_seq1|m.72490,cds.comp16867_c1_seq6|m.81197,cds.comp17305_c0_seq1|m.89230,cds.comp20017_c0_seq1|m.92580,cds.comp23614_c0_seq1|m.96574,cds.comp25356_c0_seq1|m.98380,cds.comp28689_c0_seq1|m.101638,cds.comp29047_c0_seq1|m.102001,cds.com…
ko04960	Organismal Systems	Excretory system	Aldosterone-regulated sodium reabsorption	1	25	0.500419	cds.comp20965_c0_seq1|m.93656	cds.comp10296_c0_seq1|m.18061,cds.comp10991_c0_seq1|m.20333,cds.comp11448_c0_seq1|m.22075,cds.comp15694_c0_seq1|m.55298,cds.comp16405_c0_seq1|m.69487,cds.comp21938_c0_seq1|m.94748,cds.comp22920_c0_seq1|m.95881,cds.comp23624_c0_seq1|m.96588,cds.comp2362_c0_seq1|m.2753,cds.comp24873_c0_seq1|m.97906,cds.comp25911_c0_seq1|m.98967,cds.comp27561_c0_seq1|m.100638,cds.comp27949_c0_seq1|m.100988,cds.comp2…
ko04630	Environmental Information Processing	Signal transduction	Jak-STAT signaling pathway	1	25	0.500419	cds.comp9034_c0_seq3|m.14353	cds.comp10441_c0_seq1|m.18630,cds.comp10991_c0_seq1|m.20333,cds.comp11543_c0_seq1|m.22445,cds.comp12323_c1_seq1|m.25891,cds.comp12723_c0_seq1|m.27990,cds.comp13657_c0_seq2|m.34303,cds.comp14030_c0_seq2|m.36922,cds.comp14481_c0_seq2|m.40780,cds.comp14761_c0_seq1|m.43438,cds.comp15284_c0_seq1|m.49111,cds.comp16117_c0_seq1|m.63180,cds.comp16574_c0_seq1|m.72951,cds.comp17714_c0_seq1|m.89817,cds.comp2…
ko04330	Environmental Information Processing	Signal transduction	Notch signaling pathway	1	25	0.500419	cds.comp9034_c0_seq3|m.14353	cds.comp10162_c0_seq3|m.17607,cds.comp10884_c0_seq1|m.19955,cds.comp11668_c0_seq1|m.23073,cds.comp12839_c0_seq1|m.28667,cds.comp13129_c1_seq1|m.30459,cds.comp13289_c0_seq1|m.31466,cds.comp14481_c0_seq2|m.40780,cds.comp15110_c0_seq1|m.47219,cds.comp15309_c0_seq1|m.49505,cds.comp15605_c1_seq1|m.53914,cds.comp15657_c0_seq1|m.54781,cds.comp16014_c0_seq1|m.61391,cds.comp16388_c0_seq2|m.69004,cds.comp2…
ko00030	Metabolism	Carbohydrate metabolism	Pentose phosphate pathway	1	25	0.500419	cds.comp13087_c0_seq1|m.30184	cds.comp1051_c0_seq1|m.1525,cds.comp10804_c0_seq2|m.19712,cds.comp12150_c0_seq1|m.25097,cds.comp12156_c0_seq1|m.25104,cds.comp1311_c0_seq1|m.1792,cds.comp13820_c0_seq1|m.35405,cds.comp14483_c0_seq1|m.40796,cds.comp14905_c0_seq2|m.44986,cds.comp15147_c0_seq1|m.47601,cds.comp15592_c0_seq1|m.53760,cds.comp15753_c1_seq5|m.56089,cds.comp16033_c0_seq1|m.61777,cds.comp16266_c1_seq1|m.66349,cds.comp17163…
ko04919	Organismal Systems	Endocrine system	Thyroid hormone signaling pathway	3	100	0.518258	cds.comp15207_c0_seq2|m.48237,cds.comp18866_c0_seq1|m.91205,cds.comp9034_c0_seq3|m.14353	cds.comp10228_c1_seq1|m.17847,cds.comp10296_c0_seq1|m.18061,cds.comp10769_c0_seq1|m.19613,cds.comp10973_c4_seq2|m.20268,cds.comp10991_c0_seq1|m.20333,cds.comp11212_c0_seq2|m.21184,cds.comp11272_c0_seq1|m.21436,cds.comp11543_c0_seq1|m.22445,cds.comp11608_c0_seq1|m.22757,cds.comp12691_c0_seq1|m.27828,cds.comp12723_c0_seq1|m.27990,cds.comp12839_c0_seq1|m.28667,cds.comp1283_c0_seq1|m.1774,cds.comp128…
ko04152	Environmental Information Processing	Signal transduction	AMPK signaling pathway	3	103	0.538468	cds.comp14391_c0_seq1|m.39898,cds.comp18866_c0_seq1|m.91205,cds.comp20965_c0_seq1|m.93656	cds.comp10188_c0_seq2|m.17676,cds.comp10255_c0_seq1|m.17903,cds.comp10643_c0_seq1|m.19199,cds.comp10723_c0_seq1|m.19488,cds.comp10895_c0_seq2|m.20026,cds.comp10988_c0_seq1|m.20324,cds.comp10991_c0_seq1|m.20333,cds.comp11327_c1_seq2|m.21636,cds.comp11339_c0_seq1|m.21674,cds.comp11592_c0_seq1|m.22672,cds.comp11665_c0_seq1|m.23058,cds.comp11763_c0_seq1|m.23396,cds.comp12156_c0_seq1|m.25104,cds.comp1…
ko04913	Organismal Systems	Endocrine system	Ovarian Steroidogenesis	1	29	0.553133	cds.comp20965_c0_seq1|m.93656	cds.comp12691_c0_seq1|m.27828,cds.comp15803_c0_seq3|m.57170,cds.comp15990_c0_seq2|m.60927,cds.comp16801_c1_seq4|m.79388,cds.comp16823_c0_seq2|m.79842,cds.comp19948_c0_seq1|m.92493,cds.comp2117_c0_seq1|m.2546,cds.comp21403_c0_seq1|m.94151,cds.comp21748_c0_seq1|m.94529,cds.comp21872_c0_seq1|m.94664,cds.comp23355_c0_seq1|m.96303,cds.comp24228_c0_seq1|m.97230,cds.comp25911_c0_seq1|m.98967,cds.comp259…
ko04370	Environmental Information Processing	Signal transduction	VEGF signaling pathway	1	29	0.553133	cds.comp7902_c1_seq1|m.11730	cds.comp10261_c0_seq1|m.17955,cds.comp10991_c0_seq1|m.20333,cds.comp11616_c0_seq1|m.22830,cds.comp12240_c0_seq1|m.25476,cds.comp12723_c0_seq1|m.27990,cds.comp15394_c0_seq1|m.50532,cds.comp15694_c0_seq1|m.55298,cds.comp15880_c0_seq2|m.58127,cds.comp16763_c0_seq2|m.78503,cds.comp20286_c0_seq1|m.92876,cds.comp20690_c0_seq1|m.93297,cds.comp21016_c0_seq1|m.93723,cds.comp21699_c0_seq1|m.94469,cds.comp2…
ko04210	Cellular Processes	Cell growth and death	Apoptosis	1	30	0.565427	cds.comp6761_c2_seq1|m.9397	cds.comp10261_c0_seq1|m.17955,cds.comp10991_c0_seq1|m.20333,cds.comp11520_c0_seq2|m.22398,cds.comp11912_c0_seq1|m.23996,cds.comp12013_c0_seq1|m.24452,cds.comp12691_c0_seq1|m.27828,cds.comp12723_c0_seq1|m.27990,cds.comp13927_c0_seq1|m.36098,cds.comp14566_c4_seq1|m.41538,cds.comp1457_c0_seq1|m.1882,cds.comp15482_c0_seq1|m.51581,cds.comp15982_c0_seq1|m.60607,cds.comp16006_c1_seq1|m.61199,cds.comp166…
ko03410	Genetic Information Processing	Replication and repair	Base excision repair	1	30	0.565427	cds.comp13501_c0_seq1|m.33041	cds.comp10460_c0_seq1|m.18688,cds.comp11833_c0_seq1|m.23651,cds.comp11854_c0_seq1|m.23726,cds.comp12655_c1_seq1|m.27652,cds.comp13301_c0_seq1|m.31543,cds.comp13792_c0_seq1|m.35192,cds.comp14308_c0_seq1|m.39337,cds.comp14782_c0_seq4|m.43618,cds.comp14963_c1_seq1|m.45603,cds.comp15822_c0_seq1|m.57391,cds.comp16542_c0_seq2|m.72242,cds.comp16696_c0_seq1|m.76398,cds.comp1778_c0_seq1|m.2229,cds.comp196…
ko02010	Environmental Information Processing	Membrane transport	ABC transporters	1	30	0.565427	cds.comp24780_c0_seq1|m.97840	cds.comp13861_c0_seq1|m.35611,cds.comp14201_c0_seq1|m.38391,cds.comp14661_c1_seq1|m.42364,cds.comp15240_c0_seq3|m.48586,cds.comp16067_c0_seq1|m.62292,cds.comp16251_c0_seq2|m.66100,cds.comp16371_c1_seq1|m.68741,cds.comp16604_c0_seq2|m.73609,cds.comp17023_c0_seq9|m.87596,cds.comp17894_c0_seq1|m.90039,cds.comp18871_c0_seq1|m.91214,cds.comp21961_c0_seq1|m.94787,cds.comp24981_c0_seq1|m.98007,cds.comp2…
ko04620	Organismal Systems	Immune system	Toll-like receptor signaling pathway	1	30	0.565427	cds.comp12369_c0_seq1|m.26071	cds.comp10991_c0_seq1|m.20333,cds.comp11184_c0_seq1|m.21094,cds.comp11616_c0_seq1|m.22830,cds.comp12131_c0_seq1|m.24965,cds.comp12219_c0_seq1|m.25364,cds.comp12240_c0_seq1|m.25476,cds.comp12723_c0_seq1|m.27990,cds.comp13424_c0_seq1|m.32551,cds.comp14566_c4_seq1|m.41538,cds.comp15036_c0_seq1|m.46355,cds.comp15394_c0_seq1|m.50532,cds.comp15503_c0_seq3|m.51826,cds.comp15982_c0_seq1|m.60607,cds.comp1…
ko00230	Metabolism	Nucleotide metabolism	Purine metabolism	4	146	0.570021	cds.comp13501_c0_seq1|m.33041,cds.comp14246_c0_seq1|m.38906,cds.comp16659_c1_seq13|m.75255,cds.comp3931_c0_seq1|m.4775	cds.comp10113_c0_seq1|m.17499,cds.comp10432_c0_seq2|m.18597,cds.comp10460_c0_seq1|m.18688,cds.comp10804_c0_seq2|m.19712,cds.comp11163_c0_seq1|m.21024,cds.comp11288_c0_seq1|m.21483,cds.comp11317_c0_seq1|m.21596,cds.comp11319_c0_seq1|m.21602,cds.comp11404_c0_seq1|m.21873,cds.comp11802_c0_seq1|m.23558,cds.comp11833_c0_seq1|m.23651,cds.comp11854_c0_seq1|m.23726,cds.comp12090_c0_seq1|m.24838,cds.comp1…
ko00052	Metabolism	Carbohydrate metabolism	Galactose metabolism	1	31	0.577387	cds.comp9948_c0_seq1|m.16997	cds.comp10723_c0_seq1|m.19488,cds.comp10785_c0_seq1|m.19649,cds.comp10804_c0_seq2|m.19712,cds.comp10896_c0_seq1|m.20028,cds.comp10960_c0_seq1|m.20213,cds.comp13540_c0_seq1|m.33284,cds.comp14791_c0_seq1|m.43910,cds.comp15335_c0_seq1|m.49845,cds.comp15592_c0_seq1|m.53760,cds.comp15918_c1_seq1|m.59272,cds.comp16074_c0_seq2|m.62389,cds.comp16266_c1_seq1|m.66349,cds.comp16396_c0_seq2|m.69221,cds.comp1…
ko00640	Metabolism	Carbohydrate metabolism	Propanoate metabolism	1	31	0.577387	cds.comp17093_c0_seq1|m.88791	cds.comp10101_c1_seq1|m.17473,cds.comp11339_c0_seq1|m.21674,cds.comp11665_c0_seq1|m.23058,cds.comp11948_c0_seq1|m.24201,cds.comp13010_c0_seq1|m.29620,cds.comp14474_c0_seq1|m.40689,cds.comp14788_c0_seq1|m.43885,cds.comp15145_c0_seq2|m.47585,cds.comp15405_c0_seq1|m.50684,cds.comp15993_c0_seq2|m.60987,cds.comp17076_c0_seq1|m.88745,cds.comp19383_c0_seq1|m.91813,cds.comp21004_c0_seq1|m.93704,cds.comp2…
ko00600	Metabolism	Lipid metabolism	Sphingolipid metabolism	1	31	0.577387	cds.comp7902_c1_seq1|m.11730	cds.comp10164_c0_seq1|m.17617,cds.comp10713_c0_seq1|m.19452,cds.comp1119_c0_seq1|m.1628,cds.comp12038_c1_seq1|m.24580,cds.comp1205_c0_seq1|m.1714,cds.comp12704_c0_seq1|m.27881,cds.comp12759_c0_seq2|m.28172,cds.comp14011_c0_seq1|m.36822,cds.comp14068_c0_seq1|m.37200,cds.comp14490_c0_seq1|m.40833,cds.comp14791_c0_seq1|m.43910,cds.comp15107_c0_seq2|m.47205,cds.comp1534_c0_seq1|m.1978,cds.comp15838_c…
ko04728	Organismal Systems	Nervous system	Dopaminergic synapse	2	71	0.582976	cds.comp13773_c0_seq1|m.35116,cds.comp6926_c0_seq1|m.9729	cds.comp10215_c1_seq1|m.17775,cds.comp10255_c0_seq1|m.17903,cds.comp10261_c0_seq1|m.17955,cds.comp11616_c0_seq1|m.22830,cds.comp12691_c0_seq1|m.27828,cds.comp12723_c0_seq1|m.27990,cds.comp12976_c0_seq1|m.29436,cds.comp13172_c0_seq1|m.30664,cds.comp14125_c0_seq1|m.37673,cds.comp14608_c0_seq1|m.41827,cds.comp14711_c0_seq4|m.42847,cds.comp15032_c0_seq3|m.46325,cds.comp15036_c0_seq1|m.46355,cds.comp1…
ko01230	Metabolism	Overview	Biosynthesis of amino acids	2	73	0.598279	cds.comp13087_c0_seq1|m.30184,cds.comp13729_c0_seq1|m.34720	cds.comp1051_c0_seq1|m.1525,cds.comp10650_c0_seq1|m.19213,cds.comp12217_c0_seq1|m.25356,cds.comp12301_c0_seq1|m.25805,cds.comp12616_c0_seq1|m.27364,cds.comp12660_c0_seq1|m.27675,cds.comp12800_c0_seq1|m.28419,cds.comp12964_c0_seq1|m.29380,cds.comp12_c1_seq1|m.41,cds.comp1311_c0_seq1|m.1792,cds.comp13283_c0_seq1|m.31436,cds.comp13502_c0_seq1|m.33046,cds.comp13889_c0_seq2|m.35840,cds.comp14013_c0_se…
ko04260	Organismal Systems	Circulatory system	Cardiac muscle contraction	1	33	0.600338	cds.comp15429_c4_seq4|m.50983	cds.comp10028_c1_seq1|m.17252,cds.comp10166_c0_seq1|m.17623,cds.comp10295_c0_seq1|m.18056,cds.comp10296_c0_seq1|m.18061,cds.comp11601_c1_seq1|m.22728,cds.comp11933_c0_seq1|m.24110,cds.comp13219_c0_seq1|m.31015,cds.comp17095_c0_seq1|m.88798,cds.comp17097_c0_seq1|m.88802,cds.comp17099_c0_seq1|m.88809,cds.comp17112_c0_seq1|m.88832,cds.comp17962_c0_seq1|m.90115,cds.comp21314_c0_seq1|m.94047,cds.comp2…
ko00270	Metabolism	Amino acid metabolism	Cysteine and methionine metabolism	1	33	0.600338	cds.comp13729_c0_seq1|m.34720	cds.comp10852_c0_seq2|m.19834,cds.comp12520_c0_seq2|m.26950,cds.comp12929_c0_seq1|m.29168,cds.comp12964_c0_seq1|m.29380,cds.comp13283_c0_seq1|m.31436,cds.comp13790_c0_seq2|m.35183,cds.comp14013_c0_seq1|m.36828,cds.comp14596_c0_seq1|m.41753,cds.comp14910_c0_seq1|m.45043,cds.comp15338_c2_seq1|m.49912,cds.comp17098_c0_seq1|m.88805,cds.comp17185_c0_seq1|m.88978,cds.comp17828_c0_seq1|m.89947,cds.comp2…
ko03022	Genetic Information Processing	Transcription	Basal transcription factors	1	34	0.611346	cds.comp6237_c0_seq1|m.8324	cds.comp10728_c0_seq1|m.19498,cds.comp10815_c0_seq1|m.19727,cds.comp11934_c0_seq1|m.24113,cds.comp12134_c0_seq2|m.24990,cds.comp12618_c0_seq1|m.27372,cds.comp12813_c0_seq1|m.28550,cds.comp13008_c0_seq1|m.29614,cds.comp13009_c0_seq1|m.29616,cds.comp13091_c0_seq1|m.30201,cds.comp13142_c0_seq1|m.30495,cds.comp13245_c0_seq1|m.31243,cds.comp13302_c0_seq2|m.31549,cds.comp13880_c1_seq1|m.35778,cds.comp1…
ko00051	Metabolism	Carbohydrate metabolism	Fructose and mannose metabolism	1	34	0.611346	cds.comp15051_c0_seq1|m.46700	cds.comp1051_c0_seq1|m.1525,cds.comp10785_c0_seq1|m.19649,cds.comp10960_c0_seq1|m.20213,cds.comp12156_c0_seq1|m.25104,cds.comp1311_c0_seq1|m.1792,cds.comp13373_c0_seq1|m.32285,cds.comp14015_c0_seq2|m.36838,cds.comp14848_c1_seq1|m.44462,cds.comp15335_c0_seq1|m.49845,cds.comp15742_c0_seq1|m.55936,cds.comp15753_c1_seq5|m.56089,cds.comp16074_c0_seq2|m.62389,cds.comp16238_c0_seq7|m.65902,cds.comp16266…
ko04120	Genetic Information Processing	Folding, sorting and degradation	Ubiquitin mediated proteolysis	3	117	0.626129	cds.comp14529_c1_seq1|m.41133,cds.comp15277_c5_seq1|m.48959,cds.comp17113_c0_seq1|m.88833	cds.comp10108_c0_seq1|m.17488,cds.comp1023_c0_seq1|m.1496,cds.comp10365_c0_seq5|m.18356,cds.comp10409_c0_seq1|m.18515,cds.comp10612_c0_seq2|m.19108,cds.comp10863_c0_seq1|m.19872,cds.comp1088_c0_seq1|m.1577,cds.comp10905_c0_seq1|m.20059,cds.comp10952_c0_seq2|m.20195,cds.comp10999_c0_seq3|m.20377,cds.comp11184_c0_seq1|m.21094,cds.comp12159_c0_seq1|m.25118,cds.comp12172_c0_seq4|m.25196,cds.comp12256…
ko03015	Genetic Information Processing	Translation	mRNA surveillance pathway	2	78	0.634706	cds.comp13773_c0_seq1|m.35116,cds.comp16638_c0_seq13|m.74662	cds.comp10060_c0_seq1|m.17335,cds.comp10219_c0_seq1|m.17812,cds.comp10255_c0_seq1|m.17903,cds.comp10770_c0_seq1|m.19617,cds.comp11376_c1_seq1|m.21769,cds.comp11718_c0_seq1|m.23238,cds.comp12100_c0_seq1|m.24866,cds.comp12110_c0_seq3|m.24906,cds.comp12832_c0_seq1|m.28632,cds.comp12954_c1_seq1|m.29268,cds.comp13018_c0_seq1|m.29653,cds.comp13021_c0_seq1|m.29663,cds.comp130_c1_seq1|m.311,cds.comp13416…
ko04261	Organismal Systems	Circulatory system	Adrenergic signaling in cardiomyocytes	2	82	0.661977	cds.comp13773_c0_seq1|m.35116,cds.comp15429_c4_seq4|m.50983	cds.comp10028_c1_seq1|m.17252,cds.comp10215_c1_seq1|m.17775,cds.comp10255_c0_seq1|m.17903,cds.comp10296_c0_seq1|m.18061,cds.comp10991_c0_seq1|m.20333,cds.comp11601_c1_seq1|m.22728,cds.comp11616_c0_seq1|m.22830,cds.comp12691_c0_seq1|m.27828,cds.comp12723_c0_seq1|m.27990,cds.comp13172_c0_seq1|m.30664,cds.comp14125_c0_seq1|m.37673,cds.comp14249_c1_seq2|m.38935,cds.comp14711_c0_seq4|m.42847,cds.comp1…
ko00280	Metabolism	Amino acid metabolism	Valine, leucine and isoleucine degradation	1	40	0.67137	cds.comp17093_c0_seq1|m.88791	cds.comp10132_c0_seq1|m.17535,cds.comp11115_c1_seq1|m.20882,cds.comp11600_c0_seq1|m.22723,cds.comp11850_c1_seq1|m.23716,cds.comp11929_c0_seq1|m.24080,cds.comp11948_c0_seq1|m.24201,cds.comp12568_c0_seq2|m.27179,cds.comp12635_c0_seq6|m.27481,cds.comp12712_c0_seq2|m.27946,cds.comp13010_c0_seq1|m.29620,cds.comp13708_c0_seq1|m.34558,cds.comp13872_c0_seq2|m.35679,cds.comp13903_c0_seq1|m.35962,cds.comp1…
ko00071	Metabolism	Lipid metabolism	Fatty acid degradation	1	41	0.68044	cds.comp17093_c0_seq1|m.88791	cds.comp10871_c0_seq1|m.19895,cds.comp11929_c0_seq1|m.24080,cds.comp11948_c0_seq1|m.24201,cds.comp12470_c0_seq1|m.26720,cds.comp12711_c0_seq1|m.27942,cds.comp12712_c0_seq2|m.27946,cds.comp13171_c0_seq1|m.30653,cds.comp13385_c0_seq1|m.32333,cds.comp13764_c0_seq1|m.35062,cds.comp13872_c0_seq2|m.35679,cds.comp13903_c0_seq1|m.35962,cds.comp14054_c0_seq1|m.37142,cds.comp14411_c0_seq1|m.40129,cds.comp1…
ko00020	Metabolism	Carbohydrate metabolism	Citrate cycle (TCA cycle)	1	42	0.689263	cds.comp15857_c0_seq1|m.57860	cds.comp10756_c0_seq1|m.19567,cds.comp11148_c0_seq1|m.20990,cds.comp12217_c0_seq1|m.25356,cds.comp12775_c0_seq1|m.28294,cds.comp13889_c0_seq2|m.35840,cds.comp13978_c0_seq1|m.36629,cds.comp14384_c0_seq1|m.39855,cds.comp14589_c0_seq1|m.41709,cds.comp14788_c0_seq1|m.43885,cds.comp14833_c0_seq1|m.44335,cds.comp15405_c0_seq1|m.50684,cds.comp15595_c0_seq2|m.53811,cds.comp15904_c0_seq2|m.58790,cds.comp1…
ko04310	Environmental Information Processing	Signal transduction	Wnt signaling pathway	2	88	0.69983	cds.comp15415_c0_seq2|m.50792,cds.comp9034_c0_seq3|m.14353	cds.comp10092_c0_seq1|m.17449,cds.comp10215_c1_seq1|m.17775,cds.comp10261_c0_seq1|m.17955,cds.comp10441_c0_seq1|m.18630,cds.comp11028_c0_seq1|m.20510,cds.comp11543_c0_seq1|m.22445,cds.comp12103_c0_seq1|m.24873,cds.comp12240_c0_seq1|m.25476,cds.comp12333_c0_seq1|m.25938,cds.comp12691_c0_seq1|m.27828,cds.comp12776_c0_seq1|m.28298,cds.comp12915_c0_seq1|m.29108,cds.comp13289_c0_seq1|m.31466,cds.comp1…
ko00330	Metabolism	Amino acid metabolism	Arginine and proline metabolism	1	46	0.722206	cds.comp13729_c0_seq1|m.34720	cds.comp11502_c0_seq1|m.22295,cds.comp12301_c0_seq1|m.25805,cds.comp12616_c0_seq1|m.27364,cds.comp13456_c0_seq2|m.32770,cds.comp14013_c0_seq1|m.36828,cds.comp14281_c0_seq1|m.39138,cds.comp14895_c0_seq1|m.44877,cds.comp14910_c0_seq1|m.45043,cds.comp14931_c0_seq1|m.45259,cds.comp15392_c0_seq3|m.50516,cds.comp15815_c0_seq1|m.57341,cds.comp15914_c0_seq1|m.59102,cds.comp15993_c0_seq2|m.60987,cds.comp1…
ko03460	Genetic Information Processing	Replication and repair	Fanconi anemia pathway	1	49	0.744623	cds.comp5353_c0_seq1|m.6922	cds.comp11145_c0_seq1|m.20978,cds.comp11594_c1_seq1|m.22694,cds.comp1170_c0_seq1|m.1678,cds.comp11898_c0_seq2|m.23943,cds.comp12172_c0_seq4|m.25196,cds.comp12220_c1_seq1|m.25375,cds.comp12514_c0_seq1|m.26924,cds.comp12857_c0_seq1|m.28726,cds.comp12875_c0_seq1|m.28816,cds.comp12943_c0_seq1|m.29240,cds.comp12994_c0_seq1|m.29542,cds.comp13034_c0_seq1|m.29742,cds.comp13507_c0_seq14|m.33146,cds.comp13…
ko04151	Environmental Information Processing	Signal transduction	PI3K-Akt signaling pathway	3	141	0.748601	cds.comp12328_c0_seq1|m.25918,cds.comp18866_c0_seq1|m.91205,cds.comp20965_c0_seq1|m.93656	cds.comp10008_c0_seq2|m.17183,cds.comp10046_c0_seq1|m.17292,cds.comp10255_c0_seq1|m.17903,cds.comp10441_c0_seq1|m.18630,cds.comp10522_c0_seq1|m.18878,cds.comp10601_c0_seq1|m.19078,cds.comp10723_c0_seq1|m.19488,cds.comp10894_c1_seq1|m.20015,cds.comp10991_c0_seq1|m.20333,cds.comp11543_c0_seq1|m.22445,cds.comp11697_c0_seq1|m.23161,cds.comp11721_c0_seq1|m.23262,cds.comp11855_c0_seq1|m.23728,cds.comp1…
ko04110	Cellular Processes	Cell growth and death	Cell cycle	2	98	0.755153	cds.comp11975_c0_seq1|m.24322,cds.comp9034_c0_seq3|m.14353	cds.comp1023_c0_seq1|m.1496,cds.comp10398_c0_seq2|m.18461,cds.comp10441_c0_seq1|m.18630,cds.comp10480_c0_seq1|m.18735,cds.comp10601_c0_seq1|m.19078,cds.comp1088_c0_seq1|m.1577,cds.comp11177_c0_seq1|m.21072,cds.comp11543_c0_seq1|m.22445,cds.comp11594_c1_seq1|m.22694,cds.comp11697_c0_seq1|m.23161,cds.comp12196_c0_seq1|m.25286,cds.comp12572_c0_seq1|m.27196,cds.comp12590_c0_seq2|m.27258,cds.comp12762…
ko04020	Environmental Information Processing	Signal transduction	Calcium signaling pathway	2	100	0.765115	cds.comp16778_c0_seq1|m.78882,cds.comp7902_c1_seq1|m.11730	cds.comp10215_c1_seq1|m.17775,cds.comp10261_c0_seq1|m.17955,cds.comp12691_c0_seq1|m.27828,cds.comp12740_c0_seq1|m.28065,cds.comp12942_c0_seq2|m.29237,cds.comp13172_c0_seq1|m.30664,cds.comp13622_c0_seq2|m.34048,cds.comp13812_c0_seq1|m.35356,cds.comp14249_c1_seq2|m.38935,cds.comp14553_c0_seq1|m.41367,cds.comp15762_c0_seq1|m.56263,cds.comp15803_c0_seq3|m.57170,cds.comp16180_c0_seq1|m.64572,cds.comp1…
ko03420	Genetic Information Processing	Replication and repair	Nucleotide excision repair	1	52	0.765248	cds.comp13501_c0_seq1|m.33041	cds.comp10460_c0_seq1|m.18688,cds.comp11833_c0_seq1|m.23651,cds.comp11854_c0_seq1|m.23726,cds.comp12366_c0_seq1|m.26062,cds.comp12618_c0_seq1|m.27372,cds.comp12994_c0_seq1|m.29542,cds.comp13034_c0_seq1|m.29742,cds.comp13040_c0_seq1|m.29873,cds.comp13091_c0_seq1|m.30201,cds.comp13142_c0_seq1|m.30495,cds.comp13301_c0_seq1|m.31543,cds.comp13494_c0_seq1|m.32994,cds.comp13880_c1_seq1|m.35778,cds.comp1…
ko04114	Cellular Processes	Cell growth and death	Oocyte meiosis	2	101	0.769965	cds.comp13773_c0_seq1|m.35116,cds.comp20965_c0_seq1|m.93656	cds.comp10215_c1_seq1|m.17775,cds.comp1023_c0_seq1|m.1496,cds.comp10255_c0_seq1|m.17903,cds.comp10261_c0_seq1|m.17955,cds.comp10480_c0_seq1|m.18735,cds.comp10601_c0_seq1|m.19078,cds.comp1088_c0_seq1|m.1577,cds.comp11697_c0_seq1|m.23161,cds.comp12590_c0_seq2|m.27258,cds.comp12691_c0_seq1|m.27828,cds.comp12915_c0_seq1|m.29108,cds.comp13548_c0_seq5|m.33365,cds.comp14711_c0_seq4|m.42847,cds.comp15032…
ko04014	Environmental Information Processing	Signal transduction	Ras signaling pathway	2	104	0.784001	cds.comp12369_c0_seq1|m.26071,cds.comp20965_c0_seq1|m.93656	cds.comp10490_c0_seq1|m.18771,cds.comp10522_c0_seq1|m.18878,cds.comp10951_c0_seq1|m.20182,cds.comp10991_c0_seq1|m.20333,cds.comp12131_c0_seq1|m.24965,cds.comp12240_c0_seq1|m.25476,cds.comp12327_c0_seq1|m.25904,cds.comp12691_c0_seq1|m.27828,cds.comp12723_c0_seq1|m.27990,cds.comp12805_c0_seq1|m.28516,cds.comp12976_c0_seq1|m.29436,cds.comp13069_c0_seq1|m.30130,cds.comp13297_c0_seq1|m.31499,cds.comp1…
ko04666	Organismal Systems	Immune system	Fc gamma R-mediated phagocytosis	1	55	0.784224	cds.comp7902_c1_seq1|m.11730	cds.comp1069_c0_seq1|m.1547,cds.comp10794_c0_seq1|m.19677,cds.comp10991_c0_seq1|m.20333,cds.comp12038_c1_seq1|m.24580,cds.comp12044_c0_seq1|m.24597,cds.comp12070_c0_seq3|m.24729,cds.comp12240_c0_seq1|m.25476,cds.comp12327_c0_seq1|m.25904,cds.comp12723_c0_seq1|m.27990,cds.comp13069_c0_seq1|m.30130,cds.comp13297_c0_seq1|m.31499,cds.comp13920_c0_seq1|m.36080,cds.comp13932_c1_seq1|m.36116,cds.comp152…
ko04911	Organismal Systems	Endocrine system	Insulin secretion	1	57	0.796023	cds.comp20965_c0_seq1|m.93656	cds.comp10215_c1_seq1|m.17775,cds.comp10296_c0_seq1|m.18061,cds.comp12691_c0_seq1|m.27828,cds.comp13172_c0_seq1|m.30664,cds.comp13422_c0_seq5|m.32541,cds.comp14125_c0_seq1|m.37673,cds.comp14394_c1_seq2|m.39917,cds.comp14480_c0_seq1|m.40767,cds.comp14854_c0_seq1|m.44500,cds.comp15683_c0_seq1|m.55130,cds.comp15803_c0_seq3|m.57170,cds.comp16801_c1_seq4|m.79388,cds.comp17172_c0_seq1|m.88949,cds.comp1…
ko04113	Cellular Processes	Cell growth and death	Meiosis - yeast	1	60	0.812535	cds.comp13773_c0_seq1|m.35116	cds.comp1023_c0_seq1|m.1496,cds.comp10255_c0_seq1|m.17903,cds.comp10398_c0_seq2|m.18461,cds.comp10480_c0_seq1|m.18735,cds.comp1088_c0_seq1|m.1577,cds.comp12196_c0_seq1|m.25286,cds.comp12572_c0_seq1|m.27196,cds.comp12590_c0_seq2|m.27258,cds.comp12691_c0_seq1|m.27828,cds.comp12762_c0_seq1|m.28185,cds.comp13548_c0_seq5|m.33365,cds.comp13772_c0_seq1|m.35112,cds.comp13818_c0_seq1|m.35391,cds.comp13850…
ko04724	Organismal Systems	Nervous system	Glutamatergic synapse	1	61	0.817739	cds.comp10187_c0_seq2|m.17668	cds.comp10261_c0_seq1|m.17955,cds.comp11454_c0_seq1|m.22102,cds.comp12616_c0_seq1|m.27364,cds.comp12691_c0_seq1|m.27828,cds.comp12971_c0_seq1|m.29405,cds.comp12976_c0_seq1|m.29436,cds.comp13172_c0_seq1|m.30664,cds.comp15803_c0_seq3|m.57170,cds.comp16423_c1_seq1|m.69736,cds.comp16682_c1_seq2|m.75958,cds.comp16763_c0_seq2|m.78503,cds.comp16801_c1_seq4|m.79388,cds.comp19948_c0_seq1|m.92493,cds.comp2…
ko03008	Genetic Information Processing	Translation	Ribosome biogenesis in eukaryotes	2	112	0.817853	cds.comp11171_c0_seq1|m.21041,cds.comp13896_c0_seq1|m.35890	cds.comp10033_c0_seq1|m.17261,cds.comp10644_c0_seq1|m.19200,cds.comp10738_c0_seq1|m.19526,cds.comp10761_c0_seq1|m.19591,cds.comp10789_c0_seq1|m.19662,cds.comp10892_c0_seq2|m.20009,cds.comp10899_c0_seq1|m.20034,cds.comp10916_c0_seq1|m.20081,cds.comp11085_c0_seq1|m.20725,cds.comp11736_c0_seq1|m.23307,cds.comp12100_c0_seq1|m.24866,cds.comp12109_c0_seq1|m.24903,cds.comp12316_c0_seq1|m.25860,cds.comp1…
ko04916	Organismal Systems	Endocrine system	Melanogenesis	1	62	0.8228	cds.comp9034_c0_seq3|m.14353	cds.comp10215_c1_seq1|m.17775,cds.comp12691_c0_seq1|m.27828,cds.comp13172_c0_seq1|m.30664,cds.comp14481_c0_seq2|m.40780,cds.comp14608_c0_seq1|m.41827,cds.comp15683_c0_seq1|m.55130,cds.comp15694_c0_seq1|m.55298,cds.comp15803_c0_seq3|m.57170,cds.comp16306_c1_seq1|m.67145,cds.comp16801_c1_seq4|m.79388,cds.comp17172_c0_seq1|m.88949,cds.comp18284_c0_seq1|m.90499,cds.comp18540_c0_seq1|m.90807,cds.comp1…
ko04914	Organismal Systems	Endocrine system	Progesterone-mediated oocyte maturation	1	63	0.827722	cds.comp20965_c0_seq1|m.93656	cds.comp1023_c0_seq1|m.1496,cds.comp10480_c0_seq1|m.18735,cds.comp1088_c0_seq1|m.1577,cds.comp10894_c1_seq1|m.20015,cds.comp10991_c0_seq1|m.20333,cds.comp11616_c0_seq1|m.22830,cds.comp11697_c0_seq1|m.23161,cds.comp12590_c0_seq2|m.27258,cds.comp12691_c0_seq1|m.27828,cds.comp12723_c0_seq1|m.27990,cds.comp13548_c0_seq5|m.33365,cds.comp13754_c1_seq1|m.34924,cds.comp14211_c0_seq1|m.38462,cds.comp15036…
ko04713	Organismal Systems	Environmental adaptation	Circadian entrainment	1	63	0.827722	cds.comp18252_c0_seq1|m.90464	cds.comp10215_c1_seq1|m.17775,cds.comp12691_c0_seq1|m.27828,cds.comp12976_c0_seq1|m.29436,cds.comp13172_c0_seq1|m.30664,cds.comp15803_c0_seq3|m.57170,cds.comp16423_c1_seq1|m.69736,cds.comp16801_c1_seq4|m.79388,cds.comp16887_c0_seq2|m.82053,cds.comp16956_c0_seq1|m.85284,cds.comp19594_c0_seq1|m.92087,cds.comp19948_c0_seq1|m.92493,cds.comp20262_c0_seq1|m.92851,cds.comp21096_c0_seq1|m.93824,cds.comp2…
ko04810	Cellular Processes	Cell motility	Regulation of actin cytoskeleton	2	119	0.843539	cds.comp13773_c0_seq1|m.35116,cds.comp20965_c0_seq1|m.93656	cds.comp10092_c0_seq1|m.17449,cds.comp10228_c1_seq1|m.17847,cds.comp1069_c0_seq1|m.1547,cds.comp10794_c0_seq1|m.19677,cds.comp10973_c4_seq2|m.20268,cds.comp10991_c0_seq1|m.20333,cds.comp11625_c0_seq1|m.22865,cds.comp12044_c0_seq1|m.24597,cds.comp12061_c1_seq2|m.24677,cds.comp12070_c0_seq3|m.24729,cds.comp12240_c0_seq1|m.25476,cds.comp12327_c0_seq1|m.25904,cds.comp12593_c0_seq1|m.27267,cds.comp129…
ko04022	Environmental Information Processing	Signal transduction	cGMP - PKG signaling pathway	2	119	0.843539	cds.comp13773_c0_seq1|m.35116,cds.comp20965_c0_seq1|m.93656	cds.comp10261_c0_seq1|m.17955,cds.comp10296_c0_seq1|m.18061,cds.comp10991_c0_seq1|m.20333,cds.comp12723_c0_seq1|m.27990,cds.comp12740_c0_seq1|m.28065,cds.comp13172_c0_seq1|m.30664,cds.comp13358_c0_seq1|m.31805,cds.comp13834_c0_seq1|m.35491,cds.comp14125_c0_seq1|m.37673,cds.comp14249_c1_seq2|m.38935,cds.comp14394_c1_seq2|m.39917,cds.comp14553_c0_seq1|m.41367,cds.comp15683_c0_seq1|m.55130,cds.comp1…
ko04142	Cellular Processes	Transport and catabolism	Lysosome	1	73	0.870078	cds.comp14363_c0_seq2|m.39694	cds.comp11563_c0_seq1|m.22535,cds.comp11622_c0_seq1|m.22850,cds.comp11623_c0_seq2|m.22857,cds.comp11691_c0_seq1|m.23139,cds.comp11733_c0_seq1|m.23296,cds.comp11970_c0_seq1|m.24296,cds.comp12081_c0_seq2|m.24794,cds.comp12112_c0_seq1|m.24914,cds.comp12412_c0_seq1|m.26394,cds.comp12697_c0_seq1|m.27851,cds.comp12759_c0_seq2|m.28172,cds.comp12772_c0_seq1|m.28285,cds.comp12853_c0_seq1|m.28718,cds.comp1…
ko04750	Organismal Systems	Sensory system	Inflammatory mediator regulation of TRP channels	1	74	0.873698	cds.comp13773_c0_seq1|m.35116	cds.comp10215_c1_seq1|m.17775,cds.comp10951_c0_seq1|m.20182,cds.comp10991_c0_seq1|m.20333,cds.comp11616_c0_seq1|m.22830,cds.comp12691_c0_seq1|m.27828,cds.comp13172_c0_seq1|m.30664,cds.comp15036_c0_seq1|m.46355,cds.comp15503_c0_seq3|m.51826,cds.comp15803_c0_seq3|m.57170,cds.comp1603_c0_seq1|m.2024,cds.comp16728_c0_seq2|m.77267,cds.comp16801_c1_seq4|m.79388,cds.comp19948_c0_seq1|m.92493,cds.comp202…
ko04391	Environmental Information Processing	Signal transduction	Hippo signaling pathway -fly	1	78	0.887209	cds.comp15415_c0_seq2|m.50792	cds.comp10228_c1_seq1|m.17847,cds.comp10601_c0_seq1|m.19078,cds.comp10838_c0_seq3|m.19790,cds.comp10973_c4_seq2|m.20268,cds.comp11052_c0_seq1|m.20595,cds.comp11263_c1_seq1|m.21394,cds.comp11543_c0_seq1|m.22445,cds.comp11838_c0_seq1|m.23674,cds.comp11889_c0_seq1|m.23902,cds.comp11932_c0_seq4|m.24104,cds.comp12105_c0_seq1|m.24880,cds.comp12127_c0_seq1|m.24954,cds.comp13608_c1_seq1|m.33970,cds.comp1…
ko04146	Cellular Processes	Transport and catabolism	Peroxisome	1	78	0.887209	cds.comp23357_c0_seq1|m.96305	cds.comp10191_c0_seq1|m.17703,cds.comp10527_c0_seq1|m.18885,cds.comp10871_c0_seq1|m.19895,cds.comp11714_c0_seq1|m.23213,cds.comp11762_c0_seq1|m.23392,cds.comp11875_c0_seq1|m.23806,cds.comp12080_c0_seq3|m.24767,cds.comp12251_c0_seq1|m.25541,cds.comp12470_c0_seq1|m.26720,cds.comp12675_c0_seq1|m.27761,cds.comp12699_c0_seq1|m.27856,cds.comp12768_c0_seq1|m.28245,cds.comp1284_c0_seq1|m.1775,cds.comp134…
ko04270	Organismal Systems	Circulatory system	Vascular smooth muscle contraction	1	79	0.890357	cds.comp13773_c0_seq1|m.35116	cds.comp10951_c0_seq1|m.20182,cds.comp12691_c0_seq1|m.27828,cds.comp12802_c0_seq2|m.28427,cds.comp13172_c0_seq1|m.30664,cds.comp13358_c0_seq1|m.31805,cds.comp13834_c0_seq1|m.35491,cds.comp14394_c1_seq2|m.39917,cds.comp15803_c0_seq3|m.57170,cds.comp1603_c0_seq1|m.2024,cds.comp16180_c0_seq1|m.64572,cds.comp16541_c0_seq1|m.72223,cds.comp16728_c0_seq2|m.77267,cds.comp16801_c1_seq4|m.79388,cds.comp199…
ko04111	Cellular Processes	Cell growth and death	Cell cycle - yeast	1	85	0.907499	cds.comp11975_c0_seq1|m.24322	cds.comp1023_c0_seq1|m.1496,cds.comp10398_c0_seq2|m.18461,cds.comp10480_c0_seq1|m.18735,cds.comp1088_c0_seq1|m.1577,cds.comp10918_c0_seq1|m.20087,cds.comp11956_c0_seq1|m.24231,cds.comp12196_c0_seq1|m.25286,cds.comp12572_c0_seq1|m.27196,cds.comp12590_c0_seq2|m.27258,cds.comp12762_c0_seq1|m.28185,cds.comp12841_c0_seq1|m.28674,cds.comp13548_c0_seq5|m.33365,cds.comp13623_c1_seq1|m.34057,cds.comp13772…
ko04520	Cellular Processes	Cell communication	Adherens junction	1	89	0.917424	cds.comp9034_c0_seq3|m.14353	cds.comp10228_c1_seq1|m.17847,cds.comp10973_c4_seq2|m.20268,cds.comp11838_c0_seq1|m.23674,cds.comp12240_c0_seq1|m.25476,cds.comp12923_c0_seq1|m.29138,cds.comp13888_c0_seq7|m.35816,cds.comp13899_c0_seq1|m.35904,cds.comp14481_c0_seq2|m.40780,cds.comp1460_c0_seq1|m.1890,cds.comp14722_c0_seq1|m.42914,cds.comp15394_c0_seq1|m.50532,cds.comp15910_c4_seq1|m.58926,cds.comp16004_c0_seq1|m.61168,cds.comp163…
ko04921	Organismal Systems	Endocrine system	Oxytocin signaling pathway	1	105	0.947631	cds.comp13773_c0_seq1|m.35116	cds.comp10215_c1_seq1|m.17775,cds.comp10228_c1_seq1|m.17847,cds.comp10261_c0_seq1|m.17955,cds.comp10973_c4_seq2|m.20268,cds.comp10991_c0_seq1|m.20333,cds.comp11592_c0_seq1|m.22672,cds.comp11652_c0_seq1|m.22996,cds.comp12169_c0_seq1|m.25178,cds.comp12691_c0_seq1|m.27828,cds.comp12802_c0_seq2|m.28427,cds.comp13172_c0_seq1|m.30664,cds.comp13358_c0_seq1|m.31805,cds.comp13424_c0_seq1|m.32551,cds.comp1…
ko04611	Organismal Systems	Immune system	Platelet activation	1	106	0.949104	cds.comp13773_c0_seq1|m.35116	cds.comp10228_c1_seq1|m.17847,cds.comp10838_c0_seq3|m.19790,cds.comp10973_c4_seq2|m.20268,cds.comp10991_c0_seq1|m.20333,cds.comp11616_c0_seq1|m.22830,cds.comp11721_c0_seq1|m.23262,cds.comp12593_c0_seq1|m.27267,cds.comp12691_c0_seq1|m.27828,cds.comp12723_c0_seq1|m.27990,cds.comp12805_c0_seq1|m.28516,cds.comp12942_c0_seq2|m.29237,cds.comp13172_c0_seq1|m.30664,cds.comp13834_c0_seq1|m.35491,cds.comp1…
ko03013	Genetic Information Processing	Translation	RNA transport	2	180	0.96193	cds.comp28023_c0_seq1|m.101055,cds.comp4738_c0_seq1|m.6030	cds.comp10060_c0_seq1|m.17335,cds.comp10217_c0_seq2|m.17798,cds.comp10588_c0_seq1|m.19052,cds.comp10770_c0_seq1|m.19617,cds.comp10919_c0_seq1|m.20092,cds.comp10932_c0_seq1|m.20138,cds.comp11085_c0_seq1|m.20725,cds.comp11425_c0_seq1|m.21992,cds.comp11546_c0_seq1|m.22463,cds.comp11581_c0_seq1|m.22614,cds.comp11671_c0_seq1|m.23082,cds.comp11692_c0_seq1|m.23143,cds.comp11740_c0_seq1|m.23317,cds.comp1…
ko03040	Genetic Information Processing	Transcription	Spliceosome	1	127	0.972102	cds.comp13121_c0_seq8|m.30389	cds.comp10060_c0_seq1|m.17335,cds.comp10195_c0_seq1|m.17707,cds.comp10598_c0_seq1|m.19068,cds.comp10654_c0_seq1|m.19237,cds.comp10761_c0_seq1|m.19591,cds.comp10845_c0_seq1|m.19810,cds.comp10880_c0_seq1|m.19935,cds.comp10908_c0_seq1|m.20065,cds.comp10982_c0_seq1|m.20301,cds.comp11116_c0_seq1|m.20886,cds.comp11421_c0_seq1|m.21980,cds.comp11508_c0_seq2|m.22329,cds.comp11558_c0_seq1|m.22514,cds.comp1…
ko04015	Environmental Information Processing	Signal transduction	Rap1 signaling pathway	1	128	0.972892	cds.comp20965_c0_seq1|m.93656	cds.comp10228_c1_seq1|m.17847,cds.comp10522_c0_seq1|m.18878,cds.comp10838_c0_seq3|m.19790,cds.comp10973_c4_seq2|m.20268,cds.comp10991_c0_seq1|m.20333,cds.comp11616_c0_seq1|m.22830,cds.comp11838_c0_seq1|m.23674,cds.comp12240_c0_seq1|m.25476,cds.comp12565_c0_seq1|m.27160,cds.comp12723_c0_seq1|m.27990,cds.comp12805_c0_seq1|m.28516,cds.comp12974_c0_seq1|m.29425,cds.comp13172_c0_seq1|m.30664,cds.comp1…
ko04510	Cellular Processes	Cell communication	Focal adhesion	1	135	0.977835	cds.comp13773_c0_seq1|m.35116	cds.comp10228_c1_seq1|m.17847,cds.comp10441_c0_seq1|m.18630,cds.comp10522_c0_seq1|m.18878,cds.comp10794_c0_seq1|m.19677,cds.comp10973_c4_seq2|m.20268,cds.comp10991_c0_seq1|m.20333,cds.comp11515_c0_seq1|m.22371,cds.comp11721_c0_seq1|m.23262,cds.comp12240_c0_seq1|m.25476,cds.comp12327_c0_seq1|m.25904,cds.comp12593_c0_seq1|m.27267,cds.comp12723_c0_seq1|m.27990,cds.comp12805_c0_seq1|m.28516,cds.comp1…
